# Supplementary material for: Characterization of ROS Metabolic Equilibrium Reclassifies Pan-Cancer Samples and Guides Pathway Targeting Therapy
Source: Front Oncol. 2020 Oct 20;10:581197. doi: 10.3389/fonc.2020.581197 (PMC7606976; doi:10.3389/fonc.2020.581197)
Supplement: Supplementary file 2 [file Data_Sheet_2.XLSX]

## Sheet: ACC
GO Name	HR	LOW95	HIGH95	HR Pvalue	Z	C-Index	C-Index Pvalue	Multivariate Adjusted Pvalue Age	Multivariate Adjusted Pvalue Age and Stage
列1	列2	列3	列4	列5	列6	列7	列8	列9	列10
GO_REACTIVE_OXYGEN_SPECIES_BIOSYNTHETIC_PROCESS	1.08706	0.189235	6.24465	0.925436	0.0935887	0.492455	0.8915	0.910504	0.380725
GO_REACTIVE_OXYGEN_SPECIES_METABOLIC_PROCESS	0.0341737	0.00368163	0.317208	0.00297815	-2.96998	0.661866	0.00224805	0.00325118	0.249539
GO_POSITIVE_REGULATION_OF_REACTIVE_OXYGEN_SPECIES_BIOSYNTHETIC_PROCESS	0.369362	0.0573423	2.37919	0.294656	-1.04796	0.534294	0.54284	0.197034	0.896241
GO_NEGATIVE_REGULATION_OF_REACTIVE_OXYGEN_SPECIES_BIOSYNTHETIC_PROCESS	0.984052	0.18555	5.21886	0.984931	-0.0188867	0.459534	0.488807	0.833325	0.438627
GO_NEGATIVE_REGULATION_OF_REACTIVE_OXYGEN_SPECIES_METABOLIC_PROCESS	0.058838	0.00475824	0.727562	0.0272556	-2.20784	0.572016	0.159592	0.0205781	0.167608
GO_POSITIVE_REGULATION_OF_REACTIVE_OXYGEN_SPECIES_METABOLIC_PROCESS	0.228699	0.029147	1.79447	0.160418	-1.40367	0.559671	0.288919	0.119027	0.798273
GO_MITOCHONDRIAL_ELECTRON_TRANSPORT_CYTOCHROME_C_TO_OXYGEN	0.542356	0.214906	1.36874	0.195187	-1.29539	0.559671	0.306122	0.186925	0.90832
GO_SUPEROXIDE_GENERATING_NADPH_OXIDASE_ACTIVITY	0.350604	0.133554	0.920402	0.0333038	-2.1284	0.60631	0.0416779	0.0202786	0.530669
GO_HYDROGEN_PEROXIDE_METABOLIC_PROCESS	0.47164	0.117905	1.88664	0.288007	-1.0625	0.540466	0.458848	0.281461	0.752661
GO_HYDROGEN_PEROXIDE_CATABOLIC_PROCESS	0.54558	0.140998	2.11108	0.380133	-0.877651	0.513032	0.821489	0.427024	0.490726
GO_PENTOSE_METABOLIC_PROCESS	2.08182	0.543333	7.97663	0.284679	1.06987	0.550069	0.485878	0.246296	0.0542338
GO_RESPONSE_TO_REACTIVE_OXYGEN_SPECIES	0.812074	0.0351885	18.7409	0.896582	-0.129981	0.458162	0.478503	0.982001	0.153466
GO_REGULATION_OF_RESPONSE_TO_REACTIVE_OXYGEN_SPECIES	0.0423686	0.00507935	0.353411	0.00348892	-2.92102	0.682442	0.00014701	0.00351078	0.1001
GO_CELLULAR_RESPONSE_TO_REACTIVE_OXYGEN_SPECIES	3.23462	0.126347	82.8098	0.477981	0.709554	0.579561	0.163953	0.358686	0.329789
GO_REGULATION_OF_REACTIVE_OXYGEN_SPECIES_BIOSYNTHETIC_PROCESS	0.444188	0.0572056	3.44902	0.437738	-0.776018	0.50823	0.88881	0.347985	0.648098
GO_REGULATION_OF_REACTIVE_OXYGEN_SPECIES_METABOLIC_PROCESS	0.0904883	0.00557102	1.46977	0.0911814	-1.6892	0.563786	0.23855	0.0669213	0.787046
GO_NEGATIVE_REGULATION_OF_RESPONSE_TO_REACTIVE_OXYGEN_SPECIES	0.140287	0.0283049	0.695301	0.0161746	-2.40495	0.593278	0.11137	0.018986	0.142991

## Sheet: BLCA
GO Name	HR	LOW95	HIGH95	HR Pvalue	Z	C-Index	C-Index Pvalue	Multivariate Adjusted Pvalue Age	Multivariate Adjusted Pvalue Age and Stage
列1	列2	列3	列4	列5	列6	列7	列8	列9	列10
GO_REACTIVE_OXYGEN_SPECIES_BIOSYNTHETIC_PROCESS	1.21374	0.610044	2.41486	0.581027	0.551885	0.501491	0.951581	0.730803	0.917568
GO_REACTIVE_OXYGEN_SPECIES_METABOLIC_PROCESS	2.1821	0.961562	4.95188	0.0620109	1.86622	0.544465	0.0651066	0.118697	0.264318
GO_POSITIVE_REGULATION_OF_REACTIVE_OXYGEN_SPECIES_BIOSYNTHETIC_PROCESS	0.532381	0.263617	1.07516	0.0787661	-1.75789	0.541008	0.0773178	0.103315	0.19178
GO_NEGATIVE_REGULATION_OF_REACTIVE_OXYGEN_SPECIES_BIOSYNTHETIC_PROCESS	1.80942	1.05165	3.11319	0.0322036	2.14187	0.556394	0.0153078	0.0698379	0.282128
GO_NEGATIVE_REGULATION_OF_REACTIVE_OXYGEN_SPECIES_METABOLIC_PROCESS	1.45199	0.630272	3.34503	0.381106	0.875861	0.542205	0.0749825	0.380233	0.781803
GO_POSITIVE_REGULATION_OF_REACTIVE_OXYGEN_SPECIES_METABOLIC_PROCESS	0.781212	0.361353	1.68891	0.530217	-0.627675	0.515883	0.517873	0.582783	0.685496
GO_MITOCHONDRIAL_ELECTRON_TRANSPORT_CYTOCHROME_C_TO_OXYGEN	0.776198	0.552487	1.09049	0.144142	-1.46054	0.52056	0.378886	0.0451712	0.0681759
GO_SUPEROXIDE_GENERATING_NADPH_OXIDASE_ACTIVITY	0.991159	0.678672	1.44753	0.963345	-0.0459566	0.494781	0.828133	0.830809	0.611981
GO_HYDROGEN_PEROXIDE_METABOLIC_PROCESS	1.39989	0.735894	2.66301	0.305231	1.02528	0.530773	0.204604	0.385311	0.303137
GO_HYDROGEN_PEROXIDE_CATABOLIC_PROCESS	2.16002	1.13216	4.12104	0.0194611	2.33658	0.564641	0.00848931	0.0317857	0.020365
GO_PENTOSE_METABOLIC_PROCESS	1.81098	1.17084	2.80108	0.00761315	2.66876	0.56629	0.00309475	0.0267889	0.121432
GO_RESPONSE_TO_REACTIVE_OXYGEN_SPECIES	2.86161	1.04748	7.81763	0.0403229	2.05043	0.550497	0.031244	0.126655	0.313884
GO_REGULATION_OF_RESPONSE_TO_REACTIVE_OXYGEN_SPECIES	1.44072	0.577626	3.59347	0.433608	0.783033	0.512404	0.595917	0.471614	0.312382
GO_CELLULAR_RESPONSE_TO_REACTIVE_OXYGEN_SPECIES	2.31751	0.670434	8.01099	0.184128	1.32815	0.535404	0.125164	0.417651	0.576215
GO_REGULATION_OF_REACTIVE_OXYGEN_SPECIES_BIOSYNTHETIC_PROCESS	0.862566	0.420666	1.76867	0.686555	-0.403535	0.505129	0.8281	0.669722	0.582894
GO_REGULATION_OF_REACTIVE_OXYGEN_SPECIES_METABOLIC_PROCESS	0.896371	0.352757	2.27772	0.818151	-0.229924	0.505038	0.832705	0.91526	0.832303
GO_NEGATIVE_REGULATION_OF_RESPONSE_TO_REACTIVE_OXYGEN_SPECIES	1.77444	0.94615	3.32784	0.073867	1.78744	0.553434	0.0181207	0.180842	0.329784

## Sheet: BRCA
GO Name	HR	LOW95	HIGH95	HR Pvalue	Z	C-Index	C-Index Pvalue	Multivariate Adjusted Pvalue Age	Multivariate Adjusted Pvalue Age and Stage
列1	列2	列3	列4	列5	列6	列7	列8	列9	列10
GO_REACTIVE_OXYGEN_SPECIES_BIOSYNTHETIC_PROCESS	1.13159	0.530481	2.41382	0.749108	0.319816	0.520057	0.483796	0.52554	0.792169
GO_REACTIVE_OXYGEN_SPECIES_METABOLIC_PROCESS	1.18595	0.417883	3.36573	0.748625	0.320453	0.532775	0.222917	0.615544	0.819623
GO_POSITIVE_REGULATION_OF_REACTIVE_OXYGEN_SPECIES_BIOSYNTHETIC_PROCESS	0.273349	0.113752	0.656862	0.0037373	-2.89952	0.571894	0.00690959	0.00585138	0.0129148
GO_NEGATIVE_REGULATION_OF_REACTIVE_OXYGEN_SPECIES_BIOSYNTHETIC_PROCESS	0.570183	0.289055	1.12473	0.105051	-1.62084	0.558986	0.0434653	0.0833387	0.378051
GO_NEGATIVE_REGULATION_OF_REACTIVE_OXYGEN_SPECIES_METABOLIC_PROCESS	1.18436	0.409062	3.42907	0.755081	0.311946	0.491828	0.783422	0.601086	0.720291
GO_POSITIVE_REGULATION_OF_REACTIVE_OXYGEN_SPECIES_METABOLIC_PROCESS	0.459527	0.17643	1.19688	0.111384	-1.592	0.537307	0.170495	0.162684	0.291221
GO_MITOCHONDRIAL_ELECTRON_TRANSPORT_CYTOCHROME_C_TO_OXYGEN	1.06206	0.725823	1.55406	0.756548	0.310017	0.543359	0.115203	0.934004	0.653418
GO_SUPEROXIDE_GENERATING_NADPH_OXIDASE_ACTIVITY	0.962556	0.59988	1.5445	0.874315	-0.15818	0.479987	0.459334	0.80506	0.955345
GO_HYDROGEN_PEROXIDE_METABOLIC_PROCESS	1.48665	0.743362	2.97314	0.262158	1.1213	0.55729	0.0391201	0.374151	0.371692
GO_HYDROGEN_PEROXIDE_CATABOLIC_PROCESS	2.06186	1.02958	4.12913	0.0411282	2.04224	0.560813	0.0248414	0.0726016	0.064651
GO_PENTOSE_METABOLIC_PROCESS	1.23043	0.794243	1.90615	0.35316	0.928477	0.566778	0.020961	0.156633	0.225652
GO_RESPONSE_TO_REACTIVE_OXYGEN_SPECIES	0.826853	0.287935	2.37444	0.723898	-0.353255	0.482443	0.514631	0.471008	0.281406
GO_REGULATION_OF_RESPONSE_TO_REACTIVE_OXYGEN_SPECIES	1.47865	0.580388	3.76714	0.412371	0.819728	0.544338	0.131643	0.258676	0.145393
GO_CELLULAR_RESPONSE_TO_REACTIVE_OXYGEN_SPECIES	0.764906	0.250193	2.33852	0.638329	-0.470037	0.503508	0.897944	0.594091	0.218941
GO_REGULATION_OF_REACTIVE_OXYGEN_SPECIES_BIOSYNTHETIC_PROCESS	0.265906	0.110567	0.639484	0.0030908	-2.95856	0.580855	0.00348081	0.00515251	0.0240503
GO_REGULATION_OF_REACTIVE_OXYGEN_SPECIES_METABOLIC_PROCESS	0.440937	0.130114	1.49427	0.188516	-1.31498	0.527571	0.319097	0.234928	0.575235
GO_NEGATIVE_REGULATION_OF_RESPONSE_TO_REACTIVE_OXYGEN_SPECIES	1.8209	0.852321	3.89016	0.121767	1.5474	0.541502	0.158541	0.181697	0.0992352

## Sheet: CESC
GO Name	HR	LOW95	HIGH95	HR Pvalue	Z	C-Index	C-Index Pvalue	Multivariate Adjusted Pvalue Age	Multivariate Adjusted Pvalue Age and Stage
列1	列2	列3	列4	列5	列6	列7	列8	列9	列10
GO_REACTIVE_OXYGEN_SPECIES_BIOSYNTHETIC_PROCESS	0.496578	0.163885	1.50465	0.215853	-1.23763	0.56012	0.111289	0.299994	0.459201
GO_REACTIVE_OXYGEN_SPECIES_METABOLIC_PROCESS	0.816245	0.17774	3.74849	0.794049	-0.261056	0.502783	0.939948	0.979607	0.922445
GO_POSITIVE_REGULATION_OF_REACTIVE_OXYGEN_SPECIES_BIOSYNTHETIC_PROCESS	0.883679	0.261383	2.98753	0.842283	-0.198974	0.523456	0.52119	0.890261	0.595158
GO_NEGATIVE_REGULATION_OF_REACTIVE_OXYGEN_SPECIES_BIOSYNTHETIC_PROCESS	1.20741	0.508116	2.8691	0.669522	0.426804	0.523014	0.567831	0.386318	0.38035
GO_NEGATIVE_REGULATION_OF_REACTIVE_OXYGEN_SPECIES_METABOLIC_PROCESS	2.90715	0.763759	11.0657	0.117632	1.56479	0.57081	0.0730602	0.0630691	0.0875617
GO_POSITIVE_REGULATION_OF_REACTIVE_OXYGEN_SPECIES_METABOLIC_PROCESS	1.75492	0.445417	6.9143	0.421435	0.803935	0.517272	0.630937	0.301747	0.506533
GO_MITOCHONDRIAL_ELECTRON_TRANSPORT_CYTOCHROME_C_TO_OXYGEN	0.691885	0.411088	1.16448	0.165539	-1.38668	0.513561	0.700653	0.177731	0.154691
GO_SUPEROXIDE_GENERATING_NADPH_OXIDASE_ACTIVITY	0.739859	0.394004	1.3893	0.348656	-0.937199	0.533439	0.407887	0.501416	0.592021
GO_HYDROGEN_PEROXIDE_METABOLIC_PROCESS	1.07692	0.390588	2.96924	0.88613	0.143203	0.52699	0.461824	0.685546	0.823544
GO_HYDROGEN_PEROXIDE_CATABOLIC_PROCESS	1.37526	0.47869	3.95106	0.554002	0.591775	0.564626	0.0529693	0.370728	0.619595
GO_PENTOSE_METABOLIC_PROCESS	0.720566	0.352963	1.47102	0.368114	-0.900012	0.532202	0.421882	0.380843	0.501713
GO_RESPONSE_TO_REACTIVE_OXYGEN_SPECIES	2.25676	0.368817	13.8089	0.378485	0.880692	0.530966	0.409615	0.195616	0.350532
GO_REGULATION_OF_RESPONSE_TO_REACTIVE_OXYGEN_SPECIES	3.38892	0.753806	15.2357	0.111509	1.59145	0.56171	0.0976428	0.124581	0.157721
GO_CELLULAR_RESPONSE_TO_REACTIVE_OXYGEN_SPECIES	2.31864	0.294797	18.2366	0.42418	0.799191	0.513385	0.725298	0.264465	0.19149
GO_REGULATION_OF_REACTIVE_OXYGEN_SPECIES_BIOSYNTHETIC_PROCESS	0.900164	0.256468	3.15944	0.869586	-0.164184	0.518509	0.606896	0.978551	0.841307
GO_REGULATION_OF_REACTIVE_OXYGEN_SPECIES_METABOLIC_PROCESS	1.45213	0.26552	7.94169	0.666975	0.430303	0.512236	0.743969	0.470609	0.568814
GO_NEGATIVE_REGULATION_OF_RESPONSE_TO_REACTIVE_OXYGEN_SPECIES	2.24604	0.780932	6.45982	0.133299	1.50122	0.569308	0.0624654	0.0770623	0.0863198

## Sheet: CHOL
GO Name	HR	LOW95	HIGH95	HR Pvalue	Z	C-Index	C-Index Pvalue	Multivariate Adjusted Pvalue Age	Multivariate Adjusted Pvalue Age and Stage
列1	列2	列3	列4	列5	列6	列7	列8	列9	列10
GO_REACTIVE_OXYGEN_SPECIES_BIOSYNTHETIC_PROCESS	0.956822	0.0928449	9.86063	0.970417	-0.037085	0.460106	0.652726	0.909862	0.613823
GO_REACTIVE_OXYGEN_SPECIES_METABOLIC_PROCESS	1.70287	0.0895408	32.3849	0.723172	0.354223	0.56383	0.377189	0.579794	0.191883
GO_POSITIVE_REGULATION_OF_REACTIVE_OXYGEN_SPECIES_BIOSYNTHETIC_PROCESS	0.261307	0.0287026	2.37893	0.233687	-1.19092	0.542553	0.556375	0.266197	0.672352
GO_NEGATIVE_REGULATION_OF_REACTIVE_OXYGEN_SPECIES_BIOSYNTHETIC_PROCESS	1.41636	0.114671	17.4943	0.786082	0.271402	0.547872	0.54635	0.834855	0.334641
GO_NEGATIVE_REGULATION_OF_REACTIVE_OXYGEN_SPECIES_METABOLIC_PROCESS	2.35711	0.15014	37.0052	0.541661	0.610302	0.601064	0.202181	0.359463	0.0820965
GO_POSITIVE_REGULATION_OF_REACTIVE_OXYGEN_SPECIES_METABOLIC_PROCESS	0.469954	0.0235374	9.38321	0.621082	-0.494318	0.460106	0.565722	0.717371	0.745427
GO_MITOCHONDRIAL_ELECTRON_TRANSPORT_CYTOCHROME_C_TO_OXYGEN	1.34048	0.511587	3.51238	0.551024	0.596226	0.510638	0.889705	0.440863	0.294167
GO_SUPEROXIDE_GENERATING_NADPH_OXIDASE_ACTIVITY	0.609393	0.150409	2.469	0.487783	-0.693839	0.558511	0.440134	0.559029	0.720622
GO_HYDROGEN_PEROXIDE_METABOLIC_PROCESS	1.19099	0.17548	8.08332	0.858026	0.178888	0.510638	0.892437	0.863817	0.36763
GO_HYDROGEN_PEROXIDE_CATABOLIC_PROCESS	1.1835	0.181053	7.73629	0.860384	0.175885	0.515957	0.838951	0.987287	0.517137
GO_PENTOSE_METABOLIC_PROCESS	1.11861	0.282618	4.42747	0.873131	0.159683	0.547872	0.548014	0.91413	0.266251
GO_RESPONSE_TO_REACTIVE_OXYGEN_SPECIES	1.03589	0.0293568	36.5526	0.984526	0.0193944	0.587766	0.266366	0.845092	0.328427
GO_REGULATION_OF_RESPONSE_TO_REACTIVE_OXYGEN_SPECIES	0.80308	0.0982404	6.5649	0.837904	-0.204576	0.406915	0.273238	0.980967	0.682202
GO_CELLULAR_RESPONSE_TO_REACTIVE_OXYGEN_SPECIES	0.793916	0.0151119	41.709	0.909097	-0.114178	0.409574	0.258458	0.90354	0.317878
GO_REGULATION_OF_REACTIVE_OXYGEN_SPECIES_BIOSYNTHETIC_PROCESS	0.295139	0.0270455	3.22075	0.316938	-1.00077	0.518617	0.794327	0.35736	0.892556
GO_REGULATION_OF_REACTIVE_OXYGEN_SPECIES_METABOLIC_PROCESS	0.529036	0.0267244	10.4728	0.675953	-0.417992	0.449468	0.486286	0.821461	0.491951
GO_NEGATIVE_REGULATION_OF_RESPONSE_TO_REACTIVE_OXYGEN_SPECIES	0.792708	0.148244	4.23888	0.785959	-0.271561	0.518617	0.804399	0.971608	0.865928

## Sheet: CRC
GO Name	HR	LOW95	HIGH95	HR Pvalue	Z	C-Index	C-Index Pvalue	Multivariate Adjusted Pvalue Age	Multivariate Adjusted Pvalue Age and Stage
列1	列2	列3	列4	列5	列6	列7	列8	列9	列10
GO_REACTIVE_OXYGEN_SPECIES_BIOSYNTHETIC_PROCESS	1.89702	0.907602	3.96505	0.0887139	1.70222	0.562058	0.0261544	0.231882	0.0568674
GO_REACTIVE_OXYGEN_SPECIES_METABOLIC_PROCESS	1.6602	0.599826	4.59512	0.329083	0.975962	0.528473	0.332935	0.712377	0.43478
GO_POSITIVE_REGULATION_OF_REACTIVE_OXYGEN_SPECIES_BIOSYNTHETIC_PROCESS	0.813954	0.339777	1.94987	0.644204	-0.461829	0.504757	0.878361	0.176096	0.479314
GO_NEGATIVE_REGULATION_OF_REACTIVE_OXYGEN_SPECIES_BIOSYNTHETIC_PROCESS	0.789071	0.411232	1.51406	0.476174	-0.712469	0.522898	0.456358	0.342637	0.360825
GO_NEGATIVE_REGULATION_OF_REACTIVE_OXYGEN_SPECIES_METABOLIC_PROCESS	0.482747	0.164729	1.41472	0.184328	-1.32755	0.534425	0.261353	0.10082	0.36483
GO_POSITIVE_REGULATION_OF_REACTIVE_OXYGEN_SPECIES_METABOLIC_PROCESS	0.812784	0.304002	2.17308	0.679516	-0.413124	0.48292	0.589796	0.298655	0.36354
GO_MITOCHONDRIAL_ELECTRON_TRANSPORT_CYTOCHROME_C_TO_OXYGEN	0.945853	0.638185	1.40185	0.781546	-0.277305	0.490288	0.75108	0.973735	0.329418
GO_SUPEROXIDE_GENERATING_NADPH_OXIDASE_ACTIVITY	1.08483	0.651459	1.80649	0.75433	0.312935	0.520686	0.502633	0.873381	0.763195
GO_HYDROGEN_PEROXIDE_METABOLIC_PROCESS	0.980192	0.502744	1.91106	0.953166	-0.0587311	0.501239	0.966085	0.916912	0.597355
GO_HYDROGEN_PEROXIDE_CATABOLIC_PROCESS	1.40317	0.723455	2.72151	0.316248	1.0022	0.518186	0.525132	0.280586	0.23297
GO_PENTOSE_METABOLIC_PROCESS	0.87892	0.537037	1.43845	0.607614	-0.513483	0.491372	0.778644	0.967059	0.856633
GO_RESPONSE_TO_REACTIVE_OXYGEN_SPECIES	0.886688	0.256639	3.06351	0.849219	-0.190115	0.480752	0.520335	0.733354	0.894415
GO_REGULATION_OF_RESPONSE_TO_REACTIVE_OXYGEN_SPECIES	0.64977	0.199068	2.12088	0.475032	-0.714316	0.52281	0.444662	0.364292	0.508633
GO_CELLULAR_RESPONSE_TO_REACTIVE_OXYGEN_SPECIES	0.537567	0.124986	2.31208	0.40433	-0.833913	0.504049	0.892238	0.542615	0.995479
GO_REGULATION_OF_REACTIVE_OXYGEN_SPECIES_BIOSYNTHETIC_PROCESS	0.733051	0.300014	1.79113	0.495695	-0.681279	0.506593	0.834915	0.144532	0.363787
GO_REGULATION_OF_REACTIVE_OXYGEN_SPECIES_METABOLIC_PROCESS	0.538919	0.148793	1.95194	0.346486	-0.941426	0.50354	0.911343	0.129832	0.232166
GO_NEGATIVE_REGULATION_OF_RESPONSE_TO_REACTIVE_OXYGEN_SPECIES	0.668753	0.277423	1.61209	0.370126	-0.896238	0.536726	0.212456	0.47587	0.581774

## Sheet: ESCA
GO Name	HR	LOW95	HIGH95	HR Pvalue	Z	C-Index	C-Index Pvalue	Multivariate Adjusted Pvalue Age	Multivariate Adjusted Pvalue Age and Stage
列1	列2	列3	列4	列5	列6	列7	列8	列9	列10
GO_REACTIVE_OXYGEN_SPECIES_BIOSYNTHETIC_PROCESS	1.44807	0.463944	4.51976	0.523785	0.637522	0.504431	0.912411	0.585894	0.579428
GO_REACTIVE_OXYGEN_SPECIES_METABOLIC_PROCESS	2.13653	0.498012	9.16598	0.306905	1.02174	0.522895	0.605849	0.397346	0.791049
GO_POSITIVE_REGULATION_OF_REACTIVE_OXYGEN_SPECIES_BIOSYNTHETIC_PROCESS	1.3466	0.402852	4.50122	0.628873	0.483313	0.528988	0.488704	0.54151	0.980799
GO_NEGATIVE_REGULATION_OF_REACTIVE_OXYGEN_SPECIES_BIOSYNTHETIC_PROCESS	0.781695	0.28988	2.10793	0.626531	-0.486615	0.547821	0.244789	0.721978	0.184028
GO_NEGATIVE_REGULATION_OF_REACTIVE_OXYGEN_SPECIES_METABOLIC_PROCESS	1.12546	0.278216	4.55281	0.868347	0.165759	0.479874	0.635963	0.732935	0.51909
GO_POSITIVE_REGULATION_OF_REACTIVE_OXYGEN_SPECIES_METABOLIC_PROCESS	1.21728	0.297056	4.98816	0.784685	0.273219	0.498154	0.964421	0.844137	0.675041
GO_MITOCHONDRIAL_ELECTRON_TRANSPORT_CYTOCHROME_C_TO_OXYGEN	1.79531	1.02806	3.13515	0.0396604	2.05727	0.575702	0.0533322	0.0476887	0.193704
GO_SUPEROXIDE_GENERATING_NADPH_OXIDASE_ACTIVITY	1.46042	0.739683	2.88342	0.275194	1.09118	0.532127	0.480834	0.285556	0.811249
GO_HYDROGEN_PEROXIDE_METABOLIC_PROCESS	1.36026	0.461697	4.00764	0.576777	0.558098	0.52308	0.561055	0.572103	0.902829
GO_HYDROGEN_PEROXIDE_CATABOLIC_PROCESS	0.950232	0.374122	2.41349	0.914519	-0.10734	0.501662	0.96604	0.962896	0.589828
GO_PENTOSE_METABOLIC_PROCESS	1.82256	0.895148	3.71083	0.098	1.65463	0.579579	0.0373185	0.200191	0.0638717
GO_RESPONSE_TO_REACTIVE_OXYGEN_SPECIES	1.18069	0.227663	6.12325	0.843213	0.197785	0.488552	0.784531	0.793943	0.892491
GO_REGULATION_OF_RESPONSE_TO_REACTIVE_OXYGEN_SPECIES	2.82916	0.715436	11.1878	0.138185	1.48259	0.543021	0.323178	0.146788	0.351648
GO_CELLULAR_RESPONSE_TO_REACTIVE_OXYGEN_SPECIES	2.35179	0.391487	14.128	0.34988	0.934822	0.534343	0.389646	0.261394	0.0995853
GO_REGULATION_OF_REACTIVE_OXYGEN_SPECIES_BIOSYNTHETIC_PROCESS	1.11264	0.297589	4.16	0.873959	0.158632	0.506462	0.878324	0.775347	0.68791
GO_REGULATION_OF_REACTIVE_OXYGEN_SPECIES_METABOLIC_PROCESS	0.87585	0.145212	5.28272	0.885041	-0.144582	0.522895	0.577965	0.85112	0.365349
GO_NEGATIVE_REGULATION_OF_RESPONSE_TO_REACTIVE_OXYGEN_SPECIES	3.041	0.932929	9.91252	0.0650658	1.84481	0.572932	0.0937197	0.0419671	0.0868634

## Sheet: GBM
GO Name	HR	LOW95	HIGH95	HR Pvalue	Z	C-Index	C-Index Pvalue	Multivariate Adjusted Pvalue Age	Multivariate Adjusted Pvalue Age and Stage
列1	列2	列3	列4	列5	列6	列7	列8	列9	列10
GO_REACTIVE_OXYGEN_SPECIES_BIOSYNTHETIC_PROCESS	1.05906	0.596327	1.88086	0.844757	0.195813	0.495068	0.814216	0.880968	0.705352
GO_REACTIVE_OXYGEN_SPECIES_METABOLIC_PROCESS	1.79594	0.776147	4.15567	0.171333	1.36793	0.540105	0.0610507	0.323066	0.313004
GO_POSITIVE_REGULATION_OF_REACTIVE_OXYGEN_SPECIES_BIOSYNTHETIC_PROCESS	0.742626	0.382002	1.44369	0.380313	-0.877319	0.520136	0.353125	0.225859	0.368048
GO_NEGATIVE_REGULATION_OF_REACTIVE_OXYGEN_SPECIES_BIOSYNTHETIC_PROCESS	0.597563	0.344505	1.03651	0.0668967	-1.83237	0.533055	0.131108	0.0337341	0.0792507
GO_NEGATIVE_REGULATION_OF_REACTIVE_OXYGEN_SPECIES_METABOLIC_PROCESS	1.20354	0.572952	2.52816	0.624675	0.489235	0.525249	0.255849	0.803131	0.4853
GO_POSITIVE_REGULATION_OF_REACTIVE_OXYGEN_SPECIES_METABOLIC_PROCESS	1.36606	0.63164	2.95439	0.428022	0.792581	0.526822	0.220849	0.758203	0.402336
GO_MITOCHONDRIAL_ELECTRON_TRANSPORT_CYTOCHROME_C_TO_OXYGEN	1.37093	1.02175	1.83945	0.035427	2.10344	0.532253	0.137193	0.0808167	0.189387
GO_SUPEROXIDE_GENERATING_NADPH_OXIDASE_ACTIVITY	1.09443	0.727698	1.64597	0.664762	0.433347	0.518653	0.381545	0.948316	0.987394
GO_HYDROGEN_PEROXIDE_METABOLIC_PROCESS	1.46912	0.833444	2.58965	0.18351	1.33003	0.538365	0.0741275	0.371635	0.343991
GO_HYDROGEN_PEROXIDE_CATABOLIC_PROCESS	1.61388	0.917672	2.83826	0.0965745	1.66169	0.542495	0.0482534	0.157727	0.122581
GO_PENTOSE_METABOLIC_PROCESS	1.50467	1.03967	2.17764	0.0302934	2.16623	0.532616	0.120239	0.0461235	0.0804428
GO_RESPONSE_TO_REACTIVE_OXYGEN_SPECIES	5.11505	1.84042	14.2162	0.00175057	3.12958	0.581102	0.000167958	0.00355028	0.00192001
GO_REGULATION_OF_RESPONSE_TO_REACTIVE_OXYGEN_SPECIES	0.967901	0.440511	2.12669	0.935258	-0.0812319	0.487096	0.545584	0.669147	0.871596
GO_CELLULAR_RESPONSE_TO_REACTIVE_OXYGEN_SPECIES	3.31782	1.11968	9.83131	0.0304698	2.16393	0.552767	0.0125217	0.0293776	0.0272511
GO_REGULATION_OF_REACTIVE_OXYGEN_SPECIES_BIOSYNTHETIC_PROCESS	0.691244	0.334084	1.43024	0.319552	-0.995378	0.522965	0.296374	0.175628	0.294869
GO_REGULATION_OF_REACTIVE_OXYGEN_SPECIES_METABOLIC_PROCESS	1.5832	0.597967	4.19171	0.355043	0.924852	0.534341	0.122113	0.616881	0.346242
GO_NEGATIVE_REGULATION_OF_RESPONSE_TO_REACTIVE_OXYGEN_SPECIES	2.86432	1.57015	5.22519	0.000601522	3.43093	0.57561	0.000350676	0.00101758	0.000774396

## Sheet: HNSC
GO Name	HR	LOW95	HIGH95	HR Pvalue	Z	C-Index	C-Index Pvalue	Multivariate Adjusted Pvalue Age	Multivariate Adjusted Pvalue Age and Stage
列1	列2	列3	列4	列5	列6	列7	列8	列9	列10
GO_REACTIVE_OXYGEN_SPECIES_BIOSYNTHETIC_PROCESS	1.05906	0.596327	1.88086	0.844757	0.195813	0.495068	0.814216	0.880968	0.705352
GO_REACTIVE_OXYGEN_SPECIES_METABOLIC_PROCESS	1.79594	0.776147	4.15567	0.171333	1.36793	0.540105	0.0610507	0.323066	0.313004
GO_POSITIVE_REGULATION_OF_REACTIVE_OXYGEN_SPECIES_BIOSYNTHETIC_PROCESS	0.742626	0.382002	1.44369	0.380313	-0.877319	0.520136	0.353125	0.225859	0.368048
GO_NEGATIVE_REGULATION_OF_REACTIVE_OXYGEN_SPECIES_BIOSYNTHETIC_PROCESS	0.597563	0.344505	1.03651	0.0668967	-1.83237	0.533055	0.131108	0.0337341	0.0792507
GO_NEGATIVE_REGULATION_OF_REACTIVE_OXYGEN_SPECIES_METABOLIC_PROCESS	1.20354	0.572952	2.52816	0.624675	0.489235	0.525249	0.255849	0.803131	0.4853
GO_POSITIVE_REGULATION_OF_REACTIVE_OXYGEN_SPECIES_METABOLIC_PROCESS	1.36606	0.63164	2.95439	0.428022	0.792581	0.526822	0.220849	0.758203	0.402336
GO_MITOCHONDRIAL_ELECTRON_TRANSPORT_CYTOCHROME_C_TO_OXYGEN	1.37093	1.02175	1.83945	0.035427	2.10344	0.532253	0.137193	0.0808167	0.189387
GO_SUPEROXIDE_GENERATING_NADPH_OXIDASE_ACTIVITY	1.09443	0.727698	1.64597	0.664762	0.433347	0.518653	0.381545	0.948316	0.987394
GO_HYDROGEN_PEROXIDE_METABOLIC_PROCESS	1.46912	0.833444	2.58965	0.18351	1.33003	0.538365	0.0741275	0.371635	0.343991
GO_HYDROGEN_PEROXIDE_CATABOLIC_PROCESS	1.61388	0.917672	2.83826	0.0965745	1.66169	0.542495	0.0482534	0.157727	0.122581
GO_PENTOSE_METABOLIC_PROCESS	1.50467	1.03967	2.17764	0.0302934	2.16623	0.532616	0.120239	0.0461235	0.0804428
GO_RESPONSE_TO_REACTIVE_OXYGEN_SPECIES	5.11505	1.84042	14.2162	0.00175057	3.12958	0.581102	0.000167958	0.00355028	0.00192001
GO_REGULATION_OF_RESPONSE_TO_REACTIVE_OXYGEN_SPECIES	0.967901	0.440511	2.12669	0.935258	-0.0812319	0.487096	0.545584	0.669147	0.871596
GO_CELLULAR_RESPONSE_TO_REACTIVE_OXYGEN_SPECIES	3.31782	1.11968	9.83131	0.0304698	2.16393	0.552767	0.0125217	0.0293776	0.0272511
GO_REGULATION_OF_REACTIVE_OXYGEN_SPECIES_BIOSYNTHETIC_PROCESS	0.691244	0.334084	1.43024	0.319552	-0.995378	0.522965	0.296374	0.175628	0.294869
GO_REGULATION_OF_REACTIVE_OXYGEN_SPECIES_METABOLIC_PROCESS	1.5832	0.597967	4.19171	0.355043	0.924852	0.534341	0.122113	0.616881	0.346242
GO_NEGATIVE_REGULATION_OF_RESPONSE_TO_REACTIVE_OXYGEN_SPECIES	2.86432	1.57015	5.22519	0.000601522	3.43093	0.57561	0.000350676	0.00101758	0.000774396

## Sheet: KICH
GO Name	HR	LOW95	HIGH95	HR Pvalue	Z	C-Index	C-Index Pvalue	Multivariate Adjusted Pvalue Age	Multivariate Adjusted Pvalue Age and Stage
列1	列2	列3	列4	列5	列6	列7	列8	列9	列10
GO_REACTIVE_OXYGEN_SPECIES_BIOSYNTHETIC_PROCESS	0.141264	0.00699851	2.8514	0.201768	-1.27653	0.613122	0.107678	0.0448423	0.15801
GO_REACTIVE_OXYGEN_SPECIES_METABOLIC_PROCESS	0.0908894	0.00210276	3.92859	0.212055	-1.24793	0.656109	0.0465576	0.0521266	0.0209059
GO_POSITIVE_REGULATION_OF_REACTIVE_OXYGEN_SPECIES_BIOSYNTHETIC_PROCESS	0.0617849	0.00131497	2.90301	0.156369	-1.41739	0.653846	0.0859646	0.176909	0.586609
GO_NEGATIVE_REGULATION_OF_REACTIVE_OXYGEN_SPECIES_BIOSYNTHETIC_PROCESS	0.0669914	0.00471211	0.952409	0.0459374	-1.99597	0.748869	0.00183802	0.0227336	0.059143
GO_NEGATIVE_REGULATION_OF_REACTIVE_OXYGEN_SPECIES_METABOLIC_PROCESS	0.698645	0.00966741	50.4897	0.869568	-0.164207	0.545249	0.660478	0.374813	0.488331
GO_POSITIVE_REGULATION_OF_REACTIVE_OXYGEN_SPECIES_METABOLIC_PROCESS	0.012212	0.000142417	1.04716	0.0524193	-1.93967	0.701357	0.0028106	0.0271218	0.215073
GO_MITOCHONDRIAL_ELECTRON_TRANSPORT_CYTOCHROME_C_TO_OXYGEN	0.658361	0.103463	4.18931	0.657969	-0.442719	0.511312	0.928391	0.664539	0.00771178
GO_SUPEROXIDE_GENERATING_NADPH_OXIDASE_ACTIVITY	0.275525	0.0447033	1.69818	0.164755	-1.38926	0.626697	0.140222	0.102859	0.247536
GO_HYDROGEN_PEROXIDE_METABOLIC_PROCESS	0.138118	0.00951568	2.00476	0.146951	-1.45039	0.644796	0.0996183	0.0624846	0.0676951
GO_HYDROGEN_PEROXIDE_CATABOLIC_PROCESS	0.13357	0.00942261	1.89343	0.136731	-1.48808	0.647059	0.110216	0.0939217	0.0500231
GO_PENTOSE_METABOLIC_PROCESS	2.44869	0.13294	45.1037	0.54686	0.602472	0.585973	0.376114	0.59144	0.219818
GO_RESPONSE_TO_REACTIVE_OXYGEN_SPECIES	0.0500817	0.000202319	12.3971	0.286998	-1.06473	0.590498	0.295889	0.12798	0.0526961
GO_REGULATION_OF_RESPONSE_TO_REACTIVE_OXYGEN_SPECIES	0.791759	0.0137522	45.5842	0.910099	-0.112914	0.50905	0.922166	0.583518	0.858349
GO_CELLULAR_RESPONSE_TO_REACTIVE_OXYGEN_SPECIES	0.0336232	8.39159e-05	13.4721	0.267226	-1.10947	0.606335	0.226946	0.0965973	0.00358109
GO_REGULATION_OF_REACTIVE_OXYGEN_SPECIES_BIOSYNTHETIC_PROCESS	0.0299058	0.000611985	1.46141	0.0769338	-1.76876	0.687783	0.0134104	0.0708853	0.441754
GO_REGULATION_OF_REACTIVE_OXYGEN_SPECIES_METABOLIC_PROCESS	0.0449241	0.000191175	10.5567	0.265325	-1.11389	0.628959	0.124439	0.125338	0.407778
GO_NEGATIVE_REGULATION_OF_RESPONSE_TO_REACTIVE_OXYGEN_SPECIES	0.443565	0.0227655	8.64247	0.591593	-0.536529	0.572398	0.477664	0.5181	0.263679

[truncated: 12 more sheets: KIRC, LGG, LICH, LUAD, LUSC, OV, PAAD, PRAD, SKCM, STAD, THCA, UCEC]
