# Supplementary material for: Characterization of ROS Metabolic Equilibrium Reclassifies Pan-Cancer Samples and Guides Pathway Targeting Therapy
Source: Front Oncol. 2020 Oct 20;10:581197. doi: 10.3389/fonc.2020.581197 (PMC7606976; doi:10.3389/fonc.2020.581197)
Supplement: Supplementary file 4 [file Data_Sheet_4.XLSX]

## Sheet: Table S4 
Table S4 Index value of ROS Indexes in Cell lines
COSMIC_ID	TCGA type	CELL_LINE_NAME	INDEX1	INDEX2	INDEX3	INDEX4	INDEX5
1240169	GBM	LN-229	0.927905	0.828413	0.994003	0.88937	1.96722
907067	SKCM	HT-144	0.928337	0.858833	0.958241	0.865763	1.87593
753608	LUAD	PC-14	0.93065	0.875843	1.0357	0.924352	1.85259
924188	LGG	KNS-81-FD	0.930695	0.896279	1.02574	0.944671	1.78027
907313	GBM	KS-1	0.932352	0.909351	0.992752	0.895209	1.90809
687563	GBM	A172	0.93397	0.883991	1.02594	0.919377	1.85521
908125	SKCM	MEL-JUSO	0.934313	0.915573	1.02963	0.93151	1.58667
906872	NB	GI-ME-N	0.934985	0.861234	1.03902	0.959714	1.6769
687568	GBM	GB-1	0.936944	0.882969	0.986932	0.907801	1.80105
909725	SKCM	SK-MEL-24	0.937571	0.898862	0.962821	0.896371	1.76807
753546	SKCM	CP66-MEL	0.937665	0.900161	0.972707	0.890409	1.66289
906793	SKCM	A375	0.938427	0.849155	1.01434	0.905609	1.46349
753545	SKCM	CP50-MEL-B	0.938653	0.918057	0.968419	0.876443	1.6647
909776		U-2-OS	0.939286	0.926198	1.0144	0.90899	1.73532
905981	KIRC	U031	0.939519	0.873821	1.02041	0.902964	1.55802
1479988	OV	Hey	0.940171	0.894959	1.07991	0.986521	1.40723
1290795		CS1	0.940643	0.847554	1.03294	0.946267	1.83922
907050		HD-MY-Z	0.941086	0.880212	1.07208	0.981987	1.82658
910952	KIRC	CAL-54	0.941291	0.853167	1.05572	0.943661	1.71219
909713	SKCM	SH-4	0.941568	0.865713	0.928442	0.840989	1.70595
909248	MB	ONS-76	0.942027	0.919633	1.03671	0.930874	1.92937
1240157	LIHC	JHH-2	0.942145	0.886522	1.0462	0.950446	1.71729
910925		A431	0.942216	0.892472	1.03781	0.933421	1.75158
906828	THCA	CAL-62	0.94238	0.886745	1.05328	0.944286	1.45135
906839	GBM	DK-MG	0.942595	0.862392	1.00707	0.930792	1.79541
753579	SKCM	LB2518-MEL	0.942711	0.905035	0.950081	0.844861	1.62322
1290768		CHSA0108	0.942749	0.865325	0.988091	0.890082	1.68067
946367	GBM	D-247MG	0.943334	0.880495	1.05955	0.950486	1.74594
905983	GBM	U251	0.943457	0.876716	1.02336	0.959634	1.8448
910916	HNSC	CAL-27	0.943666	0.954367	1.03216	0.93157	1.38221
909727	SKCM	SK-MEL-31	0.943742	0.925227	1.00371	0.907528	1.62503
907064		HT-1080	0.944022	0.900194	1.07103	0.973241	1.61621
906807	DLBC	CRO-AP2	0.944345	0.927137	0.927387	0.8285	1.49161
1240226	SKCM	WM278	0.944349	0.871017	1.0399	0.945613	1.63224
1298157	BRCA	JIMT-1	0.944669	0.910113	0.993381	0.907667	1.89283
909719	LIHC	SK-HEP-1	0.945528	0.864913	1.07795	1.03831	1.69916
906835	GBM	DBTRG-05MG	0.945839	0.922912	1.01033	0.909655	1.67839
910943	GBM	CAS-1	0.94586	0.861615	0.983231	0.933517	1.90586
688121		VA-ES-BJ	0.945989	0.830546	1.01441	0.914751	1.55659
907279	LGG	KINGS-1	0.946197	0.856261	0.9551	0.890108	1.98337
753596	SKCM	MZ7-mel	0.946628	0.864754	0.951084	0.884975	1.62765
1298529	HNSC	PCI-30	0.946797	0.918782	1.05756	0.970788	1.64663
1298160	SKCM	K2	0.946803	0.855906	0.958098	0.884608	1.88125
1303912		CHSA8926	0.947051	0.849098	1.00374	0.928999	1.68575
687586	GBM	T98G	0.947104	0.843082	1.01239	0.926684	1.89341
724868	LUAD	NCI-H1792	0.947211	0.893421	1.06878	0.926824	1.78062
1290724	HNSC	BICR10	0.947227	0.898933	1.0272	0.939659	1.80835
1240158	LIHC	JHH-4	0.947523	0.861343	1.05457	0.951843	1.59993
753581	SKCM	LB373-MEL-D	0.948387	0.874989	0.968455	0.853911	1.62758
1240149		Hs-633T	0.948401	0.884491	1.11489	1.02555	1.42115
908131		MG-63	0.948674	0.868743	1.00693	0.967127	1.65124
909738	LIHC	SNU-449	0.948879	0.898271	0.997863	0.873412	1.99351
688023	SCLC	NCI-H446	0.948884	0.919275	1.02479	0.976333	1.78199
905950	KIRC	ACHN	0.949033	0.905042	1.03509	0.947997	1.54921
687592	GBM	YKG-1	0.949374	0.848232	1.01595	0.93717	1.89594
905963	KIRC	CAKI-1	0.949474	0.856568	1.04282	0.938958	1.73171
1240205	HNSC	PCI-38	0.94962	0.983812	1.03278	0.908208	1.90754
909720		SK-LMS-1	0.949777	0.865112	1.0407	1.00547	1.58798
910698	KIRC	BFTC-909	0.949778	0.924154	1.07454	0.995773	1.72987
905948	KIRC	A498	0.950103	0.870347	1.00975	0.949253	1.45018
909721	LUAD	SK-LU-1	0.950183	0.882516	1.04335	0.907122	1.72184
906830	SKCM	C32	0.950209	0.895595	0.936046	0.851028	1.72627
971777	SKCM	MZ2-MEL	0.950327	0.889682	0.949275	0.883696	1.67611
924186		KGN	0.950653	0.909586	1.02127	0.949312	1.62299
1240159	LIHC	JHH-6	0.950653	0.872949	1.05873	0.977185	1.623
946368	GBM	D-263MG	0.950808	0.897076	1.00049	0.912958	1.94347
906818	SKCM	COLO-679	0.951054	0.909354	1.00956	0.913122	1.54296
753578	KIRC	LB2241-RCC	0.951161	0.88132	1.01277	0.89351	1.80609
749710	BRCA	HCC1143	0.951519	0.895476	1.07695	0.958282	1.75292
1240196	HNSC	OSC-20	0.951562	0.900005	1.04399	0.943623	1.92905
753532	HNSC	BB49-HNC	0.951657	0.900697	1.11054	1.02805	1.65741
724834	LUAD	NCI-H2087	0.952035	0.876363	1.03053	0.936452	1.92583
909737	LIHC	SNU-423	0.952377	0.914392	1.02301	0.984001	1.83374
907172	SKCM	IST-MEL1	0.95243	0.870971	1.0396	0.959672	1.56401
910933	GBM	AM-38	0.952492	0.900111	1.00071	0.943563	1.95613
946377	GBM	D-566MG	0.952517	0.888862	1.0478	0.984197	1.80382
1240186	SCLC	NCI-H196	0.952657	0.93361	1.05927	0.967093	1.89519
1480358	OV	JHOS-3	0.952684	0.906518	1.0458	0.965782	1.76296
908463	LUAD	NCI-H1793	0.95305	0.910583	1.0331	0.92219	1.92625
1240202	LUAD	PC-3_[JPC-3]	0.953096	0.885229	1.06825	1.0076	1.82373
1240130	SKCM	G-MEL	0.953149	0.912671	0.98619	0.885385	1.59596
1240131	MESO	H2591	0.953234	0.891828	1.04119	0.970095	1.65067
1240138	MESO	H2869	0.953432	0.917859	1.01286	0.924317	1.42918
909905	GBM	YH-13	0.953753	0.858227	1.0223	0.950224	1.75568
909749	BLCA	SW1710	0.954131	0.872408	1.01203	0.952992	1.70944
910849		NY	0.954196	0.854829	0.994336	0.933971	1.89105
1330993	PRAD	PWR-1E	0.954203	0.871069	1.04082	0.953892	1.72211
1298226	LUSC	LOU-NH91	0.954288	0.862737	1.0011	0.919034	2.03029
905955	SKCM	SK-MEL-2	0.954295	0.864927	0.955533	0.881518	1.9034
949166		EW-13	0.954389	0.881562	0.978663	0.903044	1.63705
1524415	KIRC	RCC-JF	0.954461	0.857584	1.02273	0.940293	1.55904
909904	PAAD	YAPC	0.954584	0.940111	1.05119	0.918476	1.59512
1299080	SKCM	WM35	0.954858	0.89939	0.960414	0.905059	1.69996
687448	SKCM	COLO-829	0.955044	0.909972	0.95606	0.866833	1.6243
908475	LUAD	NCI-H1755	0.955069	0.882473	1.03238	0.917617	1.98485
946353	ESCA	TE-9	0.955275	0.9381	1.06071	0.9485	1.62774
910900	LUAD	NCI-H1651	0.955463	0.884437	1.03183	0.933979	1.75453
1479987	OV	DOV13	0.955612	0.892427	1.12187	1.03961	1.41997
753585	KIRC	LB996-RCC	0.955727	0.892424	1.06388	0.967843	1.64814
908449	LGG	NMC-G1	0.95577	0.903487	1.10327	1.01302	1.60809
908474		NCI-H1703	0.955821	0.916929	0.957926	0.869127	1.94071
906864	THCA	FTC-133	0.955891	0.906399	1.01685	0.910893	1.72721
905985	GBM	SF295	0.955972	0.837933	1.01372	0.949137	1.92579
687820	LUAD	NCI-H2347	0.956044	0.878798	1.07782	0.975999	1.77307
908452	LGG	no-10	0.956069	0.898939	0.996778	0.93897	1.66576
1480360	OV	OV-7	0.956095	0.849454	1.0537	0.996746	1.58849
909264		RD	0.956183	0.954841	1.07458	1.0078	1.48445
905975	SKCM	M14	0.956554	0.888764	0.959428	0.872701	1.67094
949161		EW-3	0.956566	0.933052	0.983336	0.898477	1.57819
909729	GBM	SK-MG-1	0.956703	0.891671	1.03485	0.981102	1.79724
1298475	PAAD	PANC-02-03	0.956737	0.876453	1.06412	0.955624	1.34208
907321	ESCA	KYSE-510	0.956748	0.9442	1.02204	0.966571	2.09656
905949	LUAD	A549	0.956754	0.833502	1.05733	0.968944	1.78714
749712	BRCA	HCC1395	0.956827	0.92693	1.03389	0.931297	1.73025
909759		SW982	0.956885	0.884882	1.10347	1.0399	1.5355
687829		NCI-H661	0.957032	0.961565	1.01027	0.918751	1.81002
687812	LUAD	NCI-H2085	0.957147	0.885922	0.983472	0.925508	1.71462
1290767		CHSA0011	0.957299	0.887389	0.997958	0.952071	1.62259
753614	ESCA	TE-15	0.957342	0.976866	1.05785	0.939065	1.62761
906861		ETK-1	0.95767	0.88882	1.0523	0.94774	1.6372
753592	LUAD	LXF-289	0.95768	0.865384	1.07194	0.973407	1.6157
1290807		G-292-Clone-A141B1	0.957694	0.883721	0.991756	0.937673	1.60902
1240206	HNSC	PCI-6A	0.957886	0.946528	1.04681	0.924353	1.5784
753562	HNSC	HSC-2	0.957888	0.912587	1.06893	0.983693	1.43717
925343		MFH-ino	0.958029	0.867448	1.04963	0.994128	1.92105
1298352	UNABLE TO CLASSIFY	NCI-H2135	0.958133	0.885707	1.02535	0.935711	1.96304
1503365	ESCA	SK-GT-4	0.958188	0.880307	1.05315	0.9572	1.44399
1240215		SKN	0.958245	0.869192	1.0282	0.97016	1.64355
924247		SW954	0.958541	0.937716	1.05649	0.95721	1.57232
925342		NBsusSR	0.958589	0.905986	0.990576	0.933719	1.60045
1240153	SKCM	IGR-37	0.958604	0.891025	0.947898	0.864357	1.58644
907312	BLCA	KU-19-19	0.958642	0.910338	1.02873	0.947349	1.63101
906820	NB	CHP-212	0.95865	0.918148	1.02331	0.97496	1.86836
908145	LGG	MOG-G-UVW	0.958843	0.847909	1.03872	0.949404	1.58347
971774		RH-18	0.958908	0.933557	0.986327	0.946685	1.58512
910921	SKCM	A101D	0.959122	0.892295	0.971429	0.909802	1.69118
910922	KIRC	769-P	0.959214	0.879066	0.995759	0.926263	1.60241
1298215	HNSC	KON	0.959231	0.899739	1.09577	0.992261	1.62692
910903	SKCM	RPMI-7951	0.959235	0.901617	1.059	0.994688	1.77949
753604		NCI-H292	0.95948	0.904956	1.02119	0.940098	1.89242
909774	UNABLE TO CLASSIFY	TYK-nu	0.959567	0.893177	1.03584	0.9321	1.49092
909745	GBM	SW1088	0.959614	0.834365	1.00866	0.972064	2.03403
909754		SW684	0.959683	0.871199	0.978403	0.919408	1.78142
687815	LUSC	NCI-H2170	0.9597	0.918923	1.0267	0.911578	1.58101
1240173	COAD/READ	MDST8	0.959771	0.924555	1.00856	0.943429	1.49031
910694	GBM	LN-405	0.959843	0.879435	0.990357	0.948339	1.9649
1299061		STS-0421	0.959861	0.893414	1.03901	0.969248	1.40565
1330948	LAML	MOLM-16	0.959872	0.926132	1.04458	0.971099	1.67836
906803		ACN	0.959947	0.891513	0.949974	0.903331	1.57563
908470	MESO	NCI-H28	0.95999	0.911118	0.985858	0.914809	1.7358
907282	LGG	KNS-42	0.959996	0.945597	0.963609	0.912948	1.80951
749717	BRCA	HCC38	0.96026	0.915575	1.0366	0.9414	1.71223
946373	LGG	D-502MG	0.960278	0.928617	1.00548	0.913096	1.76412
753554	LUSC	EBC-1	0.960387	0.880407	1.01138	0.945423	1.86642
906813	SKCM	COLO-800	0.960431	0.885498	0.954276	0.894488	1.69729
1480372	OV	PEO1	0.960449	0.898561	1.03112	0.943582	1.60184
1240184		NCI-H1915	0.960505	0.884268	1.05385	0.991593	1.57441
1298365	OV	OVTOKO	0.96063	0.911544	1.06986	0.959953	1.74915
753623	ESCA	TE-8	0.960684	0.90771	1.03714	0.948173	1.72265
906834	MB	D-283MED	0.960978	0.964939	0.990981	0.929019	1.83937
1298476	PAAD	PANC-04-03	0.961256	0.875378	1.03215	0.936446	1.60484
905979	KIRC	SN12C	0.961285	0.859651	1.00493	0.943234	1.79978
908440	NB	NB69	0.961295	0.891307	1.04179	0.969904	1.60549
907058	SKCM	HMV-II	0.961341	0.919119	0.962416	0.887018	2.12631
906792	SKCM	A2058	0.961537	0.915009	0.983228	0.896984	1.47582
910566	LAML	CMK	0.96157	0.958548	1.07003	1.02077	1.66447
946370	GBM	D-392MG	0.961887	0.890785	1.05735	0.994264	1.57489
910934	DLBC	A4-Fuk	0.961924	0.897951	0.991932	0.919003	1.65003
724838	BLCA	UM-UC-3	0.961927	0.890173	0.987544	0.922385	1.87326
687588	GBM	U-118-MG	0.961943	0.830882	0.99295	0.954564	1.77458
909712	GBM	SF126	0.961974	0.899703	1.06149	0.991487	1.78754
905957	BRCA	Hs-578-T	0.961987	0.862235	1.0369	0.987579	1.74555
949094	GBM	M059J	0.962081	0.872806	1.01859	0.9743	1.69604
1240220	KIRC	SW156	0.962144	0.88627	1.01814	0.908266	1.60579
1290765		CAL-78	0.962165	0.891315	1.04737	0.982775	1.66649
905956	SKCM	SK-MEL-5	0.962173	0.884723	0.989366	0.925112	1.77912
906823	GBM	CCF-STTG1	0.962279	0.918823	1.04128	0.985242	1.81473
1298169	KIRC	KMRC-20	0.962322	0.880431	0.99101	0.931887	1.77999
909974	KIRC	RCC10RGB	0.962362	0.87748	1.03296	0.980172	1.35933
905951	BRCA	BT-549	0.962417	0.882643	1.01226	0.963605	1.68046
907047		HCC1806	0.962437	0.912176	1.09589	0.98372	1.72899
753558	KIRC	HA7-RCC	0.962462	0.883251	1.01452	0.964063	1.62308
1298359	ESCA	OE21	0.962477	0.959505	1.06395	0.954591	1.73644
946369	LGG	D-336MG	0.962533	0.898888	1.02956	0.957941	1.61749
753600	LUAD	NCI-H1563	0.962693	0.89276	1.01894	0.948655	1.74908
910931	LUAD	RERF-LC-MS	0.962864	0.858226	1.01526	0.922983	2.01324
906815		COLO-741	0.962866	0.874993	0.95459	0.876828	1.83615
683667	MB	PFSK-1	0.962871	0.882111	1.02011	0.958007	1.64192
753569	LUSC	KNS-62	0.963106	0.939189	1.0741	0.945838	1.76201
753538	HNSC	Ca9-22	0.963128	0.937385	1.07074	0.992503	1.74255
1287706	SKCM	451Lu	0.96324	0.923117	0.950531	0.863792	1.69503
906852		EFO-27	0.963655	0.910768	1.01363	0.930191	1.72486
905976	SKCM	UACC-62	0.963937	0.901035	0.959143	0.879471	1.78524
1290810	MESO	H2461	0.964082	0.846385	1.05547	0.996398	1.76583
1298146	LIHC	huH-1	0.964135	0.989439	1.09304	0.949491	1.88543
907061	HNSC	HSC-3	0.964189	0.948468	1.08009	1.02335	1.51775
687452	BLCA	5637	0.964287	0.913952	1.10882	1.01103	1.51176
1240207	HNSC	PE-CA-PJ15	0.964333	0.906541	1.02371	0.92656	1.57378
1240122	HNSC	BICR78	0.964459	0.935346	1.03909	0.941249	1.5807
1298154		JHU-028	0.964464	0.890315	1.06313	0.968465	1.71458
1247871	ALL	SUP-B15	0.964467	0.966337	1.00641	0.948408	1.58935
1298539		RKN	0.964563	0.888341	1.10434	1.0331	1.65469
905980	KIRC	TK10	0.964626	0.878285	1.0125	0.923647	1.76839
1480361	OV	OV-17R	0.964658	0.930885	1.01333	0.958319	1.48852
753622	ESCA	TE-10	0.964775	0.917976	1.01179	0.919465	1.565
906868	LGG	GAMG	0.96478	0.883403	1.05498	1.02204	1.9056
687505	CESC	C-33-A	0.964792	0.941901	1.01034	0.954268	1.89913
910697		A388	0.964832	0.930827	1.04627	0.980236	1.57812
930083	THCA	RO82-W-1	0.964872	0.869418	0.960633	0.929243	1.44102
907059	HNSC	HN	0.965093	0.930832	1.031	0.965979	1.47226
1240150	LGG	Hs-683	0.965117	0.851769	1.04092	0.994932	1.81608
1240128		ES-2	0.96515	0.878295	1.05467	1.02692	1.5624
905934	PRAD	PC-3	0.965287	0.868098	1.0849	1.04778	1.72977
924244	LUAD	NCI-H1975	0.96533	0.857565	1.06208	0.97808	1.61844
753570	HNSC	KOSC-2	0.965359	0.930829	1.08553	0.999662	1.64788
905954	SKCM	SK-MEL-28	0.965368	0.888694	0.962224	0.893711	1.74262
908457	COAD/READ	NCI-H747	0.96542	0.876856	1.06222	0.988212	1.55379
909781	KIRC	VMRC-RCZ	0.965448	0.856962	0.987437	0.939491	1.57657
908462	MESO	NCI-H2452	0.965495	0.864911	1.03422	0.98968	1.61943
909726	SKCM	SK-MEL-30	0.965533	0.87651	0.990978	0.931381	1.66128
905974	SKCM	LOXIMVI	0.965552	0.900665	1.04353	1.00048	1.64598
909736	LIHC	SNU-387	0.965589	0.900681	1.05316	0.993872	1.93273
753577	KIRC	LB1047-RCC	0.965623	0.886498	1.0635	0.985782	1.63167
909758		SW962	0.965632	0.885072	1.05468	0.993686	1.63447
753566	BLCA	J82	0.965732	0.893075	1.02415	0.965547	1.64207
753531	HNSC	BB30-HNC	0.965891	0.926197	1.04049	0.949754	1.63502
906826	BRCA	CAL-120	0.965923	0.876461	1.01061	0.953869	1.66786
1298362	HNSC	OSC-19	0.966047	0.9112	1.11455	1.04374	1.43484
908152	MESO	MSTO-211H	0.966048	0.899367	0.998823	0.949967	1.67588
908138		MKN1	0.966239	0.918459	1.0098	0.926705	1.62129
753561	HNSC	HO-1-u-1	0.966301	0.937218	1.08632	0.977438	1.82588
1298156	HNSC	JHU-029	0.966336	0.941427	1.02956	0.975574	1.46897
906794		A253	0.966379	0.973716	1.0258	0.928595	1.51978
924107	CESC	CAL-39	0.966407	0.900433	1.1123	1.01713	1.60645
924238	THCA	K5	0.966443	0.897765	1.07075	0.989872	1.434
907169	SKCM	IGR-1	0.966479	0.889733	0.944348	0.895405	1.66227
907057	LIHC	HLE	0.966523	0.881761	1.01199	0.941734	1.62596
906814	SKCM	COLO-792	0.96659	0.875906	0.928968	0.872372	1.62262
1240140		H3118	0.966595	0.939324	1.03116	0.943947	1.61825
1524416	KIRC	RCC-JW	0.966677	0.844852	1.01928	0.96054	1.63201
910904	HNSC	SCC-4	0.966726	0.96203	1.07332	0.966796	1.48291
1240221		TC-71	0.966744	0.893585	0.999793	0.940099	1.72332
905972	LUAD	HOP-62	0.966749	0.88812	1.09631	1.01522	1.6311
687459	BLCA	TCCSUP	0.966785	0.950599	1.07971	0.973962	1.64762
909717		SJSA-1	0.966836	0.920469	1.09948	1.08481	1.83485
724878	LUAD	SW1573	0.966921	0.923967	1.05381	0.955153	1.69193
1240154	THCA	IHH-4	0.966937	0.896761	1.05881	1.02632	1.72998
724812	BLCA	T-24	0.966974	0.893245	1.08338	1.0133	1.58143
1240204	HNSC	PCI-15A	0.96705	0.924891	1.04491	0.9441	1.66812
1240170	GBM	LNZTA3WT4	0.967248	0.919979	1.04502	0.994742	1.95724
910568	THCA	CGTH-W-1	0.967291	0.905566	1.0358	0.958258	1.62715
1330995	DLBC	RC-K8	0.967343	0.948589	0.953159	0.920817	1.38084
1240216	LIHC	SNU-182	0.967356	0.92042	1.02776	0.980416	1.35357
1240178	THCA	ML-1	0.967382	0.879955	1.03508	0.951181	1.72102
1330972	SCLC	NCI-H1876	0.967406	0.940469	0.999774	0.974174	1.71778
907069		HuCCT1	0.967438	0.896143	1.11209	1.03261	1.39549
905977	SKCM	UACC-257	0.967495	0.921272	0.938799	0.873555	1.56865
1240151	STAD	Hs746T	0.967636	0.856553	1.02113	0.948451	1.69836
905978	KIRC	RXF393	0.967702	0.862605	1.02653	0.975691	1.47061
907280	LAML	KMOE-2	0.967753	0.93095	1.04247	0.972253	1.64147
909708	HNSC	SAS	0.96779	0.903593	1.05786	0.998777	1.60477
1240129	OV	FU-OV-1	0.967873	0.960371	0.994457	0.938551	1.53438
1674021	COAD/READ	SNU-C5	0.967893	0.875756	1.08501	1.0271	1.52089
908476	LUAD	NCI-H1993	0.967901	0.869925	1.01053	0.936413	1.73531
905990	OV	OVCAR-4	0.968018	0.952509	1.02294	1.00306	1.68646
1524418	KIRC	RCC-AB	0.968084	0.880782	1.01065	0.962937	1.65793
909728	LUSC	SK-MES-1	0.968107	0.862229	1.08316	0.981341	1.64649
1298355		NCI-H2286	0.968111	0.861198	1.0209	0.937146	1.64464
749714	BRCA	HCC1937	0.968145	0.961872	1.02908	0.971695	1.68506
749709	BRCA	HCC1954	0.968189	0.908667	1.02792	0.985748	1.9493
905935	PRAD	DU-145	0.968242	0.876575	1.03307	0.958851	1.88461
1240219	PAAD	SUIT-2	0.968265	0.900023	1.08708	0.986102	1.5242
910779		IA-LM	0.968363	0.864366	1.07524	1.02832	1.39652
909769		TGBC1TKB	0.968418	0.879787	1.06584	0.99656	1.64557
910946		S-117	0.968494	0.881803	0.975265	0.940639	1.92242
906870	LAML	GDM-1	0.968527	0.942833	1.03756	1.01746	1.50048
909724	SKCM	SK-MEL-3	0.968538	0.890554	0.936585	0.866585	1.70385
906871	LGG	GI-1	0.968586	0.877831	1.07773	0.971013	1.58745
1290812	MESO	H2722	0.968627	0.8427	1.06435	1.02111	1.57516
1240192	SCLC	NCI-H841	0.968732	0.908448	0.995099	0.925587	1.50112
1240191		NCI-H647	0.968764	0.893497	1.10356	0.981502	1.64663
946354	ESCA	TE-11	0.968811	0.911189	1.04256	0.963863	1.71396
910852	BRCA	CAL-85-1	0.968848	0.89119	1.05077	0.978655	1.64178
1240127	UCEC	EN	0.968859	0.939366	0.999502	0.924941	1.73832
906841		DJM-1	0.968941	0.936978	1.08506	1.02316	1.47803
910907	PAAD	SW1990	0.96899	0.897856	1.08422	0.992996	1.57285
949167		EW-22	0.969067	0.933837	0.978613	0.929679	1.58814
905986	GBM	SF268	0.969184	0.875438	1.05638	1.00637	1.82603
1240167	ESCA	KYSE-220	0.969292	0.956753	1.01706	0.925075	1.74059
910695		TGBC24TKB	0.969292	0.917058	1.057	0.957027	1.84119
1240156		Ishikawa(Heraklio)02ER-	0.969312	0.889164	0.998931	0.947456	1.60448
753586		LCLC-103H	0.969363	0.897177	1.04894	0.993586	1.50909
907060		HOS	0.969413	0.933855	1.03674	0.961777	1.58288
722045	LUAD	NCI-H2030	0.969423	0.860901	1.0552	0.967345	2.07556
949157		ES6	0.96944	0.893133	0.991264	0.936266	1.61467
906800		697	0.969464	0.942978	1.04693	1.02848	1.59042
946361		LCLC-97TM1	0.969497	0.859956	1.03804	0.986223	1.61256
1330942	LAML	ME-1	0.969626	0.921457	0.964344	0.914167	1.6273
1479995	OV	JHOS-2	0.969749	0.907353	1.06314	0.984706	1.45005
910932	SKCM	GAK	0.969768	0.894674	0.971849	0.928332	1.73547
907786	LUAD	LC-2-ad	0.969789	0.889029	1.09489	1.03375	1.6535
1480364	OV	OVCA420	0.969843	0.897396	1.07986	0.954069	1.74347
1503370	LUAD	EMC-BAC-2	0.969962	0.882465	1.0607	0.970603	1.71224
753541	HNSC	CAL-33	0.969962	0.940949	1.04194	0.944264	1.51221
908144	LGG	MOG-G-CCM	0.969975	0.876234	0.999945	0.97098	1.6946
908128	SKCM	Mewo	0.970056	0.864718	0.951522	0.900969	1.60495
908124	SKCM	MEL-HO	0.970092	0.944956	0.974539	0.897284	1.7565
688058	MESO	NCI-H2052	0.970119	0.917476	1.08388	1.03491	1.76821
949178	NB	NB14	0.970129	0.93588	0.958275	0.91786	1.87784
1290809	MESO	H2373	0.970178	0.882465	1.04336	1.0282	1.64266
1509074	KIRC	NCC021	0.970327	0.874206	1.00723	0.961702	1.40543
907796		LU-99A	0.970347	0.91679	1.06569	0.978822	1.65026
1503362	ESCA	OACp4C	0.970353	0.879295	1.03029	0.969442	1.74203
907320	ESCA	KYSE-450	0.970361	0.949062	1.01907	0.952085	1.9982
1298134	CESC	HeLa	0.970371	0.919434	1.01139	0.947566	1.70605
684681	LUAD	NCI-H1395	0.970402	0.902515	1.05462	0.971277	1.7941
908150	MESO	MPP-89	0.970462	0.871093	1.05699	0.99968	1.68564
946356	ESCA	TE-12	0.970611	0.93264	1.05452	0.94411	1.66164
1480374	OV	UWB1.289	0.970863	0.89919	1.07226	1.04173	1.57352
909750	LGG	SW1783	0.970885	0.858919	1.04098	1.01483	1.98798
1298219	UNABLE TO CLASSIFY	KP-3	0.970969	0.850187	1.01289	0.914527	1.62806
909709	HNSC	SCC-9	0.971006	0.902257	1.07053	0.999362	1.5693
924250	STAD	MKN7	0.971011	0.880671	1.08303	1.04278	1.45643
907289	COAD/READ	HT-115	0.971024	0.922093	1.0518	0.975757	1.40251
1240137	MESO	H2810	0.971134	0.870921	1.02052	0.99064	1.67781
735784	ESCA	TE-5	0.971198	0.960678	1.09192	1.01724	1.71341
906827		CAL-72	0.971321	0.87114	0.970822	0.938561	1.77139
909706	SKCM	RVH-421	0.971328	0.903339	0.975195	0.919607	1.53471
717431	NB	SK-N-SH	0.971355	0.92126	1.01001	0.927326	1.53321
910546	PAAD	PSN1	0.971528	0.927075	1.0963	0.975967	1.37117
924111	HNSC	HO-1-N-1	0.971633	0.911161	1.06129	0.994118	1.45975
1299064	ESCA	T-T	0.971634	0.93084	1.05959	0.947525	1.72412
753618	NB	KELLY	0.971779	0.958794	0.939191	0.891632	1.65782
906865	SKCM	G-361	0.971782	0.883556	0.958036	0.884854	1.66168
1299067		TASK1	0.971825	0.905729	0.990785	0.947878	1.67448
908142		MLMA	0.97184	0.974343	0.982341	0.930725	1.48563
910919	DLBC	BC-1	0.971871	0.875191	0.950395	0.875558	1.52079
1660034	COAD/READ	SNU-407	0.971882	0.89111	1.02099	0.972925	1.56993
907286	PAAD	HuP-T4	0.971888	0.909634	1.04423	0.967965	1.6368
1240146	LUAD	HCC-827	0.971972	0.900677	1.08766	1.02228	1.47376
905968	OV	IGROV-1	0.97205	0.945388	1.03545	0.967262	1.55715
908472	LUAD	NCI-H1573	0.972197	0.894242	1.03463	0.953703	2.09
924151	THCA	HTC-C3	0.972258	0.91458	1.02356	0.986575	1.47679
724870	PAAD	MIA-PaCa-2	0.972317	0.895946	0.997306	0.917631	1.6388
907171	SKCM	IPC-298	0.97235	0.888199	0.959563	0.884848	1.74617
687561	GBM	42-MG-BA	0.972361	0.929698	0.995121	0.937803	1.99167
1240142	LUSC	HARA	0.972392	0.940329	0.993512	0.919839	1.78327
753536		BOKU	0.97243	0.906403	1.01574	0.97701	1.53733
1298168	KIRC	KMRC-1	0.972474	0.874759	1.06998	1.0241	1.65294
906863	HNSC	FADU	0.972537	0.919328	1.03659	0.950968	1.77757
909756		SW872	0.972572	0.895419	1.03583	0.991661	1.62824
1299050	HNSC	SAT	0.972665	0.916413	1.05614	0.97961	1.64559
1290922	BRCA	HDQ-P1	0.972714	0.885072	1.09371	1.04035	1.5948
1480371	OV	OVK-18	0.97287	0.913241	1.0202	0.956346	1.95753
910944	ALL	ALL-PO	0.972956	0.968487	1.03166	1.02086	1.58869
949168		EW-24	0.973004	0.902788	1.00464	0.931243	1.54261
1240134	MESO	H2731	0.973022	0.860649	1.05457	1.01225	1.70755
907173	MESO	IST-MES1	0.973046	0.916953	0.999229	0.946828	1.58094
949088	DLBC	CTB-1	0.973126	0.967515	0.978397	0.946256	1.524
906821	PAAD	CFPAC-1	0.973179	0.86865	1.08473	0.977416	1.57534
753575	ESCA	KYSE-520	0.97325	0.923927	1.03225	0.939641	1.75904
907799	DLBC	MC116	0.973317	0.924098	0.998435	0.951356	1.50594
907318	ESCA	KYSE-180	0.97334	0.958005	1.03801	0.958842	1.81598
684052		A673	0.973382	0.925397	0.999538	0.941155	1.71738
949172	NB	NB12	0.973431	0.921552	0.992601	0.979107	1.73335
909748	COAD/READ	SW1463	0.973516	0.92516	1.05208	0.983473	1.37702
684072		SK-ES-1	0.973534	0.88234	1.01684	0.957053	1.68961
909746	COAD/READ	SW1116	0.973537	0.941702	1.10394	1.03755	1.58814
687816	LUAD	NCI-H2228	0.973642	0.869865	1.10058	1.04753	1.55751
911905	OV	EFO-21	0.973703	0.953786	1.09433	1.05537	1.50968
924240	BRCA	MDA-MB-415	0.973809	0.91469	1.0013	0.923485	1.78003
908450	LGG	no-11	0.973884	0.910332	1.03906	0.970811	1.92377
906999		GCT	0.973889	0.898877	1.06875	1.02888	1.73569
905962	COAD/READ	SW620	0.973911	0.935574	1.01841	0.922962	1.59
1240174	UCEC	MFE-319	0.973919	0.966979	1.03681	1.01384	1.74638
1659818	MM	MM1S	0.974008	0.900461	0.991409	0.957559	1.4474
1240223	THCA	TT2609-C02	0.974015	0.901381	1.05513	0.971264	1.60873
1290730	BLCA	CAL-29	0.974037	0.933075	1.07619	0.988565	1.60715
683665	MM	MC-CAR	0.974059	0.949682	1.03706	0.994176	1.38906
684055		ES3	0.974097	0.867325	0.997071	0.943721	1.695
1290725	HNSC	BICR31	0.974148	0.901797	1.07826	1.01699	1.3771
905984	LGG	SF539	0.974152	0.900396	1.06433	0.999439	1.64814
1297449	DLBC	Farage	0.97419	0.960727	1.01235	0.998091	1.44896
905960	BRCA	MDA-MB-231	0.974208	0.898762	1.07782	1.03823	1.42692
753573	ESCA	KYSE-140	0.974242	0.969584	1.00984	0.936138	1.57656
1240168	GBM	LN-18	0.974245	0.841515	0.995887	0.932925	2.13504
1290908	LUAD	HCC-78	0.974298	0.846901	1.04691	0.994379	1.70308
684062		EW-11	0.974404	0.916747	0.975677	0.911239	1.6357
1290813	MESO	H2795	0.974464	0.850049	0.99554	0.890713	1.62799
909975	UNABLE TO CLASSIFY	KURAMOCHI	0.974472	0.957678	0.974423	0.923939	1.62462
1303897	DLBC	GRANTA-519	0.974504	0.928101	0.978362	0.941237	1.52646
1298357	STAD	NUGC-4	0.974512	0.889725	1.07187	0.962658	1.77141
910544	LCML	RPMI-8866	0.974553	0.946779	0.999846	0.970477	1.37997
1299081	SKCM	WM793B	0.974573	0.906046	1.08545	1.04477	1.56118
905964	MM	RPMI-8226	0.974619	0.928791	0.965553	0.953238	1.50208
1298216	PAAD	KP-1N	0.974746	0.920688	1.01585	0.960757	1.63485
925339	SKCM	MMAC-SF	0.974785	0.902769	0.929142	0.882972	1.65384
910915	PAAD	Capan-2	0.974928	0.885782	1.05869	0.973904	1.66108
949155		ES8	0.975108	0.885876	0.968036	0.913882	1.41358
905991	OV	OVCAR-8	0.975121	0.904163	1.07052	1.0221	1.44495
722046	LUAD	NCI-H2122	0.975134	0.930219	1.08539	0.989243	1.60807
724874	LUAD	NCI-H2291	0.975139	0.864308	1.08042	1.03648	1.66792
1240121	HNSC	BICR22	0.975143	0.910258	1.0682	0.988404	1.48056
753584	BLCA	LB831-BLC	0.975244	0.864369	1.00905	0.999023	1.56025
905982	GBM	SNB75	0.975266	0.892337	1.01497	0.994229	1.86327
1240135	MESO	H2803	0.975425	0.873209	0.973769	0.943263	1.65236
1240139	MESO	H290	0.975577	0.916383	1.05799	0.991907	1.43268
908126	LCML	MEG-01	0.975596	0.949546	1.04364	0.964805	1.74188
1503363	ESCA	OACM5-1	0.975654	0.885814	0.919195	0.881542	1.98257
1240222	OV	TOV-21G	0.975656	0.938781	1.02948	0.986814	1.50419
909723	SKCM	SK-MEL-1	0.975697	0.933241	0.940886	0.843581	1.64853
908143		MN-60	0.975735	0.968936	0.999506	0.973682	1.5509
907048	BRCA	HCC70	0.975754	0.887495	1.02923	0.952357	2.0327
753574	ESCA	KYSE-410	0.97577	0.91831	1.0083	0.928936	1.76556
1327768	DLBC	JM1	0.975805	0.966974	0.997534	0.986424	1.59817
753572	PAAD	KP-4	0.975859	0.865284	0.976465	0.914813	1.6503
724866	LUAD	NCI-H1355	0.975905	0.879357	1.05392	0.988134	2.00705
1240162	HNSC	JHU-022	0.975913	0.902086	1.02451	0.973535	1.56768
753539		CADO-ES1	0.976013	0.912068	0.995034	0.907691	1.60923
1240125	SKCM	COLO-783	0.976053	0.958005	0.980871	0.908669	1.6351
907053	LAML	HEL	0.976073	0.982509	1.04918	1.00964	1.6788
1290808	MESO	H2369	0.976205	0.909283	1.11632	1.08896	1.60379
949156		ES4	0.976214	0.864161	1.03694	0.986464	1.67043
946372	GBM	D-423MG	0.976227	0.914201	1.02506	0.962892	1.72196
925346	PAAD	PANC-03-27	0.976316	0.898919	1.09144	1.03338	1.51442
910911	HNSC	SCC-15	0.976436	0.927324	1.09529	1.00367	1.32201
1240187	LUAD	NCI-H2023	0.976469	0.856964	1.06829	0.984368	1.83205
1330985	LAML	OCI-M1	0.976493	0.969193	1.04543	1.00061	1.57189
753559	ESCA	HCE-4	0.9765	0.908421	1.06757	0.997113	1.55701
1290722	THCA	ASH-3	0.976704	0.883595	1.01104	0.968391	1.58427
906853		EGI-1	0.976708	0.88685	1.05671	1.00982	1.48783
687506	CESC	C-4-I	0.976715	0.900347	1.04656	0.963145	1.51339
907785		LC-1F	0.97674	0.91241	1.01517	0.960289	1.968
949165		EW-16	0.976856	0.866947	1.00221	0.942486	1.63143
687800	LUAD	NCI-H1650	0.976862	0.901296	1.05305	0.982888	1.71683
1479992		IOSE-397	0.976924	0.886845	1.07418	1.04774	1.58955
1240208	PAAD	PL18	0.976951	0.88064	1.0413	0.979868	1.49931
724869	PAAD	HPAF-II	0.97696	0.92325	1.0755	0.979365	1.64629
1290797	PAAD	DAN-G	0.977023	0.902817	1.04817	0.9861	1.56099
1524417	KIRC	RCC-ER	0.977047	0.830062	1.01597	1.00707	1.6765
753556	LUSC	EPLC-272H	0.977108	0.916234	1.07419	0.996322	1.50241
1298348	LUAD	NCI-H1568	0.977152	0.883112	1.03724	0.987795	1.9693
909739	LIHC	SNU-475	0.977155	0.904918	1.0291	0.96291	1.60362
924105		BPH-1	0.977157	0.941084	1.07357	1.01052	1.44723
907051	UCEC	HEC-1	0.977202	0.887693	1.01218	0.949069	1.68838
1298145	SKCM	Hs-940-T	0.977279	0.866069	1.09318	1.03971	1.60267
753621	ESCA	TE-1	0.977332	0.918955	1.03297	0.934188	1.82873
1240143	LUSC	HCC-15	0.977412	0.908347	1.10109	1.02747	1.80432
1322218		Hs-445	0.977436	0.927809	1.04509	1.04492	1.34882
684057		ES5	0.977459	0.925589	0.981583	0.929383	1.61857
1327774		KARPAS-231	0.977495	0.968334	0.989588	0.981079	1.59918
1660035	COAD/READ	SNU-61	0.977528	0.924933	1.0843	1.01404	1.45377
909262		Raji	0.977571	0.969376	1.01112	1.00277	1.57338
753555	ESCA	EC-GI-10	0.977607	0.902212	1.06637	0.993741	1.61384
910549	ESCA	OE33	0.977681	0.87419	1.03497	0.959358	1.65411
908473	LUAD	NCI-H1666	0.977756	0.937409	1.06939	0.988085	1.57906
687799	LUAD	NCI-H1648	0.977916	0.911195	1.09307	1.00738	1.68346
906696	THCA	BHT-101	0.97797	0.876917	1.08204	1.0104	1.55629
687562	GBM	8-MG-BA	0.978042	0.8825	1.0041	0.930717	1.93392
907795	COAD/READ	LS-513	0.978049	0.940159	1.08636	1.02859	1.30068
909780	BLCA	VM-CUB-1	0.978117	0.907341	1.07138	1.02805	1.64925
905973		HOP-92	0.978247	0.888673	1.0732	1.01827	1.63263
687798	LUAD	NCI-H1623	0.978247	0.871248	1.00061	0.941267	2.14646
907275	LAML	KASUMI-1	0.978254	0.968134	1.00905	0.943101	1.48271
907000		ESS-1	0.978283	0.918131	1.06176	1.03438	1.54513
910705		BALL-1	0.978289	0.898922	0.981891	0.97198	1.44846
910702	PAAD	AsPC-1	0.978329	0.875402	1.06877	0.992094	1.50926
1297447	MM	EJM	0.978445	0.884539	0.999726	0.991615	1.63273
724873	LUAD	NCI-H2009	0.978517	0.919742	1.00221	0.944968	1.61823
1331025		ROS-50	0.978607	0.973526	0.973989	0.983041	1.49713
1298218	PAAD	KP-2	0.978613	0.857403	1.06502	0.982591	1.63923
724825	MM	NCI-H929	0.978688	0.928759	1.02244	1.02246	1.59469
909977		HuO-3N1	0.978696	0.882168	1.06036	1.03864	1.55269
1330950	MM	MOLP-8	0.97873	0.916759	1.00939	0.952916	1.49872
753549	GBM	D-542MG	0.978903	0.892885	0.990288	0.974956	1.77499
906824	CESC	Ca-Ski	0.978956	0.885876	1.04663	0.989054	1.55938
1479993		IOSE-523(-)	0.979066	0.895916	1.04519	1.00045	1.56277
1287381	LUAD	201T	0.979209	0.884926	1.0946	1.01857	1.79434
1240190	LUAD	NCI-H3122	0.979261	0.886053	1.09602	1.02943	1.74607
1298526	PAAD	PA-TU-8902	0.97936	0.861213	1.03242	0.971892	1.55106
949176	NB	NB5	0.979378	0.890646	0.981677	0.95852	1.67263
906873	GBM	GMS-10	0.97938	0.910746	1.07087	1.06071	1.67018
906837	HNSC	Detroit562	0.979445	0.888737	1.10917	1.0358	1.70152
713899	SCLC	LU-135	0.979502	0.908899	1.01591	0.978654	1.83585
722066	LUAD	NCI-H650	0.979546	0.8868	1.04693	0.982897	1.61259
1331038	DLBC	SU-DHL-8	0.979612	0.942947	1.00576	0.98306	1.55871
1479991		IOSE-364(-)	0.979647	0.890202	1.06493	1.02695	1.59406
1503364	STAD	SK-GT-2	0.979677	0.903577	1.07236	1.01509	1.64783
908445	STAD	NCI-SNU-5	0.979774	0.857934	1.01825	0.940923	1.63048
909707		Saos-2	0.9798	0.926925	1.04893	0.998091	2.03054
949179	NB	NB1	0.979834	0.932618	0.973194	0.959167	1.7742
1509073	KIRC	NCC010	0.979859	0.839669	1.02365	1.00168	1.59998
1327773	DLBC	KARPAS-1106P	0.979875	0.949675	1.00826	0.984655	1.35138
1299051		SCaBER	0.979904	0.933565	1.0555	1.00606	1.42731
724859	LUAD	Calu-6	0.979919	0.931711	1.08579	0.992193	1.63172
906846		EB2	0.97993	0.966629	0.993785	0.985802	1.45271
1240200	OV	OVMIU	0.979932	0.902622	1.06117	0.972766	1.66293
1330982	DLBC	NU-DUL-1	0.979973	0.946127	1.00974	1.01557	1.50942
687983	SCLC	DMS-114	0.979985	0.920587	0.97753	0.954785	1.75616
924108	COAD/READ	CaR-1	0.980032	0.908403	1.10826	1.06527	1.55104
1240183	LUSC	NCI-H1869	0.980054	0.884496	1.04029	0.964295	1.92898
907788	PRAD	LNCaP-Clone-FGC	0.980166	0.945635	1.00399	0.969297	1.84066
1240218	PAAD	SU8686	0.980288	0.881337	1.08509	1.00725	1.41842
910569	COAD/READ	COLO-320-HSR	0.980623	0.959993	0.967815	0.926484	1.9069
1240217	LIHC	SNU-398	0.980634	1.0008	1.00957	0.968938	1.86565
1298141	PAAD	Hs-766T	0.98066	0.857942	1.03571	0.96037	1.51537
905947	KIRC	786-0	0.980712	0.895712	1.05863	1.02627	1.57924
907285	PAAD	HuP-T3	0.980739	0.874713	1.07512	1.0067	1.54677
907065	BLCA	HT-1197	0.980816	0.901203	1.03356	1.00607	1.62337
1240172	BRCA	MDA-MB-436	0.98085	0.889381	1.06242	1.02592	1.55174
1240145	LUAD	HCC-44	0.980874	0.895015	1.04609	0.977868	1.54231
907269	CLL	JVM-2	0.98093	0.928918	1.04273	1.03037	1.34348
1330973	SCLC	NCI-H2066	0.980992	0.873637	1.07795	1.0213	1.59065
930082		RL95-2	0.981065	0.882355	1.01804	0.956789	1.67753
949160		EW-7	0.981113	0.90936	1.03773	0.960715	1.61869
925347	PAAD	PANC-08-13	0.981153	0.886049	1.09524	1.06075	1.46291
905942	LUAD	NCI-H23	0.981159	0.878621	1.01228	0.947955	1.69809
1240198	OV	OVISE	0.981176	0.929147	1.01199	0.983229	1.71622
753620	NB	SIMA	0.981239	0.918519	0.977406	0.93329	1.6525
908465	LUAD	NCI-H358	0.981287	0.863923	1.07392	1.01489	1.60154
1240185	LUAD	NCI-H1944	0.981389	0.895346	1.11751	1.0151	1.73218
1480362	OV	OV-56	0.981404	0.867871	1.06292	1.03464	1.55737
906795	THCA	8305C	0.981455	0.881528	1.06014	1.02812	1.50471
906869	STAD	GCIY	0.98158	0.84529	1.01313	0.980905	1.76693
1240179	CESC	MS751	0.981582	0.886005	0.99392	0.947292	1.813
909770	STAD	TGBC11TKB	0.981702	0.916439	1.01736	0.98193	1.66895
910701	HNSC	SCC-25	0.981767	0.929911	1.06371	1.00908	1.40796
971773		RH-1	0.981908	0.892685	0.984361	0.917644	1.57119
1524414	KIRC	RCC-FG2	0.981909	0.868357	1.01364	0.952337	1.69288
907073		HuTu-80	0.981974	0.939712	1.02105	0.990977	1.64029
906817	ESCA	COLO-680N	0.982027	0.917244	1.0415	1.00037	1.62004
907062	HNSC	HSC-4	0.982102	0.949468	1.08626	0.995806	1.6882
909744	ACC	SW13	0.982242	0.946482	1.00304	0.989541	1.90039
910936	HNSC	DOK	0.982247	0.95124	1.04218	0.994946	1.41608
910926	BLCA	BFTC-905	0.982373	0.915325	1.03318	0.956606	1.49136
907272	ALL	KARPAS-45	0.982475	0.943997	0.985553	0.990171	1.59439
910688	LAML	CESS	0.982477	0.994053	1.08361	1.07823	1.29304
687821	LUAD	NCI-H2405	0.982556	0.866052	1.07301	0.983197	1.61494
1240136	MESO	H2804	0.982579	0.862327	1.05489	1.01041	1.69409
925348	PAAD	PANC-10-05	0.982734	0.871007	1.02759	0.98295	1.49074
909718	COAD/READ	SK-CO-1	0.982838	0.932599	1.01668	0.961177	1.92379
907298		G-402	0.982848	0.878521	0.965621	0.94931	1.90095
1330964	SCLC	NCI-H1341	0.982866	0.946567	0.994708	0.933842	1.70189
1331032	DLBC	SLVL	0.982915	0.917486	1.0227	1.00791	1.33094
905970	LUAD	EKVX	0.982915	0.871007	1.06907	1.02966	1.56389
907792	COAD/READ	LS-123	0.982934	0.896789	1.0451	1.02263	1.76917
753594	SCLC	MS-1	0.982949	0.933508	1.01128	0.978906	1.59505
906790	STAD	AGS	0.983011	0.944104	1.04939	0.98813	1.47457
907790	COAD/READ	LoVo	0.983013	0.929002	1.04092	0.962297	1.43458
910706		BL-41	0.983077	0.963737	1.03072	1.01234	1.57704
908461	STAD	NCI-N87	0.983079	0.927101	1.01437	0.934644	1.46436
909779		UMC-11	0.983135	0.905557	1.02693	0.934621	1.73935
1503361	ESCA	FLO-1	0.983138	0.917035	1.02478	0.959345	1.59407
907317	ESCA	KYSE-150	0.983189	0.917509	1.0586	1.01591	1.76528
1298531	HNSC	PCI-4B	0.983193	0.917677	1.058	1.00322	1.45754
908460	LUAD	NCI-H441	0.983213	0.853098	1.05257	0.975235	1.60461
906693	PAAD	BxPC-3	0.983533	0.955733	1.09787	1.01805	1.61647
1659819	DLBC	OCI-LY7	0.983683	0.944172	1.03035	1.02956	1.45326
687802	LUAD	NCI-H1693	0.983698	0.885481	1.04548	1.00036	1.67029
1503369	LUAD	EMC-BAC-1	0.983729	0.889113	1.09002	1.02869	1.5341
946360	OV	OAW-28	0.98393	0.950404	1.04112	1.00808	1.50698
910692	SCLC	COLO-668	0.984072	0.913445	1.02514	0.935426	1.50364
909697	STAD	RF-48	0.984158	0.951515	1.06178	1.07139	1.3114
753583	HNSC	LB771-HNC	0.984165	0.908235	1.00318	0.936226	1.61342
924102	THCA	8505C	0.984167	0.874061	1.03523	1.03842	1.63033
907044		HC-1	0.984291	0.931239	1.06479	1.07863	1.35268
909742		SU-DHL-1	0.984308	0.936854	1.00381	0.943731	1.60841
925345		NOS-1	0.984389	0.910819	1.04567	1.03097	1.79733
910700	COAD/READ	C2BBe1	0.984496	0.953626	1.0946	1.01693	1.65258
949173	NB	NB6	0.984509	0.900052	0.955136	0.971246	1.78391
1480359	OV	JHOS-4	0.984514	0.908143	1.04132	1.01215	1.4022
905952	ALL	CCRF-CEM	0.984544	0.971817	0.998503	0.972282	1.63433
905959	OV	SK-OV-3	0.98466	0.906829	1.03933	0.975133	1.69519
1330984	DLBC	OCI-LY-19	0.984702	0.958468	1.02954	1.03091	1.54986
909755	COAD/READ	SW837	0.984748	0.918198	1.09339	1.03537	1.74064
906746	GBM	Becker	0.984776	0.893035	1.06322	1.05345	1.9708
909255		PA-1	0.984808	0.917322	1.02065	0.984048	1.54751
909778	BRCA	UACC-893	0.984813	0.907659	1.00997	0.967011	1.88237
907290		H-EMC-SS	0.984834	0.948276	1.06421	1.04519	1.77491
907268		JiyoyeP-2003	0.984938	0.982363	0.95586	0.917642	1.49659
687819	LUAD	NCI-H2342	0.984973	0.902467	1.02899	0.985673	1.83528
687807	LUAD	NCI-H1838	0.984979	0.885657	0.994108	0.941423	1.88114
905961	COAD/READ	COLO-205	0.985012	0.942621	1.02223	0.954171	1.6292
1303896		GA-10	0.98502	0.996627	1.04188	1.05009	1.40152
1299070	OV	TOV-112D	0.985187	0.966163	1.00364	0.947649	1.83384
907170	NB	IMR-5	0.985193	0.930697	0.962618	0.954389	1.80834
910947	LAML	OCI-AML2	0.985205	0.966007	1.04859	1.05962	1.52712
1299062	SCLC	SW1271	0.985255	0.879911	1.04351	1.00882	1.60971
1240181	NB	NB(TU)1-10	0.985261	0.957402	0.968068	0.944965	1.62366
753576	ESCA	KYSE-70	0.985295	0.968562	1.01476	0.953	1.89503
910401		Ramos-2G6-4C10	0.985298	0.985353	1.03619	1.02571	1.48292
908159		NAMALWA	0.985339	0.958723	1.02433	1.02792	1.58856
908149		Mo-T	0.985347	0.962337	0.993284	0.928569	1.40627
907314	NB	KP-N-YN	0.985412	0.947155	0.995523	1.02331	1.71936
949175	NB	NB17	0.985454	0.949729	0.97892	0.976639	1.83226
908448	LAML	NKM-1	0.98546	0.955051	1.03237	1.04398	1.49357
1327775	MM	KARPAS-620	0.985588	0.943192	1.01614	1.03527	1.39992
949162		EW-12	0.98561	0.893932	0.964683	0.926016	1.54128
1503371	ESCA	TE-4	0.985625	0.926542	1.10401	1.03962	1.63747
906842	DLBC	DOHH-2	0.985677	0.997614	1.02679	1.03464	1.46088
753582	SCLC	LB647-SCLC	0.985743	0.893575	0.977736	1.00113	1.74462
1331035	DLBC	SU-DHL-4	0.985843	0.967566	1.016	0.998074	1.52044
909696		REH	0.985923	0.978169	1.04637	1.06564	1.44631
909753	OV	SW626	0.985934	0.924843	1.0376	0.953849	1.55932
1240124	COAD/READ	CL-40	0.985965	0.901596	1.1198	1.0509	1.31439
909263	COAD/READ	RCM-1	0.986013	0.929555	1.10528	1.0372	1.43017
907271	LGG	KALS-1	0.986059	0.906392	1.02091	1.00332	1.61726
907311	LCML	KU812	0.986146	0.963974	1.06805	1.02782	1.59419
907287	COAD/READ	HT55	0.986171	0.954173	1.06379	1.02357	1.44865
908454		NTERA-S-cl-D1	0.986179	0.962189	1.00813	0.957823	1.56909
1299078	SKCM	WM1552C	0.986345	0.892155	1.08822	1.04617	1.60013
909907	BRCA	ZR-75-30	0.986443	0.904421	1.03024	1.03817	1.874
1290814	MESO	H2818	0.986495	0.880759	1.02142	1.00658	1.60362
1327769	DLBC	JSC-1	0.986525	0.920515	0.926921	0.881917	1.51373
924104	THCA	BCPAP	0.986584	0.905839	1.11194	1.03986	1.53629
909785		WSU-NHL	0.986694	0.976419	0.992525	0.986837	1.62262
909731		SK-PN-DW	0.986766	0.910532	0.982999	0.919831	1.66181
907042	LGG	H4	0.986793	0.90845	1.01	0.965926	1.83948
687777	LUAD	Calu-3	0.98696	0.882398	1.08099	1.01263	1.64259
907056		HH	0.986998	0.94416	0.962972	0.906913	1.35444
1331033	DLBC	SU-DHL-10	0.98712	0.937841	1.05511	1.05439	1.61466
1298151	LIHC	JHH-1	0.987235	0.925461	1.02888	0.992267	1.69403
908446	STAD	NCI-SNU-16	0.987284	0.915816	1.05361	1.02424	1.65692
1330987		P32-ISH	0.987338	0.958865	1.04395	1.05103	1.55695
910548	OV	OAW-42	0.987339	0.941305	1.04814	0.992506	1.73795
1327771	LCML	JURL-MK1	0.987353	0.933673	1.03067	1.01637	1.66932
906832	DLBC	DB	0.987365	0.970885	1.00675	1.0315	1.69175
687985	SCLC	DMS-273	0.98744	0.936923	1.00767	0.989729	1.64529
687780		COR-L23	0.987451	0.882456	1.02913	0.991945	1.46923
1240132	MESO	H2595	0.987619	0.834066	1.00376	0.940916	1.70367
910930	DLBC	SCC-3	0.98764	0.913578	1.07219	0.987911	1.65951
905969	OV	OVCAR-5	0.987662	0.855189	1.09759	1.05218	1.55451
924110		HDLM-2	0.987723	0.956758	0.987563	0.962912	1.44546
687514	CESC	ME-180	0.987735	0.979172	1.00521	0.968919	1.65736
1299059	HNSC	SKN-3	0.987759	0.95963	1.03681	1.00381	1.77827
909761	COAD/READ	T84	0.987847	0.93698	1.02971	0.987902	1.57837
687814		NCI-H2126	0.987955	0.945203	1.05843	1.04277	1.34482
908444	STAD	NCI-SNU-1	0.988038	0.918103	1.02909	1.02695	1.6673
684059		ES7	0.988061	0.890134	0.983611	0.979167	1.6517
1290771	COAD/READ	CL-34	0.988202	0.92962	1.01682	0.976765	1.45289
713880	SCLC	SBC-5	0.988219	0.903601	0.990816	0.939528	1.687
909702	ALL	RPMI-8402	0.988226	0.949903	0.989788	1.01421	1.61409
949164		EW-18	0.988363	0.864752	0.948553	0.914173	1.66231
908447	NB	NH-12	0.988392	0.927457	0.97976	0.985723	1.61197
1298358	STAD	OCUM-1	0.988422	0.933352	1.10113	1.03244	1.4665
907281	MM	KMS-12-BM	0.988457	0.92069	0.992555	0.926521	1.61099
905965		SR	0.988521	0.944438	0.998162	0.920639	1.57055
949090	OV	Caov-4	0.988533	0.914747	1.01072	0.984972	1.61399
909250	KIRC	OS-RC-2	0.988562	0.864783	1.00629	0.98023	1.59363
909730		SK-NEP-1	0.988615	0.909302	0.981685	0.936581	1.65151
1298538	LUSC	RERF-LC-Sq1	0.988646	0.963848	1.05195	0.995766	1.62604
753595	PAAD	MZ1-PC	0.989028	0.90974	1.12404	1.07893	1.44278
908482	COAD/READ	NCI-H630	0.989043	0.926886	1.0673	1.02696	1.46303
753610	SCLC	SBC-3	0.989137	0.909642	1.01449	0.963456	1.73861
753552	BLCA	DSH1	0.989142	0.928229	1.0511	1.00138	1.71687
753616	NB	BE2-M17	0.989145	0.962557	1.00303	0.985434	1.64418
907323		L-540	0.989171	0.93642	0.968656	0.960052	1.57592
906833	MB	Daoy	0.989203	0.944365	1.06282	1.00862	1.63681
905945	BRCA	T47D	0.989239	0.903709	1.00645	1.01912	1.87352
1298533	PAAD	PL4	0.989245	0.89819	1.08224	1.02661	1.43732
909771	LAML	THP-1	0.989284	0.967729	1.07371	1.09707	1.42023
930297	CESC	SiHa	0.989322	0.911699	1.02617	0.954124	1.65718
905941	LUSC	NCI-H226	0.989347	0.884732	1.0686	1.01814	1.63728
724879	LUSC	SW900	0.989425	0.882746	1.08424	1.03601	1.50312
1298353	UNABLE TO CLASSIFY	NCI-H2172	0.98949	0.883972	0.982761	0.955311	1.74677
949163		EW-1	0.989508	0.863007	1.03356	0.984136	1.68006
724828	NB	SK-N-AS	0.989637	0.869605	1.06787	1.01715	1.84238
909703	ALL	RS4-11	0.989639	0.959812	1.02317	1.06318	1.55405
946358	ALL	YT	0.989641	0.887737	1.05405	1.05345	1.53533
1240161	HNSC	JHU-011	0.989646	0.937076	1.09295	1.02868	1.45296
905936	COAD/READ	HCT-116	0.989673	0.895257	1.04417	0.990867	1.71715
910710	LCML	BV-173	0.989765	0.925776	1.01357	1.05798	1.62607
905944	LUAD	NCI-H522	0.989938	0.927868	0.958073	0.944888	1.8087
1240123	COAD/READ	CCK-81	0.989943	0.932381	1.04048	1.01332	1.61421
1659928	COAD/READ	SNU-175	0.989979	0.887531	0.993082	0.978419	1.49906
1659823	COAD/READ	SNU-1040	0.990023	0.920545	1.03058	1.0038	1.47802
924239	MM	L-363	0.990092	0.898435	0.975322	0.955454	1.6689
1660036	COAD/READ	SNU-81	0.990133	0.901573	1.06221	0.9994	1.56529
907066	BLCA	HT-1376	0.990295	0.881786	0.995767	1.00694	1.75587
905933	OV	OVCAR-3	0.990532	0.956246	1.02206	1.00204	1.65492
906847		EB-3	0.990565	0.993283	1.00022	0.992357	1.51476
907791	MM	LP-1	0.990628	0.882986	0.960269	0.973837	1.64065
907783	LCML	LAMA-84	0.990737	0.941088	1.03992	1.01979	1.7057
753535	HNSC	BHY	0.990788	0.902462	1.06764	1.03962	1.51119
907270	CLL	JVM-3	0.99086	0.949451	1.03577	1.05805	1.28965
905967	LUAD	NCI-H322M	0.990928	0.901336	1.06481	0.997728	1.59669
1330943		MEC-1	0.990998	0.945146	1.00798	0.976364	1.37779
1479994		IOSE-75-16SV40	0.991029	0.881703	1.05834	1.0245	1.63416
907284		K052	0.991043	0.945687	1.00502	0.966572	1.54557
1240199	OV	OVKATE	0.991275	0.915845	1.07524	1.07747	1.7972
909743	ALL	SUP-T1	0.991297	0.950728	1.00879	1.00589	1.69204
907046	BRCA	HCC1569	0.991389	0.933075	1.03423	1.05164	1.62613
910920	KIRC	A704	0.991588	0.833145	1.0207	1.01083	1.50288
909701		RPMI-6666	0.991616	0.960659	1.02282	1.01798	1.32879
908459		NCI-H596	0.991661	0.895161	1.08569	1.06411	1.69981
1331039		SUP-HD1	0.991697	0.907967	0.957977	0.93449	1.32662
753547	SCLC	CPC-N	0.991727	0.917545	0.940834	0.913736	1.55361
910703		CA46	0.991845	0.957864	1.01408	1.01359	1.61603
753534	UNABLE TO CLASSIFY	BEN	0.991875	0.90149	1.04626	0.957736	1.75346
949170	NB	LAN-6	0.991928	0.984812	0.991448	0.971046	1.77565
907176		JEG-3	0.992139	0.930008	0.963007	0.940947	1.64402
905940	LCML	K-562	0.992153	0.937383	1.02326	0.992782	1.74961
909784	SKCM	WM-115	0.9922	0.917087	1.03785	1.02132	1.54159
753533	KIRC	BB65-RCC	0.992208	0.861203	1.03523	0.998338	1.57803
753624	PAAD	CAPAN-1	0.992217	0.890637	1.08553	1.03246	1.65992
688087	NB	SK-N-FI	0.992219	0.910467	1.00972	1.00175	1.80413
908158		NALM-6	0.992374	0.954891	1.0193	1.07421	1.63637
910554	COAD/READ	CW-2	0.992392	0.936816	1.06195	1.03771	1.47221
910209		SUP-B8	0.992405	1.00825	0.993384	0.998726	1.55246
907273		KARPAS-299	0.992433	0.92659	0.983441	0.91343	1.63956
1298356	UNABLE TO CLASSIFY	NCI-H2444	0.992494	0.873514	1.06611	1.02724	1.70335
1298136	PAAD	HPAC	0.992589	0.879549	1.07197	1.01344	1.46944
724855		NCI-H727	0.992592	0.913764	1.12181	1.0564	1.539
1240193	SCLC	NCI-H847	0.992619	0.902118	0.966377	0.975246	1.62648
908455	STAD	NUGC-3	0.992623	0.916431	1.08164	1.0772	1.6213
909740	COAD/READ	SNU-C2B	0.992755	0.937753	1.03621	0.975066	1.47732
753540	UNABLE TO CLASSIFY	CAL-12T	0.992911	0.858703	1.08841	1.02607	1.88158
1298223	LUSC	LC-1-sq	0.992939	0.939175	1.00081	0.964274	1.86902
909747	COAD/READ	SW1417	0.992986	0.935562	1.08515	1.00979	1.70538
1298222	ESCA	KYSE-50	0.993052	0.916459	1.04207	0.995372	1.6596
1331036	DLBC	SU-DHL-5	0.993073	0.97569	1.00187	0.975355	1.61043
688031	SCLC	NCI-H82	0.993344	0.919855	0.994737	0.989464	1.70193
910899	SCLC	NCI-H146	0.993365	0.930364	0.946407	0.951644	1.49324
905989	COAD/READ	KM12	0.993451	0.916464	0.995576	0.966193	1.50659
687997	SCLC	NCI-H1092	0.993499	0.918504	0.980236	1.01709	1.73601
1290455	LAML	OCI-AML3	0.993724	0.972018	1.10895	1.17944	1.45
753565	SCLC	IST-SL2	0.993882	0.94024	0.965114	0.976235	1.55887
909257	OV	OC-314	0.993885	0.888611	1.02017	1.00214	1.73971
906812	BRCA	COLO-824	0.993994	0.901656	0.96795	0.968166	1.81283
749715	BRCA	HCC2157	0.994012	0.917206	0.956672	0.939116	1.72883
909732		SK-UT-1	0.994044	0.89375	1.00018	0.987292	1.70529
1327766	MM	JJN-3	0.994047	0.924214	1.00204	1.02784	1.4507
1331048	DLBC	VAL	0.994058	0.999105	1.00937	1.01436	1.47119
908483	SCLC	NCI-H524	0.994092	0.887993	0.960057	0.968046	1.74679
909773	DLBC	TUR	0.994114	0.936372	1.05324	1.0732	1.50966
910905	COAD/READ	SNU-C1	0.994283	0.939023	1.08526	1.0328	1.52298
1240201	PAAD	PA-TU-8988T	0.994291	0.931695	1.05637	1.0308	1.51482
907278	LAML	KG-1	0.994394	0.934857	1.00588	1.01196	1.43776
909699		RMG-I	0.994422	0.891412	0.994686	0.98049	1.7642
1327765	DLBC	JEKO-1	0.994461	0.946706	0.964043	0.993966	1.49912
1524419	KIRC	RCC-MF	0.994465	0.902038	0.995969	0.996915	1.63271
906875	NB	GOTO	0.994526	0.926001	0.979184	0.971592	1.87941
906765	MM	ARH-77	0.994597	0.964213	1.01787	0.992699	1.38736
1240209	STAD	RERF-GC-1B	0.994628	0.956561	0.999088	0.991874	1.74586
910781	UCEC	AN3-CA	0.994657	0.915567	0.964293	0.969188	1.90013
1330991	LAML	PL-21	0.994692	0.92691	1.04524	1.06356	1.46237
906831		Daudi	0.994703	0.981566	1.04219	1.05745	1.47221
907322		L-428	0.994709	0.942558	0.978842	0.993256	1.49459
724863		LU-65	0.994782	0.911673	1.0968	1.0491	1.55759
908156		MV-4-11	0.994806	0.963036	1.0842	1.12187	1.6603
907068	CESC	HT-3	0.994859	0.902494	1.07558	1.03996	1.69115
1503366	ESCA	ESO26	0.994866	0.928487	1.05878	1.00059	1.60542
909253	LAML	P31-FUJ	0.994937	0.981303	1.0583	1.08808	1.42484
924241	SCLC	NCI-H250	0.99496	0.916906	0.991881	0.979541	1.79848
906763	ALL	BE-13	0.995037	0.940981	1.02317	0.983941	1.714
1299075	PRAD	VCaP	0.99507	0.910139	1.03132	1.01423	1.80215
1297446	ALL	DND-41	0.995116	0.994531	1.01404	1.05182	1.64796
908129	UCEC	MFE-280	0.995423	0.959642	0.995278	1.00754	1.62235
906854	CLL	EHEB	0.995433	0.923495	1.04156	1.04638	1.32478
1240155	STAD	IM-95	0.995474	0.884547	1.02676	1.01895	1.62375
909757	COAD/READ	SW948	0.995495	0.932563	1.03609	1.00534	1.51563
1331045	DLBC	TK	0.995518	0.95491	1.01161	1.03422	1.61943
910399	LUAD	NCI-H838	0.995577	0.868739	1.0395	0.97959	1.55916
909735	UCEC	SNG-M	0.995592	0.906447	1.03854	1.05965	1.47732
753615	MM	U-266	0.995835	0.923488	1.04926	1.06133	1.65023
949174	NB	NB7	0.996155	0.898013	0.960318	0.975195	1.66929
908135	NB	MHH-NB-11	0.996265	0.921333	1.00957	0.999166	1.614
687600		NCI-H720	0.996619	0.922283	0.967288	0.98992	1.75473
910927	BRCA	CAL-51	0.997059	0.896717	1.05196	1.04571	1.65255
907319	ESCA	KYSE-270	0.997141	0.938994	1.04018	0.993668	1.6364
908458	COAD/READ	NCI-H716	0.997218	0.912693	1.04358	0.979515	1.71853
1503367	ESCA	ESO51	0.99727	0.892405	1.07042	1.00243	1.64206
1240141	MESO	H513	0.997282	0.905603	0.982056	0.937475	1.81559
946355	ESCA	TE-6	0.9975	0.966781	1.05731	0.992118	1.7817
1295741	MM	AMO-1	0.997506	0.921979	0.997886	1.01717	1.49958
1240189	SCLC	NCI-H211	0.997651	0.900712	0.952562	0.935893	1.72053
908146	ALL	MOLT-13	0.997694	0.961582	0.963954	0.961424	1.61158
724831		NCI-H1299	0.997707	0.867006	1.04124	0.99959	1.64033
906851	BRCA	EFM-19	0.997729	0.945693	1.00513	1.01044	1.70068
688026	SCLC	NCI-H64	0.997754	0.935734	0.996612	1.02761	1.54305
910942		NEC8	0.997849	0.926341	0.954586	0.93616	1.69159
906797	BLCA	647-V	0.997854	0.8815	1.06642	1.03464	1.57629
910567	NB	CHP-126	0.99787	0.922339	0.98609	1.01499	1.73834
906862	BRCA	EVSA-T	0.997996	0.955231	0.988677	1.00591	1.84371
909751	COAD/READ	SW48	0.998096	0.955605	1.0678	1.02441	1.5401
907071	LIHC	HuH-7	0.998226	0.970606	1.08347	0.991011	1.54598
905971	COAD/READ	HCC2998	0.99832	0.892264	1.07359	1.03481	1.71143
687457	BLCA	SW780	0.998344	0.911113	1.05731	1.03774	1.65514
1330933		KOPN-8	0.998367	0.992118	1.10049	1.14624	1.588
905938	LAML	HL-60	0.998516	0.926919	1.0719	1.09909	1.47793
1240197	OV	OV-90	0.998532	0.922736	1.06989	1.00038	1.61719
907055	STAD	HGC-27	0.998613	0.946692	1.00041	0.969558	1.65468
908123	BRCA	MDA-MB-468	0.998768	0.930892	1.02917	1.0121	1.66648
910935	DLBC	A3-KAW	0.99878	0.911499	1.02759	0.975481	1.59383
1330983	LAML	OCI-AML5	0.998899	0.927891	1.03243	1.03927	1.42009
688006	SCLC	NCI-H1694	0.999022	0.904032	0.99426	1.01284	1.72177
906856		EoL-1-cell	0.999059	0.990853	1.07174	1.0824	1.48889
906798	BLCA	639-V	0.999066	0.918673	1.04787	1.03631	1.61683
907277	ALL	KE-37	0.999236	1.0012	0.99011	0.99932	1.65595
909700	HNSC	RPMI-2650	0.999288	0.901408	1.00868	1.0651	1.76708
924187	UCEC	KLE	0.999351	0.967238	0.964248	0.973475	1.65246
1298347	LUAD	NCI-H1435	0.999356	0.919419	1.0813	1.02384	1.78349
687980	SCLC	COR-L311	0.999368	0.928143	0.959127	0.96742	1.68627
908130	UCEC	MFE-296	0.999528	0.954002	1.00594	0.991718	1.63499
1299052	HNSC	SCC90	0.999721	0.991631	0.995409	0.955268	1.7321
1290798	BRCA	EFM-192A	0.999743	0.919091	1.00327	1.01667	1.6739
906849		ECC12	0.999744	0.908546	1.05351	0.974478	1.68824
907787	ALL	LC4-1	0.999744	0.954052	1.03051	1.07503	1.64217
910851	UNABLE TO CLASSIFY	A427	0.999827	0.937138	1.01935	0.997597	1.69883
1303900	BRCA	HCC1500	0.999845	0.919253	1.03108	1.04549	1.86851
910079	ESCA	OE19	1.00007	0.910012	1.08511	1.06113	1.69191
688022	SCLC	NCI-H378	1.0001	0.939049	0.996011	0.99862	1.53305
1331037	DLBC	SU-DHL-6	1.00014	0.962868	1.0428	1.05874	1.57146
949158		ES1	1.00035	0.902008	0.993101	0.979833	1.6747
1331050	DLBC	WSU-DLCL2	1.00046	0.930133	1.00571	1.02172	1.6043
688027	SCLC	NCI-H69	1.0005	0.972872	0.966554	0.981434	1.62462
1290905	BRCA	HCC1428	1.00054	0.930372	0.995541	0.983566	1.73319
909252	ALL	P30-OHK	1.00056	0.928022	1.03683	1.06909	1.48867
908139	STAD	MKN28	1.00057	0.908803	1.07138	1.02213	1.72146
909704	BLCA	RT-112	1.00064	0.94186	1.04565	1.03372	1.60459
924106	BRCA	CAL-148	1.00074	0.930651	1.04034	1.03648	1.66019
687787	LUSC	LK-2	1.00095	0.936217	1.02944	0.956767	1.59269
909698	COAD/READ	RKO	1.00103	0.887593	1.03349	1.01374	1.64868
724839	CESC	SW756	1.00127	0.915412	1.06799	1.0428	1.60921
688010	SCLC	NCI-H1963	1.00128	0.954976	0.983233	0.987468	1.66691
749711	BRCA	HCC1187	1.00145	0.923309	1.04065	1.02373	1.64692
910924	STAD	23132-87	1.00156	0.893915	1.09247	1.08597	1.73792
907043		H9	1.00161	0.965551	0.951923	0.981974	1.48172
925340	STAD	MKN45	1.00163	0.899905	1.03962	0.983127	1.69019
924248		TE-441-T	1.0017	0.879521	1.06675	1.0796	1.70065
1298351	UNABLE TO CLASSIFY	NCI-H2110	1.00174	0.871392	1.02433	0.97418	1.79334
906838		DG-75	1.00175	0.961409	1.03507	1.04539	1.58726
907295	SCLC	DMS-53	1.00186	0.905594	1.02864	0.999452	1.57306
687804	UNABLE TO CLASSIFY	NCI-H1770	1.00189	0.940876	0.927753	0.9618	1.57687
905939	COAD/READ	HT-29	1.00196	0.888648	1.04784	1.01933	1.44913
1298350	LUAD	NCI-H1781	1.00209	0.905554	1.05547	1.05543	1.81816
910853	SKCM	CHL-1	1.00218	0.898217	0.980709	0.991887	1.68249
1240166		KYM-1	1.00241	0.879671	0.946023	0.928009	1.45318
753612	MM	SK-MM-2	1.00242	0.940116	0.984475	0.999677	1.64882
906843	CESC	DoTc2-4510	1.00247	0.963078	1.05044	1.00548	1.60344
908132		MHH-CALL-2	1.0026	0.935283	1.02449	1.08489	1.48163
909194	SCLC	NCI-H748	1.00267	0.940076	0.976797	0.998841	1.79447
905958	ALL	MOLT-4	1.00268	0.957199	1.0071	1.04372	1.62517
1331031		Sci-1	1.00272	0.965202	0.957088	1.0024	1.57061
910545	LAML	QIMR-WIL	1.00276	0.972531	1.06363	1.11772	1.37901
688007	SCLC	NCI-H187	1.00291	0.927712	0.993972	0.994643	1.61748
906855	LCML	EM-2	1.00294	0.921817	1.02396	1.03706	1.54088
910689	COAD/READ	COLO-678	1.00309	0.92479	1.0716	1.00943	1.60988
1322224	STAD	HSC-39	1.00316	0.894347	1.05691	1.05234	1.58656
1298537	LUAD	RERF-LC-KJ	1.00333	0.864375	1.05014	1.05019	1.64223
1290907	COAD/READ	HCC-56	1.00341	0.930452	1.09824	1.08047	1.47908
906801	BRCA	BT-20	1.00351	0.904996	0.999846	1.00635	2.05102
908127		MES-SA	1.00353	0.894035	0.987623	0.991537	1.99208
1331040		SUP-M2	1.00354	0.96093	1.01972	0.97954	1.49137
998189	COAD/READ	LS-180	1.0036	0.936907	1.04023	1.05995	1.4702
1298349	SCLC	NCI-H1688	1.00368	0.903208	1.06909	1.01644	1.66384
1503368	ESCA	KYAE-1	1.00368	0.934276	1.11209	1.07738	1.41573
949177	NB	NB13	1.00368	0.957038	0.93814	0.956307	1.83369
906805	LUAD	COR-L105	1.00369	0.879228	1.04797	1.01111	1.72658
749713	BRCA	HCC1599	1.00376	0.915385	0.991999	1.0384	1.92339
949153	ALL	HAL-01	1.0041	0.958914	1.03141	1.08352	1.56801
910906		ST486	1.00432	0.972439	1.00308	1.02369	1.59685
924100	PRAD	22RV1	1.00436	0.894117	1.0009	1.02127	1.83699
907789	ALL	LOUCY	1.00444	0.968631	0.996049	1.03295	1.62179
1330994		RCH-ACV	1.00448	0.936457	1.03527	1.08619	1.49495
1295740	ALL	ALL-SIL	1.00471	0.957486	1.05179	1.10903	1.62087
949171	NB	NB10	1.00484	0.927848	0.994956	1.01202	1.58533
910784		A204	1.00486	0.853372	0.982816	0.971607	1.48997
909251	ALL	P12-ICHIKAWA	1.005	0.947255	1.00569	1.05432	1.59423
909716		SJRH30	1.00506	0.956284	0.978742	1.00717	1.7475
910861	DLBC	RL	1.00525	0.946637	1.02761	1.06393	1.46846
906877	ALL	GR-ST	1.00548	0.972204	1.01289	1.04196	1.70166
688025	SCLC	NCI-H526	1.00549	0.961	0.978078	1.00843	1.70537
1659817	MM	KMS-11	1.00556	0.88842	0.952276	0.940008	1.55846
688086	NB	SK-N-DZ	1.0058	0.920595	0.961218	0.959522	1.66449
906791	LUAD	ABC-1	1.006	0.8785	1.0107	1.00981	1.98052
925338	BRCA	MDA-MB-157	1.00605	0.950611	1.05372	1.08029	1.82113
908481	SCLC	NCI-H2196	1.0061	0.900061	1.00464	1.04456	1.88873
905937	COAD/READ	HCT-15	1.00611	0.901227	1.03719	0.999425	1.69486
910937	SCLC	COR-L279	1.00636	0.925197	0.991727	0.961411	1.58327
1290906	BRCA	HCC202	1.00637	0.912294	1.0298	1.02911	1.99102
907291	COAD/READ	GP5d	1.00643	0.95564	1.05555	1.05355	1.67651
1331049		WIL2-NS	1.00659	0.928967	1.0511	1.08593	1.31548
1298534		QGP-1	1.00659	0.887775	1.03094	0.983035	1.49484
910910	BRCA	UACC-812	1.00668	0.928866	0.971936	0.984672	1.86875
722058	LUAD	NCI-H1734	1.00684	0.920875	1.08014	1.07979	1.72497
713885	SCLC	SBC-1	1.00695	0.937564	1.02349	1.0067	1.57823
907175		JAR	1.00712	0.938451	0.980565	0.992239	1.6953
908469	SCLC	NCI-H1436	1.00716	0.942686	0.982289	0.949924	1.84505
1330947	LAML	MOLM-13	1.00749	0.96708	1.0701	1.09469	1.54496
908467		NCI-H1155	1.00759	0.942572	0.991956	1.00899	1.90689
907300	LAML	KY821	1.00765	0.911205	1.02249	1.03134	1.62884
688001	SCLC	NCI-H1417	1.00767	0.936482	1.00957	0.982598	1.84717
687590	GBM	U-87-MG	1.0077	0.887408	0.971972	0.957798	1.61123
908151	BRCA	MRK-nu-1	1.0078	0.929243	1.00695	0.997482	1.75498
909777		U-698-M	1.00815	0.958263	1.01719	1.0631	1.65951
917486	COAD/READ	LS-1034	1.00827	0.92314	1.13598	1.11893	1.36239
906836		DEL	1.00832	0.932315	1.05895	1.01553	1.62335
687596	UNABLE TO CLASSIFY	ChaGo-K-1	1.00848	0.895481	0.982451	0.965143	1.64255
688018	SCLC	NCI-H2227	1.00848	0.922955	0.98009	0.995696	1.73219
908136		MHH-PREB-1	1.00887	1.00504	0.999325	1.06065	1.61305
713869	LUAD	VMRC-LCD	1.00889	0.883563	1.00351	0.994337	1.73803
930298	CESC	SKG-IIIa	1.00896	0.970434	1.05352	1.02645	1.68312
753599	SCLC	NCI-H1304	1.00926	0.941039	1.02441	1.01241	1.63949
1240210		RH-41	1.00928	0.926542	0.985608	1.05561	1.68902
1240147	LIHC	Hep3B2-1-7	1.00957	0.924352	1.05498	1.00577	1.49779
688014	SCLC	NCI-H2141	1.00981	0.934132	1.01826	1.02842	1.58545
713878	SCLC	LU-139	1.00989	0.905231	0.974694	1.02905	1.82101
687455	BLCA	RT4	1.01	0.970288	1.07299	1.07112	1.49762
687995	SCLC	NCI-H1048	1.01001	0.890447	1.01509	1.02047	1.55237
1290769	COAD/READ	CL-11	1.01011	0.940162	1.07239	1.0033	1.58777
688021	SCLC	NCI-H345	1.01017	0.957277	0.979542	1.02154	1.92843
753607		NCI-H835	1.01026	0.920711	0.985228	1.01359	1.60105
688011	SCLC	NCI-H2029	1.01039	0.922068	0.990714	1.01145	1.54467
910850	LIHC	C3A	1.01046	0.946241	1.1018	1.06229	1.63652
925341		NCI-H810	1.01085	0.911995	1.03256	1.02247	1.52732
910704	BRCA	AU565	1.01118	0.903841	1.01527	1.03103	1.86957
910941	NB	CHP-134	1.01132	0.915182	0.976617	1.01158	1.60106
909715	LAML	SIG-M5	1.01194	0.97452	1.05724	1.08115	1.61385
909711		SCH	1.01218	0.934489	1.01679	1.00751	1.70718
910687	ALL	ATN-1	1.01228	0.906825	0.955512	0.957332	1.5392
910780	NB	TGW	1.01265	0.92968	0.975569	1.03614	1.71395
909249	MM	OPM-2	1.01289	0.926088	1.01702	1.05399	1.54809
910951	LCML	CML-T1	1.01318	0.965324	1.00725	1.07113	1.57714
908121	BRCA	MDA-MB-361	1.01327	0.898508	0.97692	0.992607	2.00975
910948	BRCA	MFM-223	1.01335	0.917856	1.0117	1.02414	1.8695
946359	BRCA	BT-474	1.01344	0.949861	0.999834	1.0065	1.6755
906808	SCLC	COR-L88	1.01345	0.899357	0.995795	1.0147	1.65168
1330935		L-1236	1.01357	0.947055	1.02638	1.06212	1.43801
907072		HuO9	1.01361	0.945945	1.03639	1.05436	1.67535
1240182	SCLC	NCI-H1836	1.01361	0.921165	0.986944	0.998488	1.80481
907794	COAD/READ	LS-411N	1.01363	0.937286	1.07236	1.08008	1.59149
753563	MM	IM-9	1.01368	0.970777	1.0747	1.09241	1.29894
907299		G-401	1.01396	0.947273	0.997106	1.00904	1.70043
906850		ECC4	1.01398	0.897992	1.00405	0.986649	1.46849
906804	UNABLE TO CLASSIFY	A2780	1.01431	0.930548	0.984121	0.985838	1.73367
1330931	LCML	KCL-22	1.01453	0.938525	1.07811	1.09436	1.59969
930299	THCA	TT	1.01469	0.884773	1.03211	#N/A	1.46891
946382	BRCA	CAMA-1	1.01471	0.895996	1.04079	1.05471	1.6699
753589	SCLC	LU-165	1.01521	0.905759	0.968452	0.998366	1.85767
1247873	LUAD	H3255	1.01522	0.931707	1.10291	1.09265	1.90862
905946	BRCA	MCF7	1.01546	0.937659	1.0046	0.996738	1.66638
909722		SKM-1	1.01551	0.937344	1.04271	1.06332	1.54241
909260	ALL	PF-382	1.01555	0.964543	1.03172	1.05282	1.57422
908147	ALL	MOLT-16	1.01565	0.950354	0.992024	1.04031	1.64239
907274	DLBC	KARPAS-422	1.01569	0.972425	0.997765	1.05464	1.5651
1290806	STAD	FU97	1.01586	0.945667	1.08983	1.03675	1.65705
1240212	CESC	SISO	1.01597	0.917428	1.10092	1.09956	1.61464
1297438	SCLC	COR-L303	1.0162	0.939993	0.941455	0.998262	1.70302
753548	LAML	CTV-1	1.01622	0.985717	0.984869	1.05799	1.71654
908451	LAML	NOMO-1	1.01625	0.940925	1.07275	1.13463	1.53773
908141	LAML	ML-2	1.01643	0.967516	1.06517	1.08576	1.674
1297439	SCLC	COR-L95	1.01647	0.948385	1.0136	1.01983	1.61156
749716	BRCA	HCC2218	1.0167	0.920274	1.03253	1.03668	1.83841
908119		MDA-MB-134-VI	1.01681	0.903328	0.983789	1.00495	1.66619
908468	SCLC	NCI-H1105	1.01762	0.912814	0.996709	1.06495	1.66899
908471		NCI-H1581	1.01823	0.924817	0.982488	0.96865	1.59252
753605	SCLC	NCI-H510A	1.01827	0.902191	1.01441	1.01758	1.69099
908148	LAML	MONO-MAC-6	1.02004	0.986815	1.09464	1.14854	1.59128
908443	LUSC	NCI-H520	1.02005	0.90554	1.01344	1.02509	1.76562
909256	BRCA	OCUB-M	1.02007	0.910452	0.998279	1.03391	1.75496
910691	UCEC	COLO-684	1.02062	0.91075	1.01784	1.04336	1.71726
1322213	UNABLE TO CLASSIFY	COR-L321	1.02271	0.921997	0.969515	0.993	1.48859
949093	BRCA	BT-483	1.02313	0.898976	1.00884	1.02954	1.65495
1331034	DLBC	SU-DHL-16	1.02339	0.98256	1.02481	1.09767	1.54491
1330941	BRCA	MDA-MB-330	1.02371	0.908332	1.03701	1.05444	1.95248
998184	ALL	Jurkat	1.02386	0.938181	1.01408	1.09846	1.70864
906848		ECC10	1.02479	0.909041	0.945646	0.969915	1.66168
1323913	LAML	NB4	1.02535	0.932388	1.08671	1.1043	1.58604
1240160	LIHC	JHH-7	1.02608	0.94903	1.07378	1.08458	1.53686
907276	STAD	KATOIII	1.02743	0.906827	1.02436	1.00588	1.75885
724872	SCLC	SHP-77	1.02823	0.910635	1.04134	1.04639	1.61628
688013	SCLC	NCI-H209	1.02988	0.945206	1.062	1.12888	1.5422
753564	SCLC	IST-SL1	1.03071	0.968858	0.985449	1.02972	1.49455
906844	BRCA	DU-4475	1.03081	0.918238	1.09398	1.08675	1.56248
907391		J-RT3-T3-5	1.0311	0.954666	1.02488	1.12378	1.68981
907045	BRCA	HCC1419	1.03191	0.916919	0.9982	1.0399	1.67417
753551	SCLC	DMS-79	1.03235	0.953705	0.979501	1.02338	1.57421
946357		TC-YIK	1.03304	0.923978	1.05972	1.07291	1.55493
909976		KM-H2	1.03376	0.930519	1.02085	1.04816	1.46894
1322212	SCLC	COR-L32	1.03521	0.962571	1.02388	1.09119	1.70585
753588	SCLC	LU-134-A	1.03876	0.929497	1.0122	1.07747	1.65694
908122	BRCA	MDA-MB-453	1.04354	0.931457	1.03045	1.07007	1.80732
687984		DMS-153	#N/A	#N/A	#N/A	#N/A	#N/A
688015	SCLC	NCI-H2171	#N/A	#N/A	#N/A	#N/A	#N/A
753597	SCLC	NCI-H128	#N/A	#N/A	#N/A	#N/A	#N/A
907063	DLBC	HT	#N/A	#N/A	#N/A	#N/A	#N/A
908480	SCLC	NCI-H2081	#N/A	#N/A	#N/A	#N/A	#N/A
910707		BL-70	#N/A	#N/A	#N/A	#N/A	#N/A
910918	DLBC	BC-3	#N/A	#N/A	#N/A	#N/A	#N/A
924242		NCI-H719	#N/A	#N/A	#N/A	#N/A	#N/A
924246		NCI-H2107	#N/A	#N/A	#N/A	#N/A	#N/A
946363	NB	KP-N-YS	#N/A	#N/A	#N/A	#N/A	#N/A
949154	CESC	OMC-1	#N/A	#N/A	#N/A	#N/A	#N/A
1303901	SCLC	HCC-33	#N/A	#N/A	#N/A	#N/A	#N/A
1330960	ALL	MY-M12	#N/A	#N/A	#N/A	#N/A	#N/A
1330965		NCI-H1385	#N/A	#N/A	#N/A	#N/A	#N/A
1330974		NCI-H220	#N/A	#N/A	#N/A	#N/A	#N/A
1330981		NK-92MI	#N/A	#N/A	#N/A	#N/A	#N/A
1330988		P3HR-1	#N/A	#N/A	#N/A	#N/A	#N/A
1331043		Tera-1	#N/A	#N/A	#N/A	#N/A	#N/A
1331044		TF-1	#N/A	#N/A	#N/A	#N/A	#N/A
1331046		Toledo	#N/A	#N/A	#N/A	#N/A	#N/A
1333014		MKL-1-subclone-2	#N/A	#N/A	#N/A	#N/A	#N/A
1333015		MKL-2	#N/A	#N/A	#N/A	#N/A	#N/A
753611		SCLC-21H	#N/A	#N/A	#N/A	#N/A	#N/A
908464		NCI-H1522	#N/A	#N/A	#N/A	#N/A	#N/A
909762	ALL	TALL-1	#N/A	#N/A	#N/A	#N/A	#N/A
924189	NB	KP-N-RT-BM-1	#N/A	#N/A	#N/A	#N/A	#N/A
1327776		Kasumi-3	#N/A	#N/A	#N/A	#N/A	#N/A
1330986		P116	#N/A	#N/A	#N/A	#N/A	#N/A
949092	SKCM	CP67-MEL	#N/A	#N/A	#N/A	#N/A	#N/A
687794	LUAD	NCI-H1437	#N/A	#N/A	#N/A	#N/A	#N/A
724858		Calu-1	#N/A	#N/A	#N/A	#N/A	#N/A
753553		DV-90	#N/A	#N/A	#N/A	#N/A	#N/A
753601		NCI-H1618	#N/A	#N/A	#N/A	#N/A	#N/A
905943		NCI-H460	#N/A	#N/A	#N/A	#N/A	#N/A
906825	OV	Caov-3	#N/A	#N/A	#N/A	#N/A	#N/A
908118	NB	MC-IXC	#N/A	#N/A	#N/A	#N/A	#N/A
908120	BRCA	MDA-MB-175-VII	#N/A	#N/A	#N/A	#N/A	#N/A
908134		MHH-ES-1	#N/A	#N/A	#N/A	#N/A	#N/A
924109		EFE-184	#N/A	#N/A	#N/A	#N/A	#N/A
925349		PLC-PRF-5	#N/A	#N/A	#N/A	#N/A	#N/A
930301	SKCM	VMRC-MELG	#N/A	#N/A	#N/A	#N/A	#N/A
1240133		H2596	#N/A	#N/A	#N/A	#N/A	#N/A
1240164		KG-1-C	#N/A	#N/A	#N/A	#N/A	#N/A
1240171		MCAS	#N/A	#N/A	#N/A	#N/A	#N/A
1240224	KIRC	VMRC-RCW	#N/A	#N/A	#N/A	#N/A	#N/A
1240225		WM239A	#N/A	#N/A	#N/A	#N/A	#N/A
1240227		WM902B	#N/A	#N/A	#N/A	#N/A	#N/A
1295743		BC-2	#N/A	#N/A	#N/A	#N/A	#N/A
1298144	SKCM	Hs-939-T	#N/A	#N/A	#N/A	#N/A	#N/A
1298159		K19	#N/A	#N/A	#N/A	#N/A	#N/A
1298162		K8	#N/A	#N/A	#N/A	#N/A	#N/A
1298167	THCA	KMH-2	#N/A	#N/A	#N/A	#N/A	#N/A
1298221		KYSE-30	#N/A	#N/A	#N/A	#N/A	#N/A
1298234		MCC26	#N/A	#N/A	#N/A	#N/A	#N/A
1298361		OSA-80	#N/A	#N/A	#N/A	#N/A	#N/A
1298363		OUMS-23	#N/A	#N/A	#N/A	#N/A	#N/A
1299069	STAD	TMK-1	#N/A	#N/A	#N/A	#N/A	#N/A
1299073		UDSCC2	#N/A	#N/A	#N/A	#N/A	#N/A
1299074		UISO-MCC-1	#N/A	#N/A	#N/A	#N/A	#N/A
1303910		Sarc9371	#N/A	#N/A	#N/A	#N/A	#N/A
1330969		NCI-H1404	#N/A	#N/A	#N/A	#N/A	#N/A
1330996		RD-ES	#N/A	#N/A	#N/A	#N/A	#N/A
1333003		MCC13	#N/A	#N/A	#N/A	#N/A	#N/A
688000		NCI-H1184	#N/A	#N/A	#N/A	#N/A	#N/A
908477		NCI-H1926	#N/A	#N/A	#N/A	#N/A	#N/A
1290801		EW7476	#N/A	#N/A	#N/A	#N/A	#N/A
1303911	BRCA	YMB-1-E	#N/A	#N/A	#N/A	#N/A	#N/A
1330977		NCI-H865	#N/A	#N/A	#N/A	#N/A	#N/A
1480367	OV	OVCA433	#N/A	#N/A	#N/A	#N/A	#N/A
688029		NCI-H735	#N/A	#N/A	#N/A	#N/A	#N/A
907070		HUH-6-clone5	#N/A	#N/A	#N/A	#N/A	#N/A
907798		MC-1010	#N/A	#N/A	#N/A	#N/A	#N/A
908442	COAD/READ	NCI-H508	#N/A	#N/A	#N/A	#N/A	#N/A
910696		TI-73	#N/A	#N/A	#N/A	#N/A	#N/A
910908		SW403	#N/A	#N/A	#N/A	#N/A	#N/A
1297440		CRO-AP3	#N/A	#N/A	#N/A	#N/A	#N/A
1480366		OVCA432	#N/A	#N/A	#N/A	#N/A	#N/A
1503374		U-CH1	#N/A	#N/A	#N/A	#N/A	#N/A
1659820		Set2	#N/A	#N/A	#N/A	#N/A	#N/A
1789883	COAD/READ	DIFI	#N/A	#N/A	#N/A	#N/A	#N/A
2162949		LIM1215	#N/A	#N/A	#N/A	#N/A	#N/A
2164691		Geo	#N/A	#N/A	#N/A	#N/A	#N/A
