# Supplementary material for: Characterization of ROS Metabolic Equilibrium Reclassifies Pan-Cancer Samples and Guides Pathway Targeting Therapy
Source: Front Oncol. 2020 Oct 20;10:581197. doi: 10.3389/fonc.2020.581197 (PMC7606976; doi:10.3389/fonc.2020.581197)
Supplement: Supplementary file 5 [file Data_Sheet_5.XLSX]

## Sheet: 工作表1
Table S5 Correlation Indexes between five ROS Indexes
Correlation	INDEX I	INDEX II	INDEX III	INDEX IV	INDEX V
	列1	列2	列3	列4	列5
INDEX I	1	-0.298536	-0.30603	0.809468	0.0865616
INDEX II	-0.298536	1	0.243795	-0.468271	0.0982906
INDEX III	-0.30603	0.243795	1	-0.00506048	-0.258463
INDEX IV	0.809468	-0.468271	-0.00506048	1	-0.232867
INDEX V	0.0865616	0.0982906	-0.258463	-0.232867	1
