# Supplementary material for: Characterization of ROS Metabolic Equilibrium Reclassifies Pan-Cancer Samples and Guides Pathway Targeting Therapy
Source: Front Oncol. 2020 Oct 20;10:581197. doi: 10.3389/fonc.2020.581197 (PMC7606976; doi:10.3389/fonc.2020.581197)
Supplement: Supplementary file 7 [file Data_Sheet_7.XLSX]

## Sheet: Table S7
Table S7 Reclassification of samples after filtering outliers
Sample ID	Cluster	Cancer Type	Histological Origin	INDEX I	INDEX II	INDEX III	INDEX IV	INDEX V
列1	列2	列3	列4	列5	列6	列7	列8	列9
TCGA.TQ.A7RQ.01	Cluster I	LGG	CNS	4.4529	2.40456	2.40217	4.62567	2.70933
TCGA.FG.A711.01	Cluster I	LGG	CNS	4.68397	1.79331	1.91069	4.49205	2.15717
TCGA.HT.7884.01	Cluster I	LGG	CNS	4.51347	2.13924	1.88553	4.29475	2.21697
TCGA.QH.A6CY.01	Cluster I	LGG	CNS	4.40186	2.10441	1.99381	4.37211	2.29807
TCGA.HT.7688.01	Cluster I	LGG	CNS	4.78119	1.85906	2.24274	4.71403	2.397
TCGA.QH.A6CZ.01	Cluster I	LGG	CNS	4.7323	2.09376	2.0499	4.61567	2.37399
TCGA.HT.8113.01	Cluster I	LGG	CNS	4.44088	1.77746	2.24826	4.43207	2.62872
TCGA.S9.A7QW.01	Cluster I	LGG	CNS	4.31682	1.8125	2.00931	4.59085	2.33616
TCGA.P5.A5F2.01	Cluster I	LGG	CNS	4.34406	1.99441	2.09502	4.51893	2.29507
TCGA.WY.A859.01	Cluster I	LGG	CNS	4.48182	1.91503	2.20637	4.51548	2.35886
TCGA.TM.A84F.01	Cluster I	LGG	CNS	5	2.67686	2.05625	4.49702	1.52273
TCGA.TQ.A7RJ.01	Cluster I	LGG	CNS	4.43328	2.42178	2.47484	4.98766	1.68833
TCGA.P5.A5EW.01	Cluster I	LGG	CNS	4.39471	2.62286	2.30581	4.88067	1.82513
TCGA.TQ.A7RK.02.dup2	Cluster I	LGG	CNS	4.59978	2.45417	2.23014	4.87734	1.79949
TCGA.DB.A4XC.01	Cluster I	LGG	CNS	4.93001	2.62894	2.34037	4.87327	1.84244
TCGA.DU.7309.01	Cluster I	LGG	CNS	4.69091	2.46945	2.36994	4.48228	1.94826
TCGA.FG.6689.01	Cluster I	LGG	CNS	4.55402	2.40972	2.30597	4.66661	1.90699
TCGA.S9.A6TZ.01	Cluster I	LGG	CNS	4.62166	2.50952	2.26954	4.56535	1.77084
TCGA.HT.7479.01	Cluster I	LGG	CNS	4.93239	2.35698	2.33461	4.58801	1.66835
TCGA.TQ.A7RW.01	Cluster I	LGG	CNS	4.72024	2.34576	2.19295	4.61984	1.73137
TCGA.E1.A7Z4.01	Cluster I	LGG	CNS	4.65725	1.77677	2.1843	4.73777	1.78875
TCGA.QH.A6XA.01	Cluster I	LGG	CNS	4.70446	1.96072	2.21667	4.53919	1.81344
TCGA.DH.5143.01	Cluster I	LGG	CNS	4.76666	1.79272	2.18351	4.60059	1.84423
TCGA.RY.A843.01	Cluster I	LGG	CNS	4.74923	1.82693	2.13497	4.58366	1.91139
TCGA.E1.5322.01	Cluster I	LGG	CNS	4.40077	1.56497	2.22144	4.68517	1.59289
TCGA.WY.A85D.01	Cluster I	LGG	CNS	4.26027	1.82236	2.12869	4.91896	1.84235
TCGA.DB.5275.01	Cluster I	LGG	CNS	4.42544	1.80376	2.23276	4.79595	1.88833
TCGA.FG.8188.01	Cluster I	LGG	CNS	4.33535	1.82026	2.20664	4.74397	1.77032
TCGA.DU.7304.01	Cluster I	LGG	CNS	4.82226	2.17123	2.34812	4.99704	1.63537
TCGA.TM.A84L.01	Cluster I	LGG	CNS	4.62764	2.17115	2.33597	4.75426	1.62712
TCGA.S9.A6WO.01	Cluster I	LGG	CNS	4.51631	1.95334	2.22396	4.88839	1.66739
TCGA.HT.7676.01	Cluster I	LGG	CNS	4.37453	2.12934	2.31167	4.84627	1.56564
TCGA.HT.8108.01	Cluster I	LGG	CNS	4.41378	2.12045	2.10332	4.75435	1.59542
TCGA.FG.6691.01	Cluster I	LGG	CNS	4.50217	2.02267	2.53763	4.6974	1.4586
TCGA.S9.A6U8.01	Cluster I	LGG	CNS	4.37086	1.86703	2.47026	4.69329	1.65502
TCGA.FG.8181.01	Cluster I	LGG	CNS	4.61837	1.69576	2.58208	4.26959	2.22774
TCGA.DH.A66G.01	Cluster I	LGG	CNS	4.73729	1.97018	2.65048	4.61505	1.81362
TCGA.DU.A7TG.01	Cluster I	LGG	CNS	4.55646	1.8455	2.76157	4.70925	1.96049
TCGA.DU.8162.01	Cluster I	LGG	CNS	4.93877	1.8701	2.4362	4.4792	1.99711
TCGA.HT.8010.01	Cluster I	LGG	CNS	4.85855	2.17981	2.38397	4.53476	1.97085
TCGA.HT.8015.01	Cluster I	LGG	CNS	4.84152	2.18555	2.44178	4.45023	1.86338
TCGA.DB.5280.01	Cluster I	LGG	CNS	4.91021	2.05429	2.25215	4.18398	1.89855
TCGA.CS.4938.01	Cluster I	LGG	CNS	4.84778	2.0569	2.19913	4.4159	1.77199
TCGA.DU.6399.01	Cluster I	LGG	CNS	4.77526	2.09167	2.02109	4.38892	1.6927
TCGA.HT.A616.01	Cluster I	LGG	CNS	4.5802	2.1349	2.38173	4.63825	2.07158
TCGA.WY.A85A.01	Cluster I	LGG	CNS	4.54028	2.05711	2.27932	4.67947	2.10398
TCGA.FG.8187.01	Cluster I	LGG	CNS	4.73375	2.06354	2.07555	4.46445	2.02873
TCGA.HW.7489.01	Cluster I	LGG	CNS	4.64452	2.23026	2.18155	4.4871	2.25435
TCGA.QH.A6X3.01	Cluster I	LGG	CNS	4.62141	2.24977	2.04856	4.46929	2.07755
TCGA.DB.5279.01	Cluster I	LGG	CNS	4.62071	2.33771	2.32567	4.90383	2.18077
TCGA.TQ.A7RK.01	Cluster I	LGG	CNS	4.63996	2.19283	2.06852	4.85847	2.18326
TCGA.HT.7610.01	Cluster I	LGG	CNS	4.70396	2.15061	2.35509	4.96503	2.05665
TCGA.S9.A6U6.01	Cluster I	LGG	CNS	4.83088	2.11378	2.31613	4.85312	2.03302
TCGA.E1.5307.01	Cluster I	LGG	CNS	4.62218	2.01344	2.20542	4.88772	1.86057
TCGA.HT.A74J.01	Cluster I	LGG	CNS	4.78676	2.09768	2.26806	4.90782	1.87265
TCGA.R8.A6YH.01	Cluster I	LGG	CNS	3.7074	2.20465	2.60842	5	2.27489
TCGA.HT.7478.01	Cluster I	LGG	CNS	3.78431	2.32828	2.73445	4.58943	1.41834
TCGA.TQ.A7RH.01	Cluster I	LGG	CNS	3.82165	2.03243	2.59201	4.5572	1.52773
TCGA.DB.A64L.01	Cluster I	LGG	CNS	3.9418	2.20202	2.34635	4.62647	1.99127
TCGA.RY.A845.01	Cluster I	LGG	CNS	4.05285	2.17847	2.31361	4.70361	1.91279
TCGA.DU.A76O.01	Cluster I	LGG	CNS	4.03291	2.26298	2.38914	4.54095	1.68699
TCGA.WY.A85B.01	Cluster I	LGG	CNS	3.93775	2.42099	2.47125	4.61893	1.61574
TCGA.FG.5965.01	Cluster I	LGG	CNS	4.06369	2.22837	2.38999	4.92468	1.65571
TCGA.DU.6408.01	Cluster I	LGG	CNS	4.22476	2.26092	2.42354	4.832	1.79732
TCGA.S9.A6U1.01	Cluster I	LGG	CNS	4.18592	2.39123	2.29348	4.81051	1.80126
TCGA.FG.8191.01	Cluster I	LGG	CNS	3.93175	1.43351	2.41908	4.58315	1.90614
TCGA.CS.5393.01	Cluster I	LGG	CNS	4.34844	1.95398	2.22759	4.50753	1.73525
TCGA.HT.A614.01	Cluster I	LGG	CNS	4.25942	1.99104	2.35653	4.53903	1.89452
TCGA.DB.A4X9.01	Cluster I	LGG	CNS	4.47833	1.9157	2.19984	4.43055	1.91946
TCGA.TQ.A7RV.02	Cluster I	LGG	CNS	4.52282	1.95252	2.40835	4.53888	1.85945
TCGA.DU.6395.01	Cluster I	LGG	CNS	4.04897	1.75953	2.41089	4.45129	1.88301
TCGA.FG.A4MT.02	Cluster I	LGG	CNS	4.06826	1.92192	2.45718	4.45462	2.01128
TCGA.DU.A6S7.01	Cluster I	LGG	CNS	4.02033	2.04071	2.25285	4.4593	1.66539
TCGA.E1.A7YW.01	Cluster I	LGG	CNS	4.10623	1.84127	2.23905	4.60248	1.74951
TCGA.DU.7019.01	Cluster I	LGG	CNS	4.15425	1.47895	2.06182	3.79901	2.0368
TCGA.HT.A5R7.01	Cluster I	LGG	CNS	4.22683	1.57564	2.03617	3.92883	2.12723
TCGA.P5.A780.01	Cluster I	LGG	CNS	4.30177	1.6183	2.05973	3.8588	2.00078
TCGA.TM.A84Q.01	Cluster I	LGG	CNS	4.16943	1.49477	1.99454	3.98866	1.75134
TCGA.HT.7684.01	Cluster I	LGG	CNS	4.07303	1.4469	1.9002	3.97411	2.08269
TCGA.P5.A5EV.01	Cluster I	LGG	CNS	4.21334	1.38073	1.86504	4.03305	2.01899
TCGA.DU.6401.01	Cluster I	LGG	CNS	3.98655	1.75943	2.24258	4.15157	2.17225
TCGA.TM.A84T.01	Cluster I	LGG	CNS	4.02443	1.81565	2.23624	4.09882	1.85909
TCGA.HT.7855.01	Cluster I	LGG	CNS	4.02936	1.88709	1.80081	3.81925	2.10973
TCGA.WY.A85E.01	Cluster I	LGG	CNS	4.02092	1.88965	1.92657	3.99013	2.14604
TCGA.FG.A4MT.01	Cluster I	LGG	CNS	3.75719	1.73149	2.05918	3.8513	2.11022
TCGA.S9.A6TX.01	Cluster I	LGG	CNS	3.89936	1.77131	2.09372	3.89115	2.20785
TCGA.FG.A60L.01	Cluster I	LGG	CNS	3.88176	1.73841	1.96067	3.79981	1.91196
TCGA.HT.7902.01	Cluster I	LGG	CNS	4.03111	1.74112	1.98303	3.75577	2.02651
TCGA.HW.7490.01	Cluster I	LGG	CNS	3.94258	1.83975	2.02466	3.82756	2.08952
TCGA.DH.A7UU.01	Cluster I	LGG	CNS	4.12275	1.95352	2.0126	4.35668	2.07233
TCGA.TQ.A8XE.01	Cluster I	LGG	CNS	3.84297	1.93138	2.02621	4.38089	2.36921
TCGA.FG.8185.01	Cluster I	LGG	CNS	4.29841	1.80221	1.8471	4.28206	2.53565
TCGA.HT.7603.01	Cluster I	LGG	CNS	4.38533	1.63227	1.99287	4.21279	2.3864
TCGA.TQ.A7RV.01	Cluster I	LGG	CNS	4.16016	1.60253	1.98034	4.09261	2.28534
TCGA.DU.A76K.01	Cluster I	LGG	CNS	3.56904	2.13259	2.02626	3.40022	2.48351
TCGA.S9.A6TW.01	Cluster I	LGG	CNS	3.50271	2.02797	2.11799	3.65564	2.5336
TCGA.QH.A65R.01	Cluster I	LGG	CNS	3.48961	2.30027	2.21793	3.85455	2.62982
TCGA.TM.A7C5.01	Cluster I	LGG	CNS	3.53327	2.50778	2.02004	3.61722	2.6296
TCGA.WY.A85C.01	Cluster I	LGG	CNS	3.73582	2.42692	1.96446	4.13541	1.98115
TCGA.DU.5855.01	Cluster I	LGG	CNS	4.16462	2.43012	2.13365	3.87978	1.81569
TCGA.TQ.A7RK.02.dup1	Cluster I	LGG	CNS	4.1003	2.47045	1.95495	3.95357	1.86423
TCGA.HW.8321.01	Cluster I	LGG	CNS	4.03139	2.26556	2.09891	3.90024	2.08876
TCGA.DB.A75L.01	Cluster I	LGG	CNS	4.01264	2.18697	2.04272	3.89442	1.8355
TCGA.DU.7010.01	Cluster I	LGG	CNS	4.10852	2.05924	2.02084	3.85528	1.89801
TCGA.FG.A6J1.01	Cluster I	LGG	CNS	3.63869	2.28607	1.97957	3.84881	2.05529
TCGA.TQ.A7RF.01	Cluster I	LGG	CNS	3.71167	2.13379	2.12397	3.86673	2.12598
TCGA.DB.A64X.01	Cluster I	LGG	CNS	3.6805	1.99562	1.96046	3.70222	2.26031
TCGA.FG.A60K.01	Cluster I	LGG	CNS	3.76272	1.94194	1.89981	3.94498	2.19844
TCGA.E1.A7YV.01	Cluster I	LGG	CNS	3.77393	2.57991	1.69671	3.82546	2.36082
TCGA.HT.7875.01	Cluster I	LGG	CNS	4.04169	2.52853	1.8143	3.52616	2.29414
TCGA.HT.8012.01	Cluster I	LGG	CNS	3.96128	2.67746	1.94408	3.78387	2.23843
TCGA.TQ.A7RO.01	Cluster I	LGG	CNS	4.0473	2.49388	2.15675	3.80061	2.43112
TCGA.DB.A64P.01	Cluster I	LGG	CNS	3.86013	2.25027	2.1492	3.5146	2.35111
TCGA.E1.A7Z2.01	Cluster I	LGG	CNS	3.99909	2.27618	1.94925	3.64639	2.38897
TCGA.CS.6669.01	Cluster I	LGG	CNS	4.20468	1.44187	1.82985	3.60512	2.4766
TCGA.HT.8558.01	Cluster I	LGG	CNS	4.30744	1.39304	1.84304	3.61963	2.47893
TCGA.HT.8019.01	Cluster I	LGG	CNS	4.50242	1.57797	2.10238	3.90372	2.4742
TCGA.FG.A713.01	Cluster I	LGG	CNS	4.31077	1.70839	2.06628	3.95565	2.48707
TCGA.S9.A6WI.01	Cluster I	LGG	CNS	4.23571	1.55948	2.15082	4.02804	2.55797
TCGA.DU.A6S3.01	Cluster I	LGG	CNS	4.01699	1.82559	1.94323	3.90727	2.60789
TCGA.FG.A6IZ.01	Cluster I	LGG	CNS	4.07162	1.6845	1.75301	3.87109	2.84387
TCGA.HT.7881.01	Cluster I	LGG	CNS	4.22894	1.6429	1.71818	3.806	2.6026
TCGA.HT.7856.01	Cluster I	LGG	CNS	4.37604	1.99789	1.84159	3.59972	2.56834
TCGA.HW.7495.01	Cluster I	LGG	CNS	4.27582	1.98275	1.81108	3.81519	2.38734
TCGA.TM.A84M.01	Cluster I	LGG	CNS	4.05721	2.17664	1.9328	3.86523	2.81416
TCGA.EZ.7264.01	Cluster I	LGG	CNS	4.32377	2.14008	1.63455	3.72111	2.84341
TCGA.DU.7009.01	Cluster I	LGG	CNS	4.15665	1.89571	1.86541	3.55656	2.77022
TCGA.DU.A6S8.01	Cluster I	LGG	CNS	4.16663	1.98633	1.95302	3.74716	2.77322
TCGA.E1.A7YY.01	Cluster I	LGG	CNS	4.51957	1.60356	2.11734	3.63996	2.21902
TCGA.S9.A6WL.01	Cluster I	LGG	CNS	4.52981	1.82192	2.17882	3.74656	2.30981
TCGA.HT.7607.01	Cluster I	LGG	CNS	4.74158	1.67738	1.92474	3.67229	2.1383
TCGA.FG.7638.01	Cluster I	LGG	CNS	4.63342	1.86739	1.88237	3.78689	2.36452
TCGA.R8.A6MK.01	Cluster I	LGG	CNS	4.48512	1.74923	1.81799	3.77835	2.28563
TCGA.HT.7467.01	Cluster I	LGG	CNS	4.42205	1.67961	1.72531	3.49154	2.34883
TCGA.HT.7468.01	Cluster I	LGG	CNS	4.47817	1.9095	1.71809	3.53851	2.29888
TCGA.P5.A77X.01	Cluster I	LGG	CNS	4.60229	1.79185	1.66138	3.53387	2.56105
TCGA.S9.A6WD.01	Cluster I	LGG	CNS	4.65642	1.93981	1.63796	3.39684	2.42627
TCGA.FG.8189.01	Cluster I	LGG	CNS	4.65908	1.71356	1.87531	3.64226	2.55234
TCGA.TM.A84R.01	Cluster I	LGG	CNS	4.7212	1.86077	1.80172	3.57237	2.53903
TCGA.FG.7641.01	Cluster I	LGG	CNS	4.71811	1.85676	1.72109	3.93187	2.60321
TCGA.S9.A7IQ.01	Cluster I	LGG	CNS	4.64438	1.67416	1.88503	3.77571	2.82035
TCGA.DU.7302.01	Cluster I	LGG	CNS	4.63156	2.27141	1.88667	3.98554	2.4909
TCGA.W9.A837.01	Cluster I	LGG	CNS	4.62028	2.26615	1.90327	4.07747	2.29687
TCGA.TM.A7C4.01	Cluster I	LGG	CNS	4.78732	2.16132	1.92194	3.83085	2.20048
TCGA.HT.7605.01	Cluster I	LGG	CNS	4.93001	2.10331	1.91454	3.88047	2.28756
TCGA.S9.A7J1.01	Cluster I	LGG	CNS	4.88326	2.0879	1.95626	3.93	2.3242
TCGA.DU.A6S6.01	Cluster I	LGG	CNS	4.82144	2.36249	1.95568	3.82923	2.38667
TCGA.S9.A7J2.01	Cluster I	LGG	CNS	4.71093	2.26697	1.80721	3.76983	2.38294
TCGA.HT.7874.01	Cluster I	LGG	CNS	4.6778	1.84163	2.05794	4.09835	2.66228
TCGA.CS.5390.01	Cluster I	LGG	CNS	4.57495	1.8742	1.9368	3.92071	2.56084
TCGA.HT.7694.01	Cluster I	LGG	CNS	4.57218	1.8845	1.90469	3.95279	2.6405
TCGA.HT.8107.01	Cluster I	LGG	CNS	4.80365	1.83819	2.17074	4.12146	2.45611
TCGA.HW.7487.01	Cluster I	LGG	CNS	4.75172	1.76847	1.99238	4.28467	2.45585
TCGA.HT.7474.01	Cluster I	LGG	CNS	4.83256	1.73841	2.05406	3.94619	2.26222
TCGA.HT.7880.01	Cluster I	LGG	CNS	4.57427	1.72039	1.9654	3.97005	2.20598
TCGA.F6.A8O3.01	Cluster I	LGG	CNS	4.52263	2.48388	1.76803	3.571	2.70947
TCGA.P5.A5F0.01	Cluster I	LGG	CNS	4.43092	2.50609	1.79362	3.65347	2.51584
TCGA.DU.6393.01	Cluster I	LGG	CNS	4.20439	2.6688	1.8055	3.77456	2.40329
TCGA.QH.A86X.01	Cluster I	LGG	CNS	4.20181	2.49178	1.84247	3.63355	2.56639
TCGA.HT.7687.01	Cluster I	LGG	CNS	4.35686	2.4315	1.95333	3.61684	2.28627
TCGA.CS.5394.01	Cluster I	LGG	CNS	4.36466	2.29485	1.73768	3.7852	2.42295
TCGA.R8.A73M.01	Cluster I	LGG	CNS	4.23212	2.38483	1.8028	3.86374	2.36864
TCGA.E1.A7YM.01	Cluster I	LGG	CNS	4.0038	2.20962	1.59648	3.41725	2.02108
TCGA.S9.A7J0.01	Cluster I	LGG	CNS	4.01936	2.1907	1.69496	3.60143	2.04574
TCGA.DU.7294.01	Cluster I	LGG	CNS	4.17485	2.23979	1.68387	3.58473	2.21925
TCGA.HW.7491.01	Cluster I	LGG	CNS	4.28198	2.20598	1.50743	3.63413	2.32049
TCGA.DU.A76R.01	Cluster I	LGG	CNS	4.47078	2.19543	1.85759	3.5918	2.03138
TCGA.HT.7620.01	Cluster I	LGG	CNS	4.49085	2.00942	1.80284	3.51812	2.07091
TCGA.P5.A72X.01	Cluster I	LGG	CNS	4.52629	2.00422	1.97185	3.58919	2.02829
TCGA.DU.7008.01	Cluster I	LGG	CNS	4.31002	2.27877	1.74079	3.7303	2.05653
TCGA.HT.7681.01	Cluster I	LGG	CNS	4.22862	2.2316	2.01338	3.52637	2.12566
TCGA.DU.A7TC.01	Cluster I	LGG	CNS	4.23962	2.02024	1.85971	3.67032	2.18057
TCGA.TQ.A7RN.01	Cluster I	LGG	CNS	4.11389	2.11202	1.96369	3.71395	2.1718
TCGA.HT.7470.01	Cluster I	LGG	CNS	4.48785	1.89378	1.90099	3.90134	2.04067
TCGA.HT.7604.01	Cluster I	LGG	CNS	4.45864	2.0196	1.84137	3.82587	2.05592
TCGA.CS.6667.01	Cluster I	LGG	CNS	4.31249	2.07881	1.89067	3.88873	1.9926
TCGA.FG.A60J.01	Cluster I	LGG	CNS	4.3582	2.09912	1.99129	3.83974	1.95355
TCGA.E1.5305.01	Cluster I	LGG	CNS	4.32623	1.87851	1.95383	3.91754	2.02874
TCGA.S9.A7J3.01	Cluster I	LGG	CNS	4.41502	1.9686	2.03226	3.98206	2.03342
TCGA.DB.A4XE.01	Cluster I	LGG	CNS	4.47433	2.0728	2.10771	4.14069	2.0303
TCGA.TM.A7CF.01	Cluster I	LGG	CNS	4.53881	1.93262	2.11681	4.04739	2.07998
TCGA.TM.A84H.01	Cluster I	LGG	CNS	4.64434	2.15032	1.93351	3.9564	2.08599
TCGA.F6.A8O4.01	Cluster I	LGG	CNS	4.61947	2.12001	1.96923	4.15783	2.22903
TCGA.HT.7608.01	Cluster I	LGG	CNS	4.71307	2.10567	1.96051	4.15155	2.09173
TCGA.CS.4943.01	Cluster I	LGG	CNS	4.60584	2.14741	1.78535	4.31133	1.82241
TCGA.HT.8109.01	Cluster I	LGG	CNS	4.71617	2.32192	1.99614	3.89724	1.94446
TCGA.P5.A737.01	Cluster I	LGG	CNS	4.78265	2.39206	1.78855	3.88364	1.93092
TCGA.TQ.A7RG.01	Cluster I	LGG	CNS	4.67235	2.38868	1.86398	3.8849	2.00972
TCGA.HT.A74L.01	Cluster I	LGG	CNS	4.59502	2.26109	1.78371	3.84784	1.68147
TCGA.HW.8322.01	Cluster I	LGG	CNS	4.4977	2.37968	1.87511	3.91031	1.90314
TCGA.DU.8164.01	Cluster I	LGG	CNS	4.46984	2.74031	1.95253	3.7575	2.3282
TCGA.S9.A6U2.01	Cluster I	LGG	CNS	4.51558	2.51117	2.19516	3.91051	2.08736
TCGA.CS.6670.01	Cluster I	LGG	CNS	4.33048	2.42739	2.07817	4.31225	2.30377
TCGA.HT.7677.01	Cluster I	LGG	CNS	4.31605	2.54205	2.25232	4.18986	2.3542
TCGA.IK.8125.01	Cluster I	LGG	CNS	4.45204	2.25556	2.06116	4.12689	2.23746
TCGA.HT.7692.01	Cluster I	LGG	CNS	4.37007	2.3364	1.92418	4.06899	2.02366
TCGA.TM.A7CA.01	Cluster I	LGG	CNS	4.27588	2.14939	1.92743	4.0097	2.10103
TCGA.E1.5311.01	Cluster I	LGG	CNS	4.09616	2.1833	1.99306	4.10412	2.30171
TCGA.HT.7877.01	Cluster I	LGG	CNS	4.20213	2.14891	2.0492	4.19929	2.16856
TCGA.DU.6400.01	Cluster I	LGG	CNS	4.30718	2.11312	1.97687	4.0589	2.32347
TCGA.QH.A65Z.01	Cluster I	LGG	CNS	4.31817	2.12634	1.92341	3.95181	2.37954
TCGA.HT.7695.01	Cluster I	LGG	CNS	4.42279	2.18154	2.01581	3.90232	2.2805
TCGA.HT.A5RB.01	Cluster I	LGG	CNS	4.31632	2.15641	2.03317	3.96898	2.33997
TCGA.P5.A5F4.01	Cluster I	LGG	CNS	4.38863	2.17938	2.05052	4.03605	2.38136
TCGA.DU.5847.01	Cluster I	LGG	CNS	4.44105	2.41187	2.61988	3.57868	1.59025
TCGA.06.2557.01	Cluster I	GBM	CNS	3.91264	2.57548	2.6258	3.7323	1.34244
TCGA.DB.A75K.01	Cluster I	LGG	CNS	3.92747	2.55821	2.2974	3.78948	1.8229
TCGA.S9.A7R4.01	Cluster I	LGG	CNS	3.86859	2.54239	2.38398	3.84852	1.70321
TCGA.FN.7833.01	Cluster I	LGG	CNS	4.43757	2.24692	2.32997	4.24436	1.49885
TCGA.DU.8167.01	Cluster I	LGG	CNS	4.32845	2.46246	2.38797	4.36018	1.59061
TCGA.DH.A66D.01	Cluster I	LGG	CNS	4.581	2.42454	2.35887	4.44668	1.5844
TCGA.HT.7854.01	Cluster I	LGG	CNS	4.43589	2.4165	2.296	4.50459	1.54484
TCGA.RY.A847.01	Cluster I	LGG	CNS	4.49995	2.23954	2.39233	4.47749	1.79547
TCGA.HT.7879.01	Cluster I	LGG	CNS	4.20611	2.36361	2.38522	4.51334	1.74522
TCGA.S9.A7R3.01	Cluster I	LGG	CNS	4.24642	2.31066	2.31556	4.61164	1.65539
TCGA.DU.5871.01	Cluster I	LGG	CNS	4.35644	2.25773	2.07054	4.10675	1.76144
TCGA.HT.7472.01	Cluster I	LGG	CNS	4.40887	2.1475	2.09107	4.12577	1.62331
TCGA.FG.A710.01	Cluster I	LGG	CNS	4.3877	2.36515	2.23447	3.86449	1.67203
TCGA.VM.A8CA.01	Cluster I	LGG	CNS	4.24655	2.36544	2.23216	4.04448	1.79259
TCGA.HT.7601.01	Cluster I	LGG	CNS	4.41526	2.12839	2.20203	3.9749	1.44144
TCGA.HT.7686.01	Cluster I	LGG	CNS	4.37323	2.27271	2.12085	4.02794	1.44674
TCGA.HT.7482.01	Cluster I	LGG	CNS	4.18836	2.0953	2.10202	4.20073	1.67036
TCGA.VW.A8FI.01	Cluster I	LGG	CNS	4.05238	2.06668	2.13206	4.12371	1.66015
TCGA.DU.8163.01	Cluster I	LGG	CNS	4.18648	2.22218	2.30278	4.26875	1.5934
TCGA.HT.8114.01	Cluster I	LGG	CNS	4.17906	2.03706	2.19652	4.30636	1.5902
TCGA.12.0619.01	Cluster I	GBM	CNS	4.18885	1.1928	2.35032	3.65236	1.67159
TCGA.14.0790.01	Cluster I	GBM	CNS	4.01239	1.36625	1.93444	3.62112	1.63928
TCGA.27.1837.01	Cluster I	GBM	CNS	4.1436	1.31782	1.96197	3.464	1.56337
TCGA.12.3653.01	Cluster I	GBM	CNS	4.23057	1.56376	2.5511	3.95283	1.52302
TCGA.HW.A5KK.01	Cluster I	LGG	CNS	4.1733	1.72241	2.41793	3.8947	1.51823
TCGA.VM.A8C8.01	Cluster I	LGG	CNS	4.50576	1.71018	2.26668	4.07133	1.67903
TCGA.E1.5303.01	Cluster I	LGG	CNS	4.18446	1.82917	2.08252	4.20496	1.51817
TCGA.HT.A618.01	Cluster I	LGG	CNS	4.27061	1.7806	2.04894	3.87368	1.56608
TCGA.HT.8018.01	Cluster I	LGG	CNS	4.13469	1.98871	2.63905	3.91293	1.6123
TCGA.DB.A64S.01	Cluster I	LGG	CNS	4.12565	2.10032	2.34923	4.0298	1.69233
TCGA.DU.7011.01	Cluster I	LGG	CNS	4.21562	2.04026	2.32609	3.88117	1.62349
TCGA.S9.A7IX.01	Cluster I	LGG	CNS	3.94596	1.941	2.5459	3.58512	1.49391
TCGA.DU.5852.01	Cluster I	LGG	CNS	4.07488	1.88354	2.21925	3.59379	1.47039
TCGA.HT.7473.01	Cluster I	LGG	CNS	4.12239	1.85918	2.1818	3.54126	1.4001
TCGA.HT.8110.01	Cluster I	LGG	CNS	4.17375	2.18547	2.26924	3.56923	1.43284
TCGA.S9.A7R2.01	Cluster I	LGG	CNS	4.2329	2.09691	2.24048	3.48196	1.46685
TCGA.FG.7636.01	Cluster I	LGG	CNS	4.66891	1.54175	1.76395	4.03858	2.01799
TCGA.DU.6407.01	Cluster I	LGG	CNS	4.67232	1.79997	1.77245	3.82003	1.85689
TCGA.HT.7602.01	Cluster I	LGG	CNS	4.58383	1.76514	1.73849	3.77115	1.67995
TCGA.QH.A6CU.01	Cluster I	LGG	CNS	4.4792	1.87003	1.72479	3.66379	1.94128
TCGA.QH.A6X8.01	Cluster I	LGG	CNS	4.56228	1.73678	1.62389	3.65654	2.05759
TCGA.CS.4944.01	Cluster I	LGG	CNS	4.38477	1.66344	1.501	3.35316	1.77337
TCGA.DU.6403.01	Cluster I	LGG	CNS	4.79222	1.92849	1.54599	3.49721	1.60174
TCGA.TM.A84S.01	Cluster I	LGG	CNS	4.76772	2.03077	1.6605	3.34862	1.88265
TCGA.P5.A736.01	Cluster I	LGG	CNS	4.97181	2.23684	2.16323	3.54272	1.57037
TCGA.DH.5142.01	Cluster I	LGG	CNS	4.57582	1.93549	1.98276	3.82657	1.47573
TCGA.HT.8013.01	Cluster I	LGG	CNS	4.6661	2.10557	2.13217	3.64058	1.53031
TCGA.CS.4941.01	Cluster I	LGG	CNS	4.43598	2.07416	2.41277	3.93776	1.46799
TCGA.S9.A7R7.01	Cluster I	LGG	CNS	4.43981	1.93117	2.43377	3.65241	1.44381
TCGA.CS.6290.01	Cluster I	LGG	CNS	4.75243	1.56644	2.03138	4.29602	1.47439
TCGA.DU.7299.01	Cluster I	LGG	CNS	4.47056	1.61336	1.9711	4.30969	1.77913
TCGA.HT.7873.01	Cluster I	LGG	CNS	4.64765	1.80935	1.96447	4.39738	1.77394
TCGA.E1.A7YU.01	Cluster I	LGG	CNS	4.21181	1.9902	1.95421	3.98152	1.84491
TCGA.P5.A735.01	Cluster I	LGG	CNS	4.14573	1.86246	1.87408	4.07375	1.84443
TCGA.DB.A4XD.01	Cluster I	LGG	CNS	4.36224	1.90161	1.89185	4.32613	1.89167
TCGA.DH.A7UV.01	Cluster I	LGG	CNS	4.34343	1.77006	1.85616	4.20471	1.84837
TCGA.FG.A70Y.01	Cluster I	LGG	CNS	4.21416	1.80312	2.1094	4.28774	1.83039
TCGA.S9.A7IY.01	Cluster I	LGG	CNS	4.3452	1.95193	2.08093	4.19855	1.87334
TCGA.HT.8111.01	Cluster I	LGG	CNS	4.31683	1.85842	2.10736	4.16806	1.68072
TCGA.HW.A5KL.01	Cluster I	LGG	CNS	4.4456	1.8634	2.03195	4.23239	1.75009
TCGA.HT.7611.01	Cluster I	LGG	CNS	4.53804	2.12541	2.07189	3.82306	1.71391
TCGA.S9.A6WQ.01	Cluster I	LGG	CNS	4.42637	1.96059	1.92475	3.84878	1.67471
TCGA.DB.5273.01	Cluster I	LGG	CNS	4.62199	1.77085	2.04256	3.91164	1.71367
TCGA.DU.7298.01	Cluster I	LGG	CNS	4.483	1.95891	1.97804	4.03261	1.83995
TCGA.TQ.A7RR.01	Cluster I	LGG	CNS	4.41303	1.88515	1.989	4.0046	1.72355
TCGA.E1.A7Z3.01	Cluster I	LGG	CNS	4.79303	1.82812	1.96487	3.97851	1.89264
TCGA.FG.8186.01	Cluster I	LGG	CNS	4.79229	2.0525	1.88395	4.06128	1.87206
TCGA.DU.7015.01	Cluster I	LGG	CNS	4.76943	1.92124	1.79694	4.10538	1.47747
TCGA.DB.A75M.01	Cluster I	LGG	CNS	4.74936	1.71141	1.90308	4.13045	1.74615
TCGA.DB.A75O.01	Cluster I	LGG	CNS	4.72833	1.65428	1.76215	4.02252	1.6691
TCGA.06.5858.01	Cluster I	GBM	CNS	3.21626	2.75521	2.38442	3.4195	1.45572
TCGA.S9.A89Z.01	Cluster I	LGG	CNS	3.44252	2.50396	2.39691	3.63032	1.46272
TCGA.DU.A5TT.01	Cluster I	LGG	CNS	3.21784	2.24667	2.30357	3.30446	1.85962
TCGA.06.0211.01.dup1	Cluster I	GBM	CNS	3.34271	2.13058	2.39703	3.4698	1.59854
TCGA.HT.7690.01	Cluster I	LGG	CNS	3.41111	2.15686	2.24008	3.52576	1.57464
TCGA.06.0744.01	Cluster I	GBM	CNS	2.70304	2.30738	2.68812	3.20089	1.53754
TCGA.26.5135.01	Cluster I	GBM	CNS	2.97943	2.23934	2.24877	3.17641	1.44455
TCGA.32.5222.01	Cluster I	GBM	CNS	2.92311	2.25452	2.41802	3.42564	1.35179
TCGA.32.2638.01	Cluster I	GBM	CNS	3.08172	2.38823	2.64747	3.17402	1.29218
TCGA.76.4927.01	Cluster I	GBM	CNS	3.10452	2.09613	2.57991	3.22517	1.41076
TCGA.DU.A76L.01	Cluster I	LGG	CNS	3.07294	2.20802	2.5285	3.16945	1.47792
TCGA.06.0211.02	Cluster I	GBM	CNS	3.26444	2.0493	2.51303	3.35293	1.26197
TCGA.06.0158.01	Cluster I	GBM	CNS	3.31486	1.90499	2.30196	3.31805	1.39078
TCGA.S9.A6UA.01	Cluster I	LGG	CNS	3.43901	1.93408	2.43745	3.21568	1.41152
TCGA.06.0882.01	Cluster I	GBM	CNS	3.30659	2.10218	2.79669	3.42128	1.37328
TCGA.32.2615.01	Cluster I	GBM	CNS	2.95669	1.97368	2.72432	3.36959	1.44274
TCGA.HT.7469.01	Cluster I	LGG	CNS	3.30701	2.04804	1.94342	3.84373	1.80127
TCGA.VV.A86M.01	Cluster I	LGG	CNS	3.17879	2.23226	1.99904	3.68427	1.69202
TCGA.RY.A83Z.01	Cluster I	LGG	CNS	3.30246	1.64583	1.9037	3.73354	1.91521
TCGA.HT.7477.01	Cluster I	LGG	CNS	3.36024	1.79556	2.1902	3.56158	1.98409
TCGA.S9.A7IZ.01	Cluster I	LGG	CNS	3.47772	1.75498	2.21714	3.468	1.82261
TCGA.E1.A7YE.01	Cluster I	LGG	CNS	3.52946	1.79845	2.06739	3.46772	1.63108
TCGA.DU.6407.02.dup1	Cluster I	LGG	CNS	3.40115	1.75126	1.99772	3.43055	1.7608
TCGA.S9.A7R8.01	Cluster I	LGG	CNS	3.44043	1.61697	2.02684	3.46882	1.74919
TCGA.DU.6396.01	Cluster I	LGG	CNS	3.60238	1.60748	2.17724	3.68133	1.45523
TCGA.FG.A4MU.01	Cluster I	LGG	CNS	3.74904	1.5907	2.15214	3.44608	1.44418
TCGA.HT.7860.01	Cluster I	LGG	CNS	3.91051	1.71047	2.29427	3.56198	1.43932
TCGA.FG.A87Q.01	Cluster I	LGG	CNS	3.65796	2.07986	2.22653	3.71321	1.43528
TCGA.06.0156.01.dup1	Cluster I	GBM	CNS	3.6786	1.86829	2.20036	3.58118	1.47866
TCGA.06.0156.01.dup2	Cluster I	GBM	CNS	3.668	1.89006	2.30741	3.66621	1.51273
TCGA.06.5859.01	Cluster I	GBM	CNS	3.78793	1.8692	2.25446	3.68442	1.47989
TCGA.06.2559.01	Cluster I	GBM	CNS	3.6639	1.95171	1.90827	3.40766	1.54067
TCGA.DU.A5TU.01	Cluster I	LGG	CNS	3.77971	2.00587	2.02129	3.48247	1.56089
TCGA.06.2570.01	Cluster I	GBM	CNS	3.42466	1.88612	2.08606	3.63696	1.41132
TCGA.02.2485.01	Cluster I	GBM	CNS	3.39357	1.92986	2.14105	3.44873	1.6153
TCGA.WY.A858.01	Cluster I	LGG	CNS	3.41774	1.8441	2.19576	3.46134	1.44179
TCGA.06.0646.01	Cluster I	GBM	CNS	3.60411	1.82406	2.68148	3.87172	1.3869
TCGA.HT.A5RC.01	Cluster I	LGG	CNS	3.49029	1.8012	2.49224	3.73254	1.50202
TCGA.06.0211.01.dup2	Cluster I	GBM	CNS	3.54882	1.96347	2.35873	3.48523	1.3239
TCGA.06.0132.01	Cluster I	GBM	CNS	3.59875	1.7389	2.47138	3.46568	1.37619
TCGA.32.1980.01	Cluster I	GBM	CNS	3.49762	1.79187	2.5844	3.42782	1.40744
TCGA.06.0168.01	Cluster I	GBM	CNS	3.6613	1.85249	2.61202	3.60837	1.33475
TCGA.06.2563.01	Cluster I	GBM	CNS	3.69217	1.94277	2.60011	3.50202	1.52595
TCGA.HT.7858.01	Cluster I	LGG	CNS	3.48647	2.05377	2.26038	3.96685	1.72481
TCGA.VM.A8CH.01	Cluster I	LGG	CNS	3.67287	2.01452	2.19667	3.82183	1.89746
TCGA.HT.7691.01	Cluster I	LGG	CNS	3.65658	2.13556	2.55512	3.5728	1.79951
TCGA.S9.A89V.01	Cluster I	LGG	CNS	3.74385	2.2634	2.38172	3.73816	1.6763
TCGA.06.0184.01	Cluster I	GBM	CNS	2.71133	1.40512	2.28017	2.92846	1.32573
TCGA.14.0781.01	Cluster I	GBM	CNS	2.65336	1.38938	2.36569	2.7008	1.44307
TCGA.06.5418.01	Cluster I	GBM	CNS	2.55307	1.46134	2.22411	2.67825	1.32309
TCGA.28.5213.01	Cluster I	GBM	CNS	2.7052	1.38229	2.22716	2.63996	1.31353
TCGA.41.4097.01	Cluster I	GBM	CNS	2.66854	1.40258	2.2971	2.63551	1.34345
TCGA.12.0616.01	Cluster I	GBM	CNS	2.71335	1.10498	2.00703	2.91677	1.64086
TCGA.14.1402.02	Cluster I	GBM	CNS	2.64032	1.36317	1.99786	2.89906	1.48873
TCGA.27.2526.01	Cluster I	GBM	CNS	2.54817	1.06657	2.10548	2.56699	1.88551
TCGA.15.0742.01	Cluster I	GBM	CNS	2.83946	1.52584	2.14213	2.79799	1.81488
TCGA.CS.6666.01	Cluster I	LGG	CNS	3.04641	1.57404	1.88541	2.72533	1.79661
TCGA.14.0817.01	Cluster I	GBM	CNS	2.83543	1.66941	2.42706	3.02404	1.27032
TCGA.06.0878.01	Cluster I	GBM	CNS	2.83856	1.80223	2.61516	3.07133	1.2576
TCGA.02.2486.01	Cluster I	GBM	CNS	2.94892	1.74403	2.65182	3.08666	1.3176
TCGA.19.1389.02	Cluster I	GBM	CNS	2.86204	1.71353	2.7352	3.07869	1.33777
TCGA.62.A46Y.01	Cluster I	LUAD	Thoracic	3.08659	1.40566	2.74948	2.7533	1.50525
TCGA.06.0190.01	Cluster I	GBM	CNS	2.59857	1.42842	2.70801	2.9208	1.31972
TCGA.27.2524.01	Cluster I	GBM	CNS	2.64407	1.48582	2.563	2.74236	1.50491
TCGA.FG.A6J3.01	Cluster I	LGG	CNS	3.07809	1.44797	2.69301	3.47816	1.60596
TCGA.06.5414.01	Cluster I	GBM	CNS	2.97631	1.54495	2.58416	3.55671	1.29506
TCGA.26.5139.01	Cluster I	GBM	CNS	2.9062	1.63608	2.64704	3.38287	1.38101
TCGA.12.5295.01	Cluster I	GBM	CNS	2.65209	1.31001	2.68839	3.51978	1.63693
TCGA.12.5299.01	Cluster I	GBM	CNS	2.93731	1.02487	2.58466	3.27227	1.5594
TCGA.06.0174.01	Cluster I	GBM	CNS	3.36257	2.20657	1.5985	2.76031	1.56491
TCGA.12.1597.01	Cluster I	GBM	CNS	3.34939	2.00383	1.61841	2.94633	1.68766
TCGA.14.1034.02	Cluster I	GBM	CNS	3.62054	1.99333	1.6181	2.80883	1.86812
TCGA.28.5215.01	Cluster I	GBM	CNS	3.56287	2.02266	1.85106	2.74696	1.66515
TCGA.76.4926.01	Cluster I	GBM	CNS	3.56481	1.99554	1.78902	2.88384	1.60534
TCGA.28.5220.01	Cluster I	GBM	CNS	3.31063	2.17329	1.6065	2.33099	1.63178
TCGA.76.4929.01	Cluster I	GBM	CNS	3.14756	1.98164	1.61096	2.28983	1.70716
TCGA.41.2571.01	Cluster I	GBM	CNS	3.02223	2.06742	1.56141	2.4749	1.91818
TCGA.14.1825.01	Cluster I	GBM	CNS	3.16403	2.16409	1.64665	2.84309	1.95025
TCGA.BG.A220.01	Cluster I	UCEC	Gynecologic	3.23785	2.24935	1.78387	2.67675	1.8639
TCGA.41.3915.01	Cluster I	GBM	CNS	2.91738	2.05669	1.90868	2.6927	1.48813
TCGA.HT.A5RA.01	Cluster I	LGG	CNS	3.12143	2.03795	1.83019	2.59481	1.51043
TCGA.06.0686.01	Cluster I	GBM	CNS	3.0991	1.84325	1.85255	2.80384	1.61027
TCGA.32.4213.01	Cluster I	GBM	CNS	3.12396	1.69258	1.86147	2.66776	1.41861
TCGA.14.0787.01	Cluster I	GBM	CNS	3.14219	2.05749	2.20296	2.82091	1.56596
TCGA.BS.A0TC.01	Cluster I	UCEC	Gynecologic	3.31396	1.96373	2.20035	2.62658	1.54003
TCGA.CZ.5462.01	Cluster I	KIRC	Genitourinary	3.27877	1.95205	2.37003	2.76104	1.3007
TCGA.06.2564.01	Cluster I	GBM	CNS	3.03249	1.93339	2.23016	2.94199	1.33935
TCGA.06.0125.02	Cluster I	GBM	CNS	3.23351	1.8947	2.32627	3.05994	1.43726
TCGA.06.0743.01	Cluster I	GBM	CNS	3.27469	1.96562	2.15187	3.00246	1.41828
TCGA.12.3650.01	Cluster I	GBM	CNS	2.90191	1.93264	2.12063	3.12982	1.65642
TCGA.06.0138.01	Cluster I	GBM	CNS	2.74752	1.90967	2.11884	3.18656	1.27463
TCGA.14.2554.01	Cluster I	GBM	CNS	3.06525	1.70198	2.17677	3.18977	1.31163
TCGA.27.2528.01	Cluster I	GBM	CNS	3.012	1.8626	2.06002	2.69438	1.85791
TCGA.78.7536.01	Cluster I	LUAD	Thoracic	2.96667	2.0417	2.26949	2.59645	1.75226
TCGA.FG.7634.01	Cluster I	LGG	CNS	2.94315	2.30116	2.13393	3.01293	1.66163
TCGA.06.2567.01	Cluster I	GBM	CNS	3.04708	2.20728	2.28297	3.01255	1.61269
TCGA.06.5411.01	Cluster I	GBM	CNS	3.10318	2.23352	2.17961	2.90422	1.65792
TCGA.06.0125.01	Cluster I	GBM	CNS	2.80712	2.08713	2.39601	2.79348	1.633
TCGA.26.5132.01	Cluster I	GBM	CNS	2.79759	2.1398	2.28034	3.02814	1.70414
TCGA.19.2625.01	Cluster I	GBM	CNS	3.12876	1.3218	1.75748	2.74951	1.5962
TCGA.28.5216.01	Cluster I	GBM	CNS	3.38698	1.62839	1.54983	2.82369	1.71202
TCGA.28.2514.01	Cluster I	GBM	CNS	3.35563	1.39144	1.93978	3.12751	1.74988
TCGA.19.2620.01	Cluster I	GBM	CNS	3.13399	1.39929	1.89148	3.0816	1.59484
TCGA.41.2572.01	Cluster I	GBM	CNS	3.22657	1.40227	2.00059	2.93473	1.63442
TCGA.CS.6188.01	Cluster I	LGG	CNS	3.57809	1.42794	1.92291	2.8182	1.62825
TCGA.27.1835.01	Cluster I	GBM	CNS	3.29807	1.48202	1.92954	2.66705	1.83942
TCGA.28.2499.01	Cluster I	GBM	CNS	3.25486	1.55572	2.06192	2.64706	1.67143
TCGA.28.5209.01	Cluster I	GBM	CNS	3.36625	1.49135	2.03876	2.726	1.64415
TCGA.06.0747.01	Cluster I	GBM	CNS	3.43976	1	2.1641	3.25352	1.8034
TCGA.S9.A7IS.01	Cluster I	LGG	CNS	3.17119	1.46962	2.01023	3.29426	2.33401
TCGA.HT.A4DS.01	Cluster I	LGG	CNS	3.13026	1.40537	2.18596	3.23519	1.65983
TCGA.HT.A61C.01	Cluster I	LGG	CNS	2.91082	1.5596	2.36668	3.15544	1.61627
TCGA.19.4065.01	Cluster I	GBM	CNS	3.16604	1.43184	2.1747	2.76172	1.37891
TCGA.76.4928.01	Cluster I	GBM	CNS	3.08252	1.39833	2.14857	2.78763	1.40418
TCGA.06.5412.01	Cluster I	GBM	CNS	3.27231	1.20045	2.13112	3.02681	1.32286
TCGA.14.1823.01	Cluster I	GBM	CNS	3.15585	1.39338	2.20762	3.00991	1.37615
TCGA.19.2629.01	Cluster I	GBM	CNS	3.30339	1.63708	2.1517	3.22454	1.62191
TCGA.76.4932.01	Cluster I	GBM	CNS	3.30574	1.6033	2.2412	3.40572	1.42317
TCGA.14.1034.01	Cluster I	GBM	CNS	3.47831	1.63363	2.34123	3.23682	1.2717
TCGA.06.0187.01	Cluster I	GBM	CNS	3.40872	1.60543	2.51735	3.32543	1.49407
TCGA.28.5208.01	Cluster I	GBM	CNS	3.34909	1.55294	2.43034	3.24987	1.42842
TCGA.FG.6688.01	Cluster I	LGG	CNS	3.44531	1.90302	2.01762	2.94227	1.63452
TCGA.HT.A74O.01	Cluster I	LGG	CNS	3.43191	1.76955	1.9828	2.90417	1.73051
TCGA.27.2523.01	Cluster I	GBM	CNS	3.38491	1.57412	2.00371	3.07175	1.74388
TCGA.76.4931.01	Cluster I	GBM	CNS	3.26334	1.61425	2.04941	3.01172	1.83987
TCGA.HT.A74K.01	Cluster I	LGG	CNS	3.31039	1.69988	1.98924	3.03636	1.85451
TCGA.27.1832.01	Cluster I	GBM	CNS	3.39302	1.53374	2.28577	2.93462	1.56965
TCGA.QH.A6CV.01	Cluster I	LGG	CNS	3.29787	1.78388	1.99293	3.02307	1.39103
TCGA.06.2561.01	Cluster I	GBM	CNS	3.32	1.65965	2.04984	2.94042	1.35348
TCGA.16.1045.01	Cluster I	GBM	CNS	3.35528	1.58411	2.04018	2.84219	1.32003
TCGA.06.0210.02	Cluster I	GBM	CNS	3.55843	1.81014	2.00502	2.79473	1.26284
TCGA.32.2632.01	Cluster I	GBM	CNS	3.77737	1.68667	2.11142	2.62121	1.43649
TCGA.P5.A5EX.01	Cluster I	LGG	CNS	4.01651	1.80285	2.37109	3.20408	1.65143
TCGA.DU.8161.01	Cluster I	LGG	CNS	3.94318	1.64486	2.13216	3.16914	1.45703
TCGA.E1.A7YN.01	Cluster I	LGG	CNS	3.93887	1.64899	2.16825	3.21457	1.55323
TCGA.DU.5854.01	Cluster I	LGG	CNS	3.86751	1.50749	2.19645	3.31857	1.55622
TCGA.E1.A7YK.01	Cluster I	LGG	CNS	3.86885	1.55349	2.12719	3.23374	1.61294
TCGA.06.5856.01	Cluster I	GBM	CNS	3.57788	1.53171	1.97751	3.15027	1.41874
TCGA.06.5408.01	Cluster I	GBM	CNS	3.57103	1.40812	2.24496	3.24056	1.50521
TCGA.27.2519.01	Cluster I	GBM	CNS	3.51189	1.61972	2.20897	3.1609	1.43431
TCGA.DU.7007.01	Cluster I	LGG	CNS	3.67036	1.6215	2.24446	3.04673	1.53286
TCGA.VM.A8CD.01	Cluster I	LGG	CNS	3.68821	1.57872	2.08854	3.1017	1.83283
TCGA.DU.5872.01	Cluster I	LGG	CNS	3.54872	1.64056	1.81697	3.23486	1.79433
TCGA.E1.A7YJ.01	Cluster I	LGG	CNS	3.71065	1.65438	1.81575	3.29721	1.75443
TCGA.P5.A730.01	Cluster I	LGG	CNS	3.85563	1.69802	1.63306	2.7451	2.4906
TCGA.DU.6397.01	Cluster I	LGG	CNS	3.59628	2.00526	1.78144	2.90997	2.56702
TCGA.DH.5141.01	Cluster I	LGG	CNS	3.68413	1.85221	1.77563	3.13449	2.43175
TCGA.DU.5870.02	Cluster I	LGG	CNS	3.79548	1.86465	1.64159	3.03032	2.39628
TCGA.P5.A5ET.01	Cluster I	LGG	CNS	4.21197	1.86828	1.59854	3.20151	2.4461
TCGA.S9.A6TY.01	Cluster I	LGG	CNS	4.18598	1.73474	1.67901	3.33685	2.68202
TCGA.TQ.A7RS.01	Cluster I	LGG	CNS	3.83383	1.91376	1.60067	3.2155	2.82488
TCGA.CS.6668.01	Cluster I	LGG	CNS	3.86511	2.13646	1.73625	3.31433	2.57658
TCGA.FG.7637.01	Cluster I	LGG	CNS	3.8492	2.02425	1.83517	3.29642	2.58855
TCGA.S9.A7QZ.01	Cluster I	LGG	CNS	3.82921	2.45413	1.84708	3.35756	2.7151
TCGA.DB.A64R.01	Cluster I	LGG	CNS	3.91409	2.69056	1.6299	2.98887	2.48015
TCGA.S9.A6WH.01	Cluster I	LGG	CNS	3.96932	2.65498	1.6977	3.19138	2.25773
TCGA.S9.A6UB.01	Cluster I	LGG	CNS	4.32519	2.27495	1.53147	3.29207	2.27741
TCGA.HT.7481.01	Cluster I	LGG	CNS	4.25926	2.02424	1.60646	3.39155	2.29478
TCGA.S9.A7QY.01	Cluster I	LGG	CNS	4.38853	2.06109	1.55523	3.2299	2.32614
TCGA.HT.7480.01	Cluster I	LGG	CNS	4.11805	2.31017	1.75656	3.22656	2.29002
TCGA.DB.5277.01	Cluster I	LGG	CNS	4.03334	2.17326	1.67917	2.86597	2.32368
TCGA.DB.5278.01	Cluster I	LGG	CNS	4.01042	2.11414	1.68055	3.06099	2.18908
TCGA.FG.7643.01	Cluster I	LGG	CNS	3.89406	1.65733	2.06452	3.50366	2.08594
TCGA.HT.A4DV.01	Cluster I	LGG	CNS	3.90702	1.67523	1.87476	3.72338	2.18319
TCGA.TM.A7CF.02	Cluster I	LGG	CNS	3.9803	1.64143	1.81401	3.5366	2.28314
TCGA.DH.A669.02	Cluster I	LGG	CNS	3.90119	1.59274	1.75239	3.40546	1.98383
TCGA.HT.7689.01	Cluster I	LGG	CNS	4.09099	1.68277	1.87471	3.41605	1.98083
TCGA.19.2624.01	Cluster I	GBM	CNS	3.79937	1.82602	1.6567	3.49413	2.04289
TCGA.DU.A5TS.01	Cluster I	LGG	CNS	3.79449	1.64969	1.85803	3.4995	1.90837
TCGA.DU.A5TW.01	Cluster I	LGG	CNS	3.80483	1.71774	1.69007	3.57015	1.90773
TCGA.R8.A6MO.01	Cluster I	LGG	CNS	3.89116	1.8126	1.81134	3.50931	1.93803
TCGA.QH.A6X4.01	Cluster I	LGG	CNS	4.10134	1.73261	1.73168	3.61626	2.06912
TCGA.E1.A7YH.01	Cluster I	LGG	CNS	4.05747	1.92602	1.64668	3.62072	1.9515
TCGA.TM.A84I.01	Cluster I	LGG	CNS	4.09621	1.74542	1.67424	3.6758	1.85529
TCGA.QH.A65V.01	Cluster I	LGG	CNS	4.12543	1.96438	1.6959	3.42537	1.88377
TCGA.FG.A4MW.01	Cluster I	LGG	CNS	3.91026	1.769	1.77639	3.33054	1.85166
TCGA.26.1442.01	Cluster I	GBM	CNS	3.97136	1.89936	1.76636	3.35345	1.89186
TCGA.DB.5281.01	Cluster I	LGG	CNS	3.93653	1.87589	1.83827	3.3174	1.94733
TCGA.DB.A4XH.01	Cluster I	LGG	CNS	4.05047	1.79851	1.8298	3.66239	2.53241
TCGA.R8.A6ML.01	Cluster I	LGG	CNS	4.02988	1.88282	1.65903	3.46098	2.51194
TCGA.P5.A781.01	Cluster I	LGG	CNS	4.14321	1.91052	1.81845	3.55928	2.18846
TCGA.VM.A8CE.01	Cluster I	LGG	CNS	4.1421	1.84327	1.92017	3.49986	2.19132
TCGA.DB.A64Q.01	Cluster I	LGG	CNS	3.91913	1.93015	1.78094	3.59599	2.19012
TCGA.HT.7475.01	Cluster I	LGG	CNS	4.07226	1.96052	1.86241	3.64424	2.32076
TCGA.HT.A61A.01	Cluster I	LGG	CNS	4.09077	1.91163	1.88496	3.59965	2.2588
TCGA.QH.A6X5.01	Cluster I	LGG	CNS	3.76983	1.48821	1.66936	3.33518	2.29353
TCGA.TQ.A7RM.01	Cluster I	LGG	CNS	3.86708	1.60109	1.46162	3.17247	2.39898
TCGA.RY.A840.01	Cluster I	LGG	CNS	3.6658	1.91088	1.51871	3.36514	2.27722
TCGA.DH.A7US.01	Cluster I	LGG	CNS	3.85592	1.82006	1.83546	3.37423	2.13849
TCGA.S9.A6WE.01	Cluster I	LGG	CNS	3.88213	1.81164	1.67218	3.2885	2.28354
TCGA.E1.A7YL.01	Cluster I	LGG	CNS	3.5909	1.68995	1.64503	2.98378	1.7514
TCGA.P5.A5EZ.01	Cluster I	LGG	CNS	3.73896	1.77349	1.70795	2.86534	1.77241
TCGA.CS.6186.01	Cluster I	LGG	CNS	3.65538	1.8367	1.6357	3.09602	1.89136
TCGA.E1.5319.01	Cluster I	LGG	CNS	3.80458	1.8163	1.62942	3.09819	2.06687
TCGA.HT.7606.01	Cluster I	LGG	CNS	3.36836	1.87687	1.69716	3.14598	1.93897
TCGA.VV.A829.01	Cluster I	LGG	CNS	3.42243	1.70522	1.69759	3.25786	2.12513
TCGA.FG.A4MY.01	Cluster I	LGG	CNS	3.28946	1.54826	1.64745	2.96296	2.12532
TCGA.19.1390.01	Cluster I	GBM	CNS	3.47383	1.53768	1.4682	3.10704	1.97578
TCGA.76.4925.01	Cluster I	GBM	CNS	3.54433	1.63795	1.62019	3.05208	1.94275
TCGA.DU.7014.01	Cluster I	LGG	CNS	3.45141	1.60721	1.63366	2.98327	2.07474
TCGA.RY.A83X.01	Cluster I	LGG	CNS	3.77813	2.31101	1.52806	3.11715	2.12915
TCGA.DH.5140.01	Cluster I	LGG	CNS	3.67187	2.20095	1.65158	2.90145	2.05297
TCGA.DU.A7TB.01	Cluster I	LGG	CNS	3.8079	2.06994	1.51152	2.89257	2.22103
TCGA.27.2521.01	Cluster I	GBM	CNS	3.29199	2.12084	1.512	3.19526	1.94244
TCGA.HT.8105.01	Cluster I	LGG	CNS	3.41497	2.17287	1.89582	3.12678	2.27347
TCGA.IK.7675.01	Cluster I	LGG	CNS	3.24791	2.05573	1.76359	3.18183	2.26085
TCGA.DU.A7TJ.01	Cluster I	LGG	CNS	4.033	1.4485	1.87701	3.03044	1.67296
TCGA.HT.8104.01	Cluster I	LGG	CNS	4.03981	1.3647	1.85162	2.95224	1.79235
TCGA.P5.A5EU.01	Cluster I	LGG	CNS	3.90384	1.37223	1.70415	3.09039	1.49735
TCGA.QH.A6CS.01	Cluster I	LGG	CNS	3.82675	1.39334	1.74721	3.20511	1.71286
TCGA.DU.8158.01	Cluster I	LGG	CNS	3.91847	1.85122	1.83689	2.84203	1.71798
TCGA.FG.5963.01	Cluster I	LGG	CNS	3.99123	1.84782	1.8606	2.7413	1.50806
TCGA.19.0957.02	Cluster I	GBM	CNS	4.07681	1.76303	1.62194	2.8169	1.58467
TCGA.S9.A6WM.01	Cluster I	LGG	CNS	4.25001	1.59942	1.77927	2.86803	1.63886
TCGA.FG.6692.01	Cluster I	LGG	CNS	3.80256	1.42773	1.51402	2.70813	1.68349
TCGA.TM.A84B.01	Cluster I	LGG	CNS	3.9926	1.8013	1.45311	2.58937	1.96607
TCGA.HT.7693.01	Cluster I	LGG	CNS	3.82253	2.63489	1.52456	3.33409	1.46278
TCGA.DU.6406.01	Cluster I	LGG	CNS	3.91619	2.45501	2.38401	3.41027	1.54148
TCGA.06.0157.01	Cluster I	GBM	CNS	3.89934	2.36809	2.03538	3.29519	1.30577
TCGA.28.1747.01	Cluster I	GBM	CNS	3.93276	2.17947	2.13648	3.23361	1.52015
TCGA.06.1804.01	Cluster I	GBM	CNS	4.06515	2.09416	1.81044	3.12953	1.61742
TCGA.DU.7013.01	Cluster I	LGG	CNS	4.00702	2.19097	1.86227	3.09558	1.57556
TCGA.CS.5397.01	Cluster I	LGG	CNS	3.85596	2.14102	2.04742	2.89425	1.61995
TCGA.27.1834.01	Cluster I	GBM	CNS	3.90807	2.24882	2.01951	2.97661	1.57204
TCGA.DB.A64V.01	Cluster I	LGG	CNS	3.86297	2.21422	1.89068	2.95931	1.60368
TCGA.06.0238.01	Cluster I	GBM	CNS	3.47153	2.14494	1.86991	3.10863	1.41549
TCGA.02.0047.01	Cluster I	GBM	CNS	3.49117	2.04726	1.99815	3.35542	1.51733
TCGA.27.1830.01	Cluster I	GBM	CNS	3.71867	2.06676	1.88096	3.24857	1.49126
TCGA.RY.A83Y.01	Cluster I	LGG	CNS	3.5794	1.9277	1.92462	3.40386	1.8659
TCGA.32.2616.01	Cluster I	GBM	CNS	3.46636	1.99072	2.04029	3.17781	1.85475
TCGA.FG.5965.02.dup1	Cluster I	LGG	CNS	3.52855	2.02481	2.01703	3.13461	1.79016
TCGA.FG.A87N.01	Cluster I	LGG	CNS	3.63654	2.31336	1.91129	3.19016	1.94333
TCGA.26.5134.01	Cluster I	GBM	CNS	3.5258	1.99669	1.84282	3.17191	1.69058
TCGA.DU.6392.01	Cluster I	LGG	CNS	3.63267	2.20442	1.78878	3.10244	1.69347
TCGA.DB.A64U.01	Cluster I	LGG	CNS	3.86473	2.24778	1.91044	3.44068	2.09523
TCGA.S9.A6WP.01	Cluster I	LGG	CNS	3.85175	2.1596	2.01507	3.54916	1.97796
TCGA.FG.5964.01	Cluster I	LGG	CNS	3.83265	2.06008	1.98418	3.25457	1.87657
TCGA.P5.A731.01	Cluster I	LGG	CNS	3.7944	1.90104	2.03233	3.41763	1.94013
TCGA.S9.A6TS.01	Cluster I	LGG	CNS	3.87305	1.99435	1.84409	3.46382	1.92506
TCGA.DB.A4XF.01	Cluster I	LGG	CNS	3.90884	2.2578	1.96108	3.52744	1.80084
TCGA.HT.8564.01	Cluster I	LGG	CNS	4.00746	2.27157	2.06629	3.60355	1.6208
TCGA.HT.7476.01	Cluster I	LGG	CNS	4.06456	2.07864	2.0699	3.38023	1.86466
TCGA.26.5136.01	Cluster I	GBM	CNS	4.02239	1.9324	2.22286	3.36476	1.67459
TCGA.DB.A64O.01	Cluster I	LGG	CNS	4.13587	1.9632	2.05608	3.44325	1.73429
TCGA.DU.6405.01	Cluster I	LGG	CNS	4.04464	1.90965	2.04688	3.35224	1.69014
TCGA.28.2510.01	Cluster I	GBM	CNS	4.02702	1.96343	2.30818	3.68713	1.76282
TCGA.HT.7483.01	Cluster I	LGG	CNS	3.99137	1.95843	2.19732	3.57354	2.04362
TCGA.DU.6407.02.dup2	Cluster I	LGG	CNS	4.27008	1.59371	1.94099	3.56295	1.95796
TCGA.KT.A7W1.01	Cluster I	LGG	CNS	4.23915	1.86074	2.10095	3.78852	1.89607
TCGA.QH.A6XC.01	Cluster I	LGG	CNS	4.37937	1.69006	2.32259	3.76475	1.79063
TCGA.HT.A615.01	Cluster I	LGG	CNS	4.4574	1.75273	1.90161	3.59458	1.60141
TCGA.32.1970.01	Cluster I	GBM	CNS	4.32229	1.66489	2.01606	3.45028	1.65398
TCGA.FG.A70Z.01	Cluster I	LGG	CNS	4.32467	1.78048	2.0393	3.52728	1.62056
TCGA.16.0846.01	Cluster I	GBM	CNS	4.2465	2.04326	1.84602	3.44654	1.64863
TCGA.HT.A74H.01	Cluster I	LGG	CNS	4.33382	1.84668	1.79633	3.26884	1.62043
TCGA.DH.A7UT.01	Cluster I	LGG	CNS	3.96455	1.99809	1.87736	3.70849	1.76203
TCGA.HT.7609.01	Cluster I	LGG	CNS	4.02438	1.79289	1.89038	3.83896	1.80398
TCGA.QH.A65S.01	Cluster I	LGG	CNS	3.94151	1.85139	1.84931	3.82632	1.69834
TCGA.DU.6542.01	Cluster I	LGG	CNS	4.06969	1.68665	1.81928	3.41751	1.70004
TCGA.DU.7301.01	Cluster I	LGG	CNS	4.03744	1.6388	1.95464	3.54682	1.68255
TCGA.08.0386.01	Cluster I	GBM	CNS	4.01257	1.6848	1.99845	3.33839	1.72216
TCGA.DH.A66B.01	Cluster I	LGG	CNS	3.9321	1.80351	1.92078	3.4029	1.59063
TCGA.HT.7616.01	Cluster I	LGG	CNS	4.50114	2.25264	1.95693	2.94094	1.78376
TCGA.S9.A6WN.01	Cluster I	LGG	CNS	4.56884	2.17697	2.22065	3.09364	1.87296
TCGA.CS.5395.01	Cluster I	LGG	CNS	4.48919	2.24397	1.58186	3.17503	1.70498
TCGA.DU.6404.01	Cluster I	LGG	CNS	4.46746	2.37896	1.70845	3.32497	1.51732
TCGA.HT.7471.01	Cluster I	LGG	CNS	4.66303	2.55046	1.70725	3.27105	2.04578
TCGA.TQ.A7RI.01	Cluster I	LGG	CNS	4.34004	2.33751	1.66682	3.33579	1.91369
TCGA.TM.A84O.01	Cluster I	LGG	CNS	4.41422	1.7949	1.70797	2.80539	1.89656
TCGA.TQ.A7RP.01	Cluster I	LGG	CNS	4.46478	1.71975	1.59867	2.93302	1.92131
TCGA.DB.A75P.01	Cluster I	LGG	CNS	4.26785	1.67158	1.95471	2.84095	1.96018
TCGA.DU.7292.01	Cluster I	LGG	CNS	4.35585	1.57944	1.88909	3.03225	2.07733
TCGA.P5.A5EY.01	Cluster I	LGG	CNS	4.32993	1.58513	1.84554	3.15661	1.9994
TCGA.DU.5849.01	Cluster I	LGG	CNS	4.36738	1.91429	1.73344	3.24072	2.12466
TCGA.DU.7300.01	Cluster I	LGG	CNS	4.3576	1.91179	1.92269	3.33647	2.04989
TCGA.DB.A4XA.01	Cluster I	LGG	CNS	4.20114	2.04652	1.86084	3.30072	2.10426
TCGA.DU.6394.01	Cluster I	LGG	CNS	4.38999	2.19347	1.86808	3.26348	2.14044
TCGA.A5.A7WJ.01	Cluster I	UCEC	Gynecologic	3.96561	1.98626	1.85973	3.05231	2.06579
TCGA.S9.A6U5.01	Cluster I	LGG	CNS	4.20639	2.01331	1.67875	3.06385	1.98874
TCGA.DU.5870.01	Cluster I	LGG	CNS	4.03907	2.01195	1.80596	3.16179	1.95503
TCGA.HW.7486.01	Cluster I	LGG	CNS	4.0848	1.9148	1.71713	3.22945	1.97584
TCGA.A5.A3LP.01	Cluster I	UCEC	Gynecologic	4.01243	3.03485	1.9474	2.4088	2.28158
TCGA.FJ.A3ZF.01	Cluster I	BLCA	Genitourinary	4.21234	3.00403	2.12041	2.39043	2.86741
TCGA.CH.5788.01	Cluster I	PRAD	Genitourinary	3.9739	3.0855	2.11704	2.689	2.90071
TCGA.A2.A0T3.01	Cluster I	BRCA	Breast	3.68316	2.77801	2.59614	2.65659	1.94298
TCGA.VQ.A91Q.01	Cluster I	STAD	Gatrointestinal	3.60632	2.88727	2.6901	2.38099	2.03216
TCGA.O2.A52S.01	Cluster I	LUSC	Thoracic	3.62018	2.79591	2.50712	2.55114	2.20552
TCGA.EO.A22R.01	Cluster I	UCEC	Gynecologic	3.73594	2.78294	2.65076	2.50452	2.22598
TCGA.G3.A3CH.11	Cluster I	LIHC	Developmental GI tract	3.91802	3.00926	2.71598	2.4598	2.28248
TCGA.DD.A116.11	Cluster I	LIHC	Developmental GI tract	3.54281	2.9561	2.70724	2.50449	2.42001
TCGA.FV.A3I1.11	Cluster I	LIHC	Developmental GI tract	3.6417	2.79966	2.77162	2.60118	2.27193
TCGA.DJ.A2QB.01	Cluster I	THCA	Endocrine	3.57223	2.92851	2.87498	2.61718	2.22659
TCGA.M7.A722.01	Cluster I	PRAD	Genitourinary	3.66536	3.05479	2.48945	2.8345	2.81709
TCGA.AX.A3FX.01	Cluster I	UCEC	Gynecologic	3.69084	3.04218	2.50645	2.65222	2.68471
TCGA.EP.A3RK.11	Cluster I	LIHC	Developmental GI tract	3.49444	2.86004	2.8069	2.57853	2.71586
TCGA.EM.A3O8.01	Cluster I	THCA	Endocrine	3.42872	2.89978	2.94393	2.63437	2.64794
TCGA.49.AARQ.01	Cluster I	LUAD	Thoracic	3.59139	2.97912	2.77271	2.82301	2.83009
TCGA.CH.5790.01	Cluster I	PRAD	Genitourinary	3.43521	3.02339	2.75467	2.74902	2.7541
TCGA.ZF.A9RM.01	Cluster I	BLCA	Genitourinary	4.24864	2.36497	2.64544	2.80946	3.00208
TCGA.MY.A5BD.01	Cluster I	CESC	Gynecologic	4.15837	2.41959	2.46555	3.0776	2.96189
TCGA.XF.A9SH.01	Cluster I	BLCA	Genitourinary	4.1305	2.49822	2.5089	1.80521	3.04733
TCGA.4R.AA8I.01	Cluster I	LIHC	Developmental GI tract	3.84552	2.20029	1.95699	2.185	2.75371
TCGA.AP.A05O.01	Cluster I	UCEC	Gynecologic	3.80702	2.13676	2.08342	2.09538	2.49997
TCGA.UC.A7PI.01	Cluster I	CESC	Gynecologic	3.85578	2.5006	2.47895	2.52323	2.55442
TCGA.CC.A9FS.01	Cluster I	LIHC	Developmental GI tract	3.79992	2.36085	2.6375	2.37289	2.80109
TCGA.DD.A1EA.01	Cluster I	LIHC	Developmental GI tract	3.95292	2.25912	2.30181	2.22251	2.87168
TCGA.EY.A1GC.01	Cluster I	UCEC	Gynecologic	3.96871	2.03204	2.33684	2.55913	2.80929
TCGA.DH.A7UR.01	Cluster I	LGG	CNS	3.72197	2.56192	1.95372	3.00459	2.15203
TCGA.EY.A1G8.01	Cluster I	UCEC	Gynecologic	3.43837	2.44501	1.956	2.83145	2.10119
TCGA.AX.A1C4.01	Cluster I	UCEC	Gynecologic	3.46143	2.54631	2.05935	2.95095	2.76812
TCGA.VS.A9UJ.01	Cluster I	CESC	Gynecologic	3.19807	2.25775	1.82284	2.77132	2.46904
TCGA.FI.A2EU.01	Cluster I	UCEC	Gynecologic	3.16808	2.45309	2.06771	2.96651	2.53032
TCGA.E2.A155.01	Cluster I	BRCA	Breast	3.45104	3.07292	2.15846	2.62619	2.46285
TCGA.EO.A22S.01	Cluster I	UCEC	Gynecologic	3.63821	2.91006	2.01365	2.74267	2.37624
TCGA.13.0765.01	Cluster I	OV	Gynecologic	3.32395	3.15522	1.90775	2.70523	2.17309
TCGA.VS.A8EJ.01	Cluster I	CESC	Gynecologic	3.10911	3.0664	2.11557	2.52278	2.27379
TCGA.E2.A1LI.01	Cluster I	BRCA	Breast	3.32875	3.01792	2.14605	2.41421	2.02853
TCGA.13.0923.01	Cluster I	OV	Gynecologic	3.26462	3.08772	2.30459	2.50669	2.13275
TCGA.GV.A3QK.01	Cluster I	BLCA	Genitourinary	3.64272	3.21888	2.22283	2.29775	2.03252
TCGA.CR.7399.01	Cluster I	HNSC	Head & Neck	3.70152	3.15578	2.21623	2.35562	1.85753
TCGA.AR.A24H.01	Cluster I	BRCA	Breast	3.42137	3.08414	1.98519	2.32009	1.85773
TCGA.E2.A56Z.01	Cluster I	BRCA	Breast	3.46922	3.24958	2.00741	2.58258	1.92945
TCGA.AO.A0J6.01	Cluster I	BRCA	Breast	3.84898	2.93591	2.12494	2.62201	1.9545
TCGA.DF.A2KU.01	Cluster I	UCEC	Gynecologic	3.86683	2.87991	2.13799	2.4358	1.94405
TCGA.BA.A4IH.01	Cluster I	HNSC	Head & Neck	3.54846	2.81278	2.17096	2.47538	2.07844
TCGA.FD.A43P.01	Cluster I	BLCA	Genitourinary	3.61642	2.72205	2.34942	2.66507	2.07057
TCGA.K4.A5RJ.01	Cluster I	BLCA	Genitourinary	3.7276	2.73836	2.21519	2.59067	1.97544
TCGA.VQ.A94T.01	Cluster I	STAD	Gatrointestinal	3.1287	2.41875	2.53084	2.70054	2.30071
TCGA.R5.A7O7.01	Cluster I	STAD	Gatrointestinal	3.02874	2.36779	2.60707	2.44842	2.19303
TCGA.BG.A0M2.01	Cluster I	UCEC	Gynecologic	3.10202	2.37546	2.42942	2.55909	2.13829
TCGA.B5.A0K1.01	Cluster I	UCEC	Gynecologic	3.21231	2.70048	2.50748	2.8042	2.20352
TCGA.BH.A8FY.01	Cluster I	BRCA	Breast	2.99153	2.76772	2.5484	2.50435	2.13659
TCGA.24.1103.01	Cluster I	OV	Gynecologic	3.03929	2.83046	2.37691	2.52305	2.24694
TCGA.C8.A12L.01	Cluster I	BRCA	Breast	3.41099	2.51196	2.6436	2.34826	2.12844
TCGA.D1.A17M.01	Cluster I	UCEC	Gynecologic	3.40461	2.32298	2.57231	2.4549	2.08418
TCGA.H7.A6C5.11	Cluster I	HNSC	Head & Neck	3.32703	2.34671	2.71931	2.29487	2.00593
TCGA.55.7995.01	Cluster I	LUAD	Thoracic	3.24642	2.42089	2.51543	2.22701	2.03426
TCGA.D5.6538.01	Cluster I	CRC	Gatrointestinal	3.20359	2.66158	2.61407	2.51498	2.01916
TCGA.55.7913.01	Cluster I	LUAD	Thoracic	3.18245	2.62463	2.75843	2.64157	1.99245
TCGA.CM.6674.01	Cluster I	CRC	Gatrointestinal	3.28089	2.60332	2.79237	2.35309	1.86865
TCGA.BK.A0CA.01.dup2	Cluster I	UCEC	Gynecologic	3.143	2.51029	2.72227	2.43792	1.92499
TCGA.CM.5861.01	Cluster I	CRC	Gatrointestinal	3.39896	2.68944	2.90441	2.43128	2.03032
TCGA.CE.A483.01	Cluster I	THCA	Endocrine	3.49612	2.52433	2.7988	2.43056	2.02791
TCGA.ET.A3DW.01	Cluster I	THCA	Endocrine	3.42156	2.72854	2.79129	2.25624	1.93418
TCGA.A2.A04X.01	Cluster I	BRCA	Breast	3.32026	2.79445	2.74346	2.40201	2.07607
TCGA.55.1594.01	Cluster I	LUAD	Thoracic	3.31281	2.75123	2.72229	2.24423	2.11543
TCGA.LN.A5U5.01	Cluster I	ESCA	Gatrointestinal	3.47592	2.71853	2.39041	2.07537	2.30564
TCGA.HC.7818.01	Cluster I	PRAD	Genitourinary	3.70147	2.73291	2.4121	2.21073	2.39384
TCGA.G2.AA3D.01	Cluster I	BLCA	Genitourinary	3.58165	2.54052	2.47679	2.19795	2.39233
TCGA.G3.A5SK.01	Cluster I	LIHC	Developmental GI tract	3.6944	2.58552	2.45475	2.16819	2.28022
TCGA.W5.AA2U.11	Cluster I	CHOL	Developmental GI tract	3.12194	2.5953	2.60059	2.20982	2.29677
TCGA.J8.A4HY.01	Cluster I	THCA	Endocrine	3.11749	2.70184	2.56536	2.29346	2.17122
TCGA.HC.7233.01	Cluster I	PRAD	Genitourinary	3.18754	2.68977	2.44599	2.13064	2.13471
TCGA.AN.A0AK.01	Cluster I	BRCA	Breast	3.09861	2.57003	2.42258	2.32618	2.16317
TCGA.A5.A0RA.01	Cluster I	UCEC	Gynecologic	3.17155	2.51046	2.39364	2.21773	2.24806
TCGA.ZF.A9R4.01	Cluster I	BLCA	Genitourinary	3.4511	2.60759	2.30845	2.44431	2.33596
TCGA.B5.A11J.01	Cluster I	UCEC	Gynecologic	3.241	2.83745	2.26565	2.45546	2.3277
TCGA.EY.A1GD.01	Cluster I	UCEC	Gynecologic	3.22471	2.52128	2.53364	2.41567	2.35301
TCGA.E7.A85H.01	Cluster I	BLCA	Genitourinary	3.14593	2.5874	2.44422	2.18808	2.51016
TCGA.43.2578.01	Cluster I	LUSC	Thoracic	3.38041	2.5794	2.39943	2.24373	2.5128
TCGA.JX.A3Q8.01	Cluster I	CESC	Gynecologic	3.2797	2.17785	2.37471	2.19328	2.17816
TCGA.A5.A0GA.01	Cluster I	UCEC	Gynecologic	3.28011	2.2031	2.3423	2.42287	2.26059
TCGA.B5.A3FD.01	Cluster I	UCEC	Gynecologic	3.15725	2.191	2.25768	2.44222	2.26913
TCGA.BG.A0MS.01	Cluster I	UCEC	Gynecologic	3.29523	2.15222	2.08744	2.33687	2.31298
TCGA.DG.A2KK.01	Cluster I	CESC	Gynecologic	3.31008	2.29993	2.14824	2.42214	2.36345
TCGA.AJ.A3EK.01	Cluster I	UCEC	Gynecologic	3.23526	2.31408	2.09035	2.32767	2.39145
TCGA.AX.A0J1.01	Cluster I	UCEC	Gynecologic	3.34635	2.41903	2.16065	2.48614	2.33409
TCGA.EY.A548.01	Cluster I	UCEC	Gynecologic	3.26058	2.45036	2.16826	2.54069	2.15458
TCGA.B5.A0JR.01	Cluster I	UCEC	Gynecologic	3.1843	2.75425	1.97704	2.35271	2.24139
TCGA.EY.A1GW.01	Cluster I	UCEC	Gynecologic	3.16014	2.70551	1.92032	2.3912	2.05216
TCGA.B6.A0RO.01	Cluster I	BRCA	Breast	3.35403	2.37832	2.07545	2.16623	2.18046
TCGA.75.6211.01	Cluster I	LUAD	Thoracic	3.41447	2.50503	2.19868	2.19914	2.15415
TCGA.D1.A16B.01	Cluster I	UCEC	Gynecologic	3.34045	2.44544	2.23514	2.19198	2.12716
TCGA.BS.A0U5.01	Cluster I	UCEC	Gynecologic	3.25618	2.52373	1.93831	2.12129	2.36315
TCGA.BT.A2LA.01	Cluster I	BLCA	Genitourinary	3.27229	2.69629	2.20365	2.17563	2.31512
TCGA.21.1071.01	Cluster I	LUSC	Thoracic	3.21478	2.74561	2.0819	2.12806	2.32923
TCGA.AJ.A8CV.01	Cluster I	UCEC	Gynecologic	3.85433	1.78034	2.11818	2.29387	2.32696
TCGA.BG.A0MI.01	Cluster I	UCEC	Gynecologic	3.90337	1.96122	2.31961	2.66882	1.95158
TCGA.A5.A0GV.01	Cluster I	UCEC	Gynecologic	3.64717	2.03744	2.02413	2.75662	2.12513
TCGA.DI.A1BU.01	Cluster I	UCEC	Gynecologic	3.5714	2.12492	2.16794	2.65925	2.2071
TCGA.BC.A10Y.11	Cluster I	LIHC	Developmental GI tract	3.43153	2.12511	2.73312	2.1851	2.18946
TCGA.DD.A1ED.01	Cluster I	LIHC	Developmental GI tract	3.36729	2.01468	2.90824	2.36319	2.21642
TCGA.62.A472.01	Cluster I	LUAD	Thoracic	3.22488	2.11546	2.54907	2.40572	1.9142
TCGA.BS.A0UJ.01	Cluster I	UCEC	Gynecologic	3.41772	1.95067	2.65021	2.51289	1.89095
TCGA.D1.A17T.01	Cluster I	UCEC	Gynecologic	3.3202	1.93248	2.5306	2.5594	1.95456
TCGA.DD.AACL.01	Cluster I	LIHC	Developmental GI tract	3.61799	2.15342	2.55511	2.41148	2.05302
TCGA.AP.A0LJ.01	Cluster I	UCEC	Gynecologic	3.47984	1.92608	2.4788	2.16429	2.0619
TCGA.DD.A119.11	Cluster I	LIHC	Developmental GI tract	3.76527	1.92597	2.91258	2.53471	2.06809
TCGA.FV.A4ZQ.01	Cluster I	LIHC	Developmental GI tract	3.62452	2.1956	2.76537	2.77116	2.28008
TCGA.BK.A13C.01	Cluster I	UCEC	Gynecologic	3.68919	2.14644	2.86684	2.80904	2.13312
TCGA.BG.A0M4.01	Cluster I	UCEC	Gynecologic	3.79801	1.98073	2.67895	2.63474	2.54722
TCGA.DD.A118.11	Cluster I	LIHC	Developmental GI tract	3.76934	2.30929	2.65543	2.42396	2.27995
TCGA.DD.A39X.11	Cluster I	LIHC	Developmental GI tract	3.6572	2.23444	2.66728	2.3602	2.49756
TCGA.BG.A0MU.01	Cluster I	UCEC	Gynecologic	3.45739	2.08305	2.02757	2.46794	1.64205
TCGA.B5.A3FH.01	Cluster I	UCEC	Gynecologic	3.56639	2.02559	2.12574	2.3843	1.86844
TCGA.BG.A0M3.01	Cluster I	UCEC	Gynecologic	3.51641	1.92839	2.2744	2.59631	1.89775
TCGA.32.2634.01	Cluster I	GBM	CNS	3.25938	2.46881	2.04994	2.68379	1.8151
TCGA.BG.A0MQ.01	Cluster I	UCEC	Gynecologic	3.37247	2.42984	2.28804	2.72281	2.06873
TCGA.36.1581.01	Cluster I	OV	Gynecologic	3.44742	2.53936	2.29628	2.52579	1.84559
TCGA.AX.A05T.01	Cluster I	UCEC	Gynecologic	3.55232	2.46987	2.41381	2.5027	1.89075
TCGA.D1.A1NZ.01	Cluster I	UCEC	Gynecologic	3.92869	2.27638	2.24321	2.44399	1.40124
TCGA.AJ.A8CW.01	Cluster I	UCEC	Gynecologic	3.89794	2.27596	2.20545	2.7493	1.58957
TCGA.59.2348.01	Cluster I	OV	Gynecologic	3.70767	2.50308	2.20411	2.62759	1.63767
TCGA.AJ.A3NE.01	Cluster I	UCEC	Gynecologic	3.78353	2.32094	2.33573	2.50959	1.75717
TCGA.EX.A449.01	Cluster I	CESC	Gynecologic	3.60384	2.51679	2.09212	2.20566	1.75918
TCGA.2E.A9G8.01	Cluster I	UCEC	Gynecologic	3.85822	2.34034	1.92611	2.1956	1.80077
TCGA.VS.A9UZ.01	Cluster I	CESC	Gynecologic	4.063	2.35413	2.12331	2.34065	2.01651
TCGA.AJ.A3NC.01	Cluster I	UCEC	Gynecologic	3.70087	2.43953	2.03377	2.48868	1.82242
TCGA.EO.A22Y.01	Cluster I	UCEC	Gynecologic	3.88021	2.40245	1.80246	2.46337	1.76292
TCGA.C5.A2LS.01	Cluster I	CESC	Gynecologic	3.85892	2.38786	2.6284	2.44914	1.82448
TCGA.Q1.A73P.01	Cluster I	CESC	Gynecologic	3.7916	2.44841	2.77853	2.26546	2.02776
TCGA.A5.A0GQ.01	Cluster I	UCEC	Gynecologic	3.53953	2.28479	2.62246	2.51218	1.54749
TCGA.BS.A0UM.01	Cluster I	UCEC	Gynecologic	3.73498	2.36323	2.64868	2.75562	1.54498
TCGA.ZF.A9RN.01	Cluster I	BLCA	Genitourinary	3.80681	2.41202	2.55865	2.74991	1.92931
TCGA.DM.A1D6.01	Cluster I	CRC	Gatrointestinal	3.51709	2.36739	2.69275	2.65299	1.97954
TCGA.A5.A0GD.01	Cluster I	UCEC	Gynecologic	3.57051	2.31314	2.63538	2.75428	1.90746
TCGA.AJ.A5DW.01	Cluster I	UCEC	Gynecologic	3.33699	2.80111	2.58106	3.02375	2.0897
TCGA.EY.A1GH.01	Cluster I	UCEC	Gynecologic	3.41452	2.73313	2.8177	2.95942	2.00203
TCGA.PG.A917.01	Cluster I	UCEC	Gynecologic	3.62081	2.71697	2.34641	3.06127	2.05423
TCGA.B5.A11R.01	Cluster I	UCEC	Gynecologic	3.83757	2.29107	2.23281	2.93636	2.11368
TCGA.BG.A222.01	Cluster I	UCEC	Gynecologic	4.05224	2.48701	2.39599	3.11947	2.03342
TCGA.VQ.A91X.01	Cluster II	STAD	Gatrointestinal	3.07124	3.96242	3.65474	3.02677	1.97505
TCGA.3M.AB46.01	Cluster II	STAD	Gatrointestinal	2.58635	3.75049	3.64042	2.59276	2.37296
TCGA.F1.6875.01	Cluster II	STAD	Gatrointestinal	2.82438	3.86194	3.41888	2.49827	2.7057
TCGA.BB.A6UM.01	Cluster II	HNSC	Head & Neck	2.81107	3.92832	3.18233	2.22549	2.19653
TCGA.ZG.A8QZ.01	Cluster II	PRAD	Genitourinary	2.67227	3.73266	3.30444	2.41397	2.28071
TCGA.BT.A2LA.11	Cluster II	BLCA	Genitourinary	2.53789	3.48042	3.30855	2.17829	2.31876
TCGA.YL.A8SK.01	Cluster II	PRAD	Genitourinary	2.50571	3.5415	3.30737	2.32022	2.15194
TCGA.EA.A6QX.01	Cluster II	CESC	Gynecologic	2.60475	3.75757	3.1821	2.02942	2.19644
TCGA.IN.8663.01	Cluster II	STAD	Gatrointestinal	2.50613	3.52658	3.21219	1.90058	2.14254
TCGA.BJ.A0ZA.01	Cluster II	THCA	Endocrine	2.68645	3.73006	2.84075	2.15065	1.97291
TCGA.DJ.A3VG.01	Cluster II	THCA	Endocrine	2.70234	3.76206	3.07762	2.27974	1.98699
TCGA.EA.A439.01	Cluster II	CESC	Gynecologic	2.92148	3.64649	2.95638	2.41332	2.23244
TCGA.EM.A3OB.01	Cluster II	THCA	Endocrine	2.86483	3.59452	2.87034	2.39527	2.28999
TCGA.ET.A4KQ.01	Cluster II	THCA	Endocrine	2.85378	3.60636	2.82374	2.31148	2.27979
TCGA.AN.A0XR.01	Cluster II	BRCA	Breast	2.72833	3.50172	2.86675	2.27341	2.24305
TCGA.YL.A8SQ.01	Cluster II	PRAD	Genitourinary	2.7748	3.43138	2.97239	2.4191	2.07755
TCGA.CV.7446.01	Cluster II	HNSC	Head & Neck	2.73123	3.44644	2.8497	2.17758	1.97654
TCGA.BJ.A18Y.01	Cluster II	THCA	Endocrine	2.74141	3.46588	2.88691	2.13037	1.9452
TCGA.L5.A4OR.11	Cluster II	ESCA	Gatrointestinal	2.88468	3.43362	2.77842	2.22382	2.03534
TCGA.VQ.AA6F.01	Cluster II	STAD	Gatrointestinal	2.93658	3.36705	2.7974	2.23019	2.03336
TCGA.EJ.5527.01	Cluster II	PRAD	Genitourinary	2.8789	3.44893	2.65913	2.17844	2.16509
TCGA.B5.A0JY.01	Cluster II	UCEC	Gynecologic	2.79437	3.56655	2.68074	2.23758	2.1682
TCGA.CM.6166.01	Cluster II	CRC	Gatrointestinal	2.60028	3.46896	2.58664	2.33214	2.20265
TCGA.HC.A632.01	Cluster II	PRAD	Genitourinary	2.65252	3.30236	2.73499	2.21565	2.19842
TCGA.HC.7821.01	Cluster II	PRAD	Genitourinary	3	3.70166	3.01168	2.58832	2.1254
TCGA.CD.8526.01	Cluster II	STAD	Gatrointestinal	2.97286	3.54869	3.12537	2.55446	2.10327
TCGA.DK.A6B1.01	Cluster II	BLCA	Genitourinary	3.15751	3.74753	3.21915	2.6008	1.98791
TCGA.MA.AA3W.01	Cluster II	CESC	Gynecologic	2.91185	3.79043	3.24526	2.6077	1.96784
TCGA.LT.A8JT.01	Cluster II	BLCA	Genitourinary	2.94298	3.64082	3.03991	2.19481	2.16842
TCGA.43.A475.01	Cluster II	LUSC	Thoracic	2.96232	3.64319	3.1727	2.17742	1.97667
TCGA.E8.A415.01	Cluster II	THCA	Endocrine	3.08421	3.51341	3.01175	2.38331	1.9036
TCGA.EJ.5516.01	Cluster II	PRAD	Genitourinary	3.06773	3.62944	3.13028	2.40163	2.19673
TCGA.EJ.A7NM.01	Cluster II	PRAD	Genitourinary	2.97618	3.45206	3.08447	2.37544	2.21482
TCGA.ET.A25P.01	Cluster II	THCA	Endocrine	2.90789	3.45579	3.07938	2.42102	2.18417
TCGA.HU.8238.01	Cluster II	STAD	Gatrointestinal	3.07168	3.22039	3.1905	2.45098	1.82015
TCGA.R6.A8W5.01	Cluster II	ESCA	Gatrointestinal	2.96452	3.30979	3.20309	2.45136	1.74349
TCGA.HU.A4GT.01	Cluster II	STAD	Gatrointestinal	2.9495	3.33435	3.21111	2.35338	1.84252
TCGA.BI.A0VR.01	Cluster II	CESC	Gynecologic	2.83023	3.38957	3.09998	2.30503	1.90426
TCGA.AA.A00Z.01	Cluster II	CRC	Gatrointestinal	2.82495	3.32152	2.9642	2.31724	1.77832
TCGA.HU.A4H6.01	Cluster II	STAD	Gatrointestinal	2.77843	3.39639	3.08079	2.47464	1.74036
TCGA.AP.A0LI.01	Cluster II	UCEC	Gynecologic	2.79992	3.24895	3.09721	2.57654	1.82094
TCGA.BJ.A2N8.01	Cluster II	THCA	Endocrine	2.99813	3.12152	2.87985	2.27522	2.02467
TCGA.GV.A3JV.01	Cluster II	BLCA	Genitourinary	3.04883	3.15011	2.91634	2.40223	1.94036
TCGA.DJ.A13S.01	Cluster II	THCA	Endocrine	2.9992	3.13229	2.94113	2.42916	2.02808
TCGA.E2.A150.01	Cluster II	BRCA	Breast	3.0404	3.16646	2.83089	2.56436	2.17342
TCGA.CN.A6UY.01	Cluster II	HNSC	Head & Neck	2.95093	3.20996	2.69059	2.4448	2.00802
TCGA.BJ.A2N7.01	Cluster II	THCA	Endocrine	3.02587	3.25418	2.81475	2.35607	2.14532
TCGA.PK.A5H9.01	Cluster II	ACC	Endocrine	2.90544	3.25025	2.84508	2.47011	1.76678
TCGA.57.1586.01	Cluster II	OV	Gynecologic	2.87881	3.26701	2.69994	2.32676	1.75487
TCGA.56.1622.01	Cluster II	LUSC	Thoracic	2.9348	3.4226	2.85891	2.58019	1.90176
TCGA.AJ.A2QK.01	Cluster II	UCEC	Gynecologic	2.78706	3.3418	2.74621	2.54925	2.07828
TCGA.F2.6880.01	Cluster II	PAAD	Developmental GI tract	2.25539	3.49596	3.07308	2.48002	1.58943
TCGA.30.1860.01	Cluster II	OV	Gynecologic	2.2978	3.55222	2.83591	2.49328	1.45453
TCGA.31.1953.01	Cluster II	OV	Gynecologic	2.088	3.41653	2.92148	2.54299	1.44747
TCGA.D8.A1JJ.01	Cluster II	BRCA	Breast	2.50053	3.47296	2.72447	2.26762	1.65371
TCGA.DI.A1BY.01	Cluster II	UCEC	Gynecologic	2.44531	3.38455	2.79779	2.29152	1.56237
TCGA.AR.A2LN.01	Cluster II	BRCA	Breast	2.38348	3.50556	2.95234	2.27076	1.65623
TCGA.S3.AA10.01	Cluster II	BRCA	Breast	2.2713	3.3755	2.80515	2.3257	1.59989
TCGA.AA.3538.01	Cluster II	CRC	Gatrointestinal	2.37261	3.33933	2.85256	2.20002	1.67199
TCGA.G4.6303.01	Cluster II	CRC	Gatrointestinal	2.33481	3.33925	2.88113	2.20449	1.55667
TCGA.MA.AA43.01	Cluster II	CESC	Gynecologic	2.36246	3.2277	2.94085	2.49737	1.78999
TCGA.ZJ.AAXT.01	Cluster II	CESC	Gynecologic	2.53525	3.37685	2.97052	2.3808	1.91234
TCGA.BR.6452.01	Cluster II	STAD	Gatrointestinal	2.43621	3.27575	2.94887	2.27126	1.79899
TCGA.BJ.A45F.01	Cluster II	THCA	Endocrine	2.49622	3.24994	2.94013	2.20843	1.73717
TCGA.EJ.8468.01	Cluster II	PRAD	Genitourinary	2.38202	3.66323	3.04137	2.15671	2.0316
TCGA.J9.A8CL.01	Cluster II	PRAD	Genitourinary	2.41121	3.52325	3.14033	2.12501	1.89964
TCGA.21.1070.01	Cluster II	LUSC	Thoracic	2.42794	3.69453	3.14614	2.01898	1.72866
TCGA.HC.7081.01	Cluster II	PRAD	Genitourinary	2.39884	3.68453	3.14292	2.1843	1.7723
TCGA.L5.A4OX.01	Cluster II	ESCA	Gatrointestinal	2.31072	3.69414	2.97243	2.14217	1.75902
TCGA.L3.A4E7.01	Cluster II	LUSC	Thoracic	2.28955	3.70973	2.99077	2.11282	1.65921
TCGA.T2.A6WX.01	Cluster II	HNSC	Head & Neck	2.28444	3.56583	3.05676	2.01644	1.66939
TCGA.BR.7723.01	Cluster II	STAD	Gatrointestinal	2.37489	3.61859	2.98802	2.00658	1.7366
TCGA.DM.A0X9.01	Cluster II	CRC	Gatrointestinal	2.55712	3.32431	2.78511	2.09226	1.89186
TCGA.L5.A8NW.01	Cluster II	ESCA	Gatrointestinal	2.44353	3.33403	2.90141	2.07514	1.79788
TCGA.GI.A2C9.01	Cluster II	BRCA	Breast	2.33789	3.41602	2.84995	2.19604	1.94694
TCGA.FU.A23L.01	Cluster II	CESC	Gynecologic	2.44992	3.45644	2.82273	2.22169	1.8385
TCGA.13.2060.01	Cluster II	OV	Gynecologic	2.51274	3.45323	2.71944	2.17437	1.89125
TCGA.CJ.5678.11	Cluster II	KIRC	Genitourinary	2.51546	3.60007	2.89634	2.33374	1.82981
TCGA.BS.A0V8.01	Cluster II	UCEC	Gynecologic	2.48715	3.59599	2.82788	2.37987	1.75857
TCGA.F4.6463.01	Cluster II	CRC	Gatrointestinal	2.46257	3.61282	2.82484	2.04318	1.74902
TCGA.AA.3495.01	Cluster II	CRC	Gatrointestinal	2.51752	3.58779	2.82056	2.13931	1.58769
TCGA.AG.3605.01	Cluster II	CRC	Gatrointestinal	2.54361	3.4852	2.73903	2.09862	1.65378
TCGA.RD.A7BS.01	Cluster II	STAD	Gatrointestinal	2.27566	3.39795	3.24832	2.30917	1.50997
TCGA.RD.A8NB.01	Cluster II	STAD	Gatrointestinal	2.38827	3.43013	3.41016	2.21651	1.54188
TCGA.DJ.A4UQ.01	Cluster II	THCA	Endocrine	2.41747	3.32588	3.36165	2.33837	1.67138
TCGA.BR.6801.01	Cluster II	STAD	Gatrointestinal	2.48741	3.24749	3.44863	2.18687	1.76549
TCGA.DJ.A3UY.01	Cluster II	THCA	Endocrine	2.41936	3.31476	3.13212	2.18908	1.79307
TCGA.2H.A9GI.01	Cluster II	ESCA	Gatrointestinal	2.45091	3.36613	3.23106	2.2823	1.82754
TCGA.DJ.A1QM.01	Cluster II	THCA	Endocrine	2.38894	3.40242	3.23192	2.33777	1.84051
TCGA.85.8481.01	Cluster II	LUSC	Thoracic	2.48689	3.31892	3.1	2.31852	1.51511
TCGA.AA.3970.01	Cluster II	CRC	Gatrointestinal	2.46478	3.32285	2.99837	2.28937	1.59642
TCGA.AG.3608.01	Cluster II	CRC	Gatrointestinal	2.44502	3.38447	3.09949	2.25013	1.60863
TCGA.HU.8610.01	Cluster II	STAD	Gatrointestinal	2.53603	3.17333	3.11412	2.13649	1.54224
TCGA.AR.A2LH.01	Cluster II	BRCA	Breast	2.58724	3.30577	3.01855	2.20279	1.57273
TCGA.F5.6810.01	Cluster II	CRC	Gatrointestinal	2.4995	3.32899	3.10723	2.13015	1.61857
TCGA.AA.A01K.01	Cluster II	CRC	Gatrointestinal	2.34911	3.43504	3.10273	1.9998	1.36677
TCGA.BR.7196.01	Cluster II	STAD	Gatrointestinal	2.26632	3.36065	3.25845	1.98361	1.46433
TCGA.OR.A5JO.01	Cluster II	ACC	Endocrine	2.42786	3.55042	3.26688	1.98118	1.58384
TCGA.E7.A7XN.01	Cluster II	BLCA	Genitourinary	2.37605	3.40693	3.10696	1.91919	1.59881
TCGA.UC.A7PF.01	Cluster II	CESC	Gynecologic	2.43422	3.35127	3.08358	1.91295	1.61073
TCGA.FJ.A3Z7.01	Cluster II	BLCA	Genitourinary	1.93709	3.40491	2.8954	2.47833	2.02581
TCGA.EA.A4BA.01	Cluster II	CESC	Gynecologic	2.02228	3.32647	2.76292	2.30866	2.05728
TCGA.KL.8339.11	Cluster II	KICH	Genitourinary	2.21533	3.62921	2.76301	2.28032	1.9576
TCGA.24.1418.01	Cluster II	OV	Gynecologic	2.14439	3.68649	2.65258	2.30605	2.1403
TCGA.DI.A2QY.01	Cluster II	UCEC	Gynecologic	2.0686	3.71289	2.72155	2.38421	2.14308
TCGA.13.1511.01	Cluster II	OV	Gynecologic	2.16804	3.59572	3.13973	2.49344	1.92924
TCGA.EM.A3AR.01	Cluster II	THCA	Endocrine	2.11901	3.44584	3.0909	2.35432	2.00971
TCGA.29.1703.01	Cluster II	OV	Gynecologic	1.83296	3.81002	2.95037	2.29141	1.97753
TCGA.AX.A3G6.01	Cluster II	UCEC	Gynecologic	2.05473	3.84181	2.89628	2.47842	1.93736
TCGA.C5.A7X3.01	Cluster II	CESC	Gynecologic	2.36763	3.71634	3.21782	2.47536	2.09713
TCGA.BJ.A45G.01	Cluster II	THCA	Endocrine	2.41268	3.76214	3.31264	2.51922	1.99847
TCGA.CR.7370.01	Cluster II	HNSC	Head & Neck	2.61866	3.71788	3.22368	2.46704	1.90306
TCGA.B0.5709.11	Cluster II	KIRC	Genitourinary	2.48451	3.83924	3.13204	2.59429	1.84402
TCGA.EK.A2GZ.01	Cluster II	CESC	Gynecologic	2.4738	3.68591	2.96225	2.731	2.30568
TCGA.CJ.6033.11	Cluster II	KIRC	Genitourinary	2.25757	3.90161	2.9062	2.61053	1.89034
TCGA.09.1661.01	Cluster II	OV	Gynecologic	2.35006	3.96287	2.75252	2.68707	1.97069
TCGA.Z5.AAPL.01	Cluster II	PAAD	Developmental GI tract	2.72034	4.39393	3.98518	2.8146	1.11651
TCGA.IB.AAUP.01	Cluster II	PAAD	Developmental GI tract	2.53144	3.9068	4.15328	2.66481	1.16254
TCGA.VQ.A8PQ.01	Cluster II	STAD	Gatrointestinal	2.77852	4.06452	3.8923	2.54987	1.25779
TCGA.A6.2679.11	Cluster II	CRC	Gatrointestinal	2.52377	3.85709	3.77376	2.52928	1.21382
TCGA.AA.3525.11	Cluster II	CRC	Gatrointestinal	2.75838	3.78121	3.84328	2.62091	1.20487
TCGA.AA.3511.11	Cluster II	CRC	Gatrointestinal	2.71837	3.77828	3.58334	2.76584	1.25142
TCGA.VQ.A923.01	Cluster II	STAD	Gatrointestinal	2.85067	3.75717	3.93298	2.8859	1.52109
TCGA.2H.A9GH.01	Cluster II	ESCA	Gatrointestinal	2.31534	4.10367	3.80416	2.40126	1.57799
TCGA.AA.3552.01	Cluster II	CRC	Gatrointestinal	2.27339	3.76556	3.51025	2.17909	1.61673
TCGA.HZ.8519.01	Cluster II	PAAD	Developmental GI tract	2.18805	3.81545	3.58904	2.05775	1.56327
TCGA.BR.A44U.01	Cluster II	STAD	Gatrointestinal	2.17713	3.72167	3.76396	2.47677	1.62615
TCGA.CG.5733.11	Cluster II	STAD	Gatrointestinal	2.13625	3.62727	3.6239	2.3748	1.59193
TCGA.AA.3506.01	Cluster II	CRC	Gatrointestinal	2.36168	3.64083	3.78685	2.30042	1.58885
TCGA.HZ.7920.01	Cluster II	PAAD	Developmental GI tract	2.25645	3.74057	3.96613	2.33481	1.51009
TCGA.D7.8574.01	Cluster II	STAD	Gatrointestinal	2.20342	3.97212	3.33092	2.1403	1.18932
TCGA.BJ.A28T.01	Cluster II	THCA	Endocrine	2.19309	4.16414	3.37663	2.29758	1.36295
TCGA.AA.3986.01	Cluster II	CRC	Gatrointestinal	2.54236	3.90578	3.4113	2.21424	1.23672
TCGA.BR.7715.11	Cluster II	STAD	Gatrointestinal	2.39265	4.017	3.50048	2.1667	1.26471
TCGA.RD.A8N0.01	Cluster II	STAD	Gatrointestinal	2.43184	4.0092	3.41659	2.17869	1.32762
TCGA.MX.A5UG.01	Cluster II	STAD	Gatrointestinal	2.24383	3.70229	3.50383	2.09782	1.14145
TCGA.AZ.6599.11	Cluster II	CRC	Gatrointestinal	2.32762	3.63022	3.3864	2.1489	1.44467
TCGA.AA.3518.11	Cluster II	CRC	Gatrointestinal	2.28274	3.74	3.35192	2.2686	1.35036
TCGA.FP.7916.01	Cluster II	STAD	Gatrointestinal	2.42172	3.77473	3.44994	2.19622	1.33529
TCGA.13.1496.01	Cluster II	OV	Gynecologic	2.50679	4.189	3.26738	2.87916	1.62007
TCGA.BJ.A2N9.11	Cluster II	THCA	Endocrine	2.76509	4.27998	3.2991	2.78922	1.63306
TCGA.13.0795.01	Cluster II	OV	Gynecologic	2.34566	4.43958	2.85807	2.74744	1.56022
TCGA.KS.A41I.11	Cluster II	THCA	Endocrine	2.33859	4.48772	3.29672	2.45827	1.4581
TCGA.PN.A8MA.01	Cluster II	CESC	Gynecologic	2.64963	4.49427	3.24208	2.87426	1.96221
TCGA.E8.A416.01	Cluster II	THCA	Endocrine	2.6087	4.3697	3.02314	2.56549	2.14078
TCGA.EL.A3H1.11	Cluster II	THCA	Endocrine	2.79532	4.2244	3.02078	2.61214	2.04761
TCGA.D8.A1XR.01	Cluster II	BRCA	Breast	2.57694	4.45094	3.06302	2.49059	1.88119
TCGA.EL.A3ZR.11	Cluster II	THCA	Endocrine	2.49387	4.33931	3.06422	2.27086	1.73519
TCGA.EL.A3ZP.11	Cluster II	THCA	Endocrine	2.66348	4.56205	3.236	2.62887	1.63691
TCGA.DR.A0ZM.01	Cluster II	CESC	Gynecologic	2.62724	4.46898	3.3363	2.34496	1.87768
TCGA.DS.A1OA.01	Cluster II	CESC	Gynecologic	2.78473	4.47272	3.32748	2.28017	1.76364
TCGA.AC.A62Y.01	Cluster II	BRCA	Breast	2.46674	4.982	2.93184	2.09325	1.49842
TCGA.VS.A9UY.01	Cluster II	CESC	Gynecologic	2.68238	4.6428	2.68358	2.28247	1.86091
TCGA.KS.A41J.11	Cluster II	THCA	Endocrine	2.47014	4.61946	2.85037	2.39194	1.88655
TCGA.13.0724.01	Cluster II	OV	Gynecologic	1.8979	4.40775	3.19491	2.4791	1.88939
TCGA.EL.A3T0.11	Cluster II	THCA	Endocrine	2.22009	4.48918	3.11875	2.37044	2.02235
TCGA.BH.A0BA.11	Cluster II	BRCA	Breast	2.06619	4.50113	2.97546	2.02401	1.84377
TCGA.DG.A2KL.01	Cluster II	CESC	Gynecologic	1.99336	4.61062	3.17839	1.91308	1.74167
TCGA.CF.A9FF.01	Cluster II	BLCA	Genitourinary	2.30871	4.58122	2.94534	2.09991	2.01581
TCGA.EK.A2R9.01	Cluster II	CESC	Gynecologic	2.31598	4.54032	2.86607	2.06502	1.74541
TCGA.BR.6457.11	Cluster II	STAD	Gatrointestinal	2.11002	4.31469	3.66557	1.88452	2.1165
TCGA.EM.A2CR.01	Cluster II	THCA	Endocrine	2.00719	4.61242	3.8396	2.23257	2.11965
TCGA.EL.A3H7.11	Cluster II	THCA	Endocrine	2.29845	3.78956	3.47838	2.54002	1.71296
TCGA.EL.A3T6.11	Cluster II	THCA	Endocrine	2.16951	3.87463	3.43435	2.47835	1.80697
TCGA.EL.A3ZK.11	Cluster II	THCA	Endocrine	2.36597	4.12656	3.28143	2.56406	1.56376
TCGA.EM.A3AJ.01	Cluster II	THCA	Endocrine	2.30357	4.12711	3.17155	2.39012	1.80404
TCGA.D7.6815.01	Cluster II	STAD	Gatrointestinal	2.55546	3.87582	3.22312	1.94607	1.58096
TCGA.BR.7704.01	Cluster II	STAD	Gatrointestinal	2.29537	4.01686	3.24237	2.08134	1.70791
TCGA.BJ.A0ZJ.01	Cluster II	THCA	Endocrine	2.46103	4.01197	3.16566	2.1127	1.59281
TCGA.BL.A0C8.01.dup2	Cluster II	BLCA	Genitourinary	2.36066	3.81465	2.98752	2.3243	1.58856
TCGA.LL.A73Y.01	Cluster II	BRCA	Breast	2.30597	3.98424	3.03648	2.50043	1.58687
TCGA.VQ.A922.01	Cluster II	STAD	Gatrointestinal	2.53857	4.03263	3.0386	2.22004	1.7482
TCGA.EL.A3N3.11	Cluster II	THCA	Endocrine	2.54854	4.15924	2.97555	2.36747	1.55471
TCGA.XF.A8HI.01	Cluster II	BLCA	Genitourinary	2.46224	4.04332	3.37507	2.24545	2.17849
TCGA.EK.A2RA.01	Cluster II	CESC	Gynecologic	2.5449	4.07926	3.28993	2.1436	2.29275
TCGA.E7.A6MF.01	Cluster II	BLCA	Genitourinary	2.25494	4.27626	3.23837	2.16912	2.30295
TCGA.CD.A4MH.01	Cluster II	STAD	Gatrointestinal	2.3762	4.19967	3.25139	2.08481	2.08523
TCGA.BI.A20A.01	Cluster II	CESC	Gynecologic	2.48014	4.01183	3.5358	2.22452	1.94023
TCGA.CG.5720.11	Cluster II	STAD	Gatrointestinal	2.42511	4.016	3.58247	2.07554	2.12004
TCGA.BT.A2LB.11	Cluster II	BLCA	Genitourinary	2.3941	4.39101	3.65646	2.36056	2.15447
TCGA.R6.A6KZ.01	Cluster II	ESCA	Gatrointestinal	2.55656	4.43579	3.5382	2.2124	2.21833
TCGA.VQ.A8PE.01	Cluster II	STAD	Gatrointestinal	2.86609	3.80073	3.50521	2.25496	1.97875
TCGA.CF.A9FM.01	Cluster II	BLCA	Genitourinary	2.7354	3.88343	3.52983	2.39035	2.05949
TCGA.J8.A3O0.01	Cluster II	THCA	Endocrine	2.72271	3.95638	3.48404	2.38782	2.08933
TCGA.GD.A3OP.11	Cluster II	BLCA	Genitourinary	2.57145	3.89294	3.71783	2.14766	1.94567
TCGA.VQ.A927.01	Cluster II	STAD	Gatrointestinal	2.72739	3.90404	3.62424	2.33447	1.80427
TCGA.EA.A3HQ.01	Cluster II	CESC	Gynecologic	2.73401	4.17663	3.27796	2.19597	1.95996
TCGA.DS.A0VL.01	Cluster II	CESC	Gynecologic	2.74257	4.13104	3.26301	2.37853	2.1559
TCGA.SW.A7EB.01	Cluster II	STAD	Gatrointestinal	2.62659	4.0255	3.37618	2.4493	2.03517
TCGA.HU.A4HB.01	Cluster II	STAD	Gatrointestinal	2.7519	4.20289	3.47718	2.38064	1.69595
TCGA.EM.A3AP.01	Cluster II	THCA	Endocrine	3.01792	4.18196	3.31062	2.40004	1.88243
TCGA.BH.A0E9.01	Cluster II	BRCA	Breast	3.05525	4.47604	1.77685	1.79245	1.7626
TCGA.29.1774.01	Cluster II	OV	Gynecologic	3.00737	4.45998	1.79436	2.15359	1.79402
TCGA.D8.A13Z.01	Cluster II	BRCA	Breast	2.86796	4.22291	1.88925	1.9191	1.66166
TCGA.33.4533.01	Cluster II	LUSC	Thoracic	2.97604	4.07349	1.98216	2.06147	1.5792
TCGA.E2.A1B6.01	Cluster II	BRCA	Breast	3.0221	4.52989	2.24496	2.16849	1.69491
TCGA.AR.A2LR.01	Cluster II	BRCA	Breast	2.92634	4.32451	2.05942	2.06007	1.73395
TCGA.C8.A26W.01	Cluster II	BRCA	Breast	2.97669	4.27917	2.19883	1.95993	1.76015
TCGA.LL.A73Z.01	Cluster II	BRCA	Breast	2.66874	4.60378	2.29279	1.85449	1.89571
TCGA.09.2054.01	Cluster II	OV	Gynecologic	2.63363	4.64142	2.11622	2.02662	1.83086
TCGA.AN.A0FK.01	Cluster II	BRCA	Breast	2.58583	4.45159	2.43806	1.92333	1.75603
TCGA.61.2008.02	Cluster II	OV	Gynecologic	2.56618	4.50347	2.34031	1.95537	1.74145
TCGA.B6.A3ZX.01	Cluster II	BRCA	Breast	2.51775	4.56021	2.43877	2.07958	1.55844
TCGA.H2.A2K9.11	Cluster II	THCA	Endocrine	2.60417	4.65066	2.51741	2.08573	1.72141
TCGA.E9.A5FK.01	Cluster II	BRCA	Breast	2.62355	4.18157	2.27757	1.75054	1.46919
TCGA.OK.A5Q2.01	Cluster II	BRCA	Breast	2.63599	4.23609	2.19198	1.99191	1.5061
TCGA.B6.A0I6.01	Cluster II	BRCA	Breast	2.45928	4.25898	2.03137	1.89094	1.79092
TCGA.AC.A2FF.11	Cluster II	BRCA	Breast	2.69577	4.2368	2.15341	1.70404	1.73694
TCGA.77.8145.01	Cluster II	LUSC	Thoracic	2.53889	4.27204	2.29384	1.71075	1.76513
TCGA.C5.A3HL.01	Cluster II	CESC	Gynecologic	3.01052	4.59241	2.18686	1.85892	2.55716
TCGA.VS.A9UI.01	Cluster II	CESC	Gynecologic	2.94611	4.45755	2.23075	2.00675	2.46792
TCGA.B6.A0RU.01	Cluster II	BRCA	Breast	2.58886	4.49114	2.08471	1.97849	2.427
TCGA.25.1315.01	Cluster II	OV	Gynecologic	2.72553	4.55062	1.83124	1.77829	2.46163
TCGA.D6.6827.01	Cluster II	HNSC	Head & Neck	3.1264	4.30359	1.87732	2.11491	2.24024
TCGA.24.1426.01	Cluster II	OV	Gynecologic	3.00278	4.48543	1.83129	1.97834	2.29273
TCGA.AO.A124.01	Cluster II	BRCA	Breast	2.84068	4.19174	1.92825	2.22211	2.47502
TCGA.KU.A6H8.01	Cluster II	HNSC	Head & Neck	2.73365	4.12311	2.08123	2.07887	2.29123
TCGA.AX.A1CN.01	Cluster II	UCEC	Gynecologic	2.73367	4.22671	1.94593	2.03904	2.2746
TCGA.BH.A0E0.11	Cluster II	BRCA	Breast	2.35435	4.34823	2.20268	1.71427	2.44044
TCGA.EA.A1QT.01	Cluster II	CESC	Gynecologic	2.4728	4.50146	2.24894	1.58309	2.38759
TCGA.EA.A44S.01	Cluster II	CESC	Gynecologic	2.62868	4.52057	2.13699	1.7527	2.14493
TCGA.B6.A0RQ.01	Cluster II	BRCA	Breast	2.83377	4.43212	2.0636	1.76331	2.03413
TCGA.BH.A0HN.01	Cluster II	BRCA	Breast	2.74554	4.40713	2.01354	1.81223	2.17666
TCGA.AN.A0FY.01	Cluster II	BRCA	Breast	2.75947	4.21337	1.97021	1.81732	1.95497
TCGA.09.2044.01	Cluster II	OV	Gynecologic	2.83242	4.18255	1.82115	1.73468	2.17417
TCGA.AQ.A1H2.01	Cluster II	BRCA	Breast	2.4611	4.27137	2.4036	1.79245	2.11852
TCGA.BB.4224.01	Cluster II	HNSC	Head & Neck	2.402	4.14304	2.33283	1.82723	1.93611
TCGA.D6.A74Q.01	Cluster II	HNSC	Head & Neck	2.46297	4.07598	2.4743	1.81005	2.06628
TCGA.AC.A2FK.01	Cluster II	BRCA	Breast	2.75519	4.09172	2.30813	1.72668	1.81054
TCGA.E9.A1RA.01	Cluster II	BRCA	Breast	2.80642	4.03791	2.33786	1.78463	1.88846
TCGA.A2.A0CS.01	Cluster II	BRCA	Breast	2.77284	4.2352	2.41766	1.9709	1.74284
TCGA.HM.A4S6.01	Cluster II	CESC	Gynecologic	2.79105	4.10835	2.37146	1.96448	1.93919
TCGA.AR.A1AH.01	Cluster II	BRCA	Breast	2.70878	4.29534	2.21227	2.18843	2.06864
TCGA.E9.A1N5.11	Cluster II	BRCA	Breast	2.71711	4.27009	2.27156	1.96218	1.92317
TCGA.BH.A0DQ.11	Cluster II	BRCA	Breast	2.63689	4.24104	2.25173	1.96875	2.05133
TCGA.24.1616.01	Cluster II	OV	Gynecologic	2.70056	4.16927	2.26921	2.01033	2.03438
TCGA.C5.A8ZZ.01	Cluster II	CESC	Gynecologic	2.8788	4.02406	2.48156	2.00248	2.26996
TCGA.EJ.7783.01	Cluster II	PRAD	Genitourinary	2.8479	3.97921	2.46546	1.98924	2.35385
TCGA.VR.A8EP.01	Cluster II	ESCA	Gatrointestinal	2.79273	3.97197	2.3693	1.98616	2.37096
TCGA.NC.A5HM.01	Cluster II	LUSC	Thoracic	2.71988	3.99347	2.3732	2.04875	2.26295
TCGA.O2.A52W.01	Cluster II	LUSC	Thoracic	2.83848	4.20237	2.19526	1.96199	2.39424
TCGA.L7.A56G.01	Cluster II	ESCA	Gatrointestinal	2.96387	4.05865	2.32943	2.09435	2.24021
TCGA.25.2400.01	Cluster II	OV	Gynecologic	2.93531	4.08032	2.20941	2.01289	2.12786
TCGA.BH.A0AU.11	Cluster II	BRCA	Breast	2.63122	4.70442	2.53244	2.11602	2.13552
TCGA.EA.A97N.01	Cluster II	CESC	Gynecologic	2.8455	4.76256	2.47382	1.93676	2.02213
TCGA.23.1029.01	Cluster II	OV	Gynecologic	3.00815	4.59001	2.41542	2.05672	1.91638
TCGA.BH.A0GY.01	Cluster II	BRCA	Breast	2.90889	4.46859	2.40008	1.98451	2.01976
TCGA.C5.A1M5.01	Cluster II	CESC	Gynecologic	2.94323	4.45579	2.50903	1.96537	2.05402
TCGA.UC.A7PG.06	Cluster II	CESC	Gynecologic	2.79021	4.52034	2.74332	1.98182	1.77468
TCGA.XS.A8TJ.01	Cluster II	CESC	Gynecologic	2.93119	4.60634	2.63677	1.72039	1.95091
TCGA.BH.A0BT.11	Cluster II	BRCA	Breast	2.41204	4.34383	2.49825	2.06963	2.10303
TCGA.BH.A0DG.11	Cluster II	BRCA	Breast	2.46788	4.35131	2.553	1.9657	1.88099
TCGA.IN.AB1V.01	Cluster II	STAD	Gatrointestinal	2.49922	4.25811	2.77026	2.05062	2.17043
TCGA.BH.A208.11	Cluster II	BRCA	Breast	2.41426	4.17529	2.74335	2.15432	2.04831
TCGA.21.A5DI.01	Cluster II	LUSC	Thoracic	2.443	4.27227	2.70924	2.25704	2.00323
TCGA.E9.A1N4.11	Cluster II	BRCA	Breast	2.71821	4.38278	2.65522	2.23937	1.90251
TCGA.BH.A0E1.01	Cluster II	BRCA	Breast	2.70459	4.21104	2.63591	2.08896	1.92442
TCGA.MU.A5YI.01	Cluster II	CESC	Gynecologic	2.73606	4.26276	2.73009	2.16679	1.87278
TCGA.ZJ.AAXI.01	Cluster II	CESC	Gynecologic	2.75193	4.32524	2.90491	1.95322	2.0279
TCGA.E7.A3Y1.01	Cluster II	BLCA	Genitourinary	2.87496	4.43756	2.67414	2.03161	1.97515
TCGA.66.2763.01	Cluster II	LUSC	Thoracic	2.72811	4.35318	2.63557	1.97275	2.1141
TCGA.FU.A3TQ.01	Cluster II	CESC	Gynecologic	2.61395	4.58822	3.16699	2.0122	2.30083
TCGA.C5.A2LZ.01	Cluster II	CESC	Gynecologic	2.56185	4.79733	2.77179	2.01788	1.98519
TCGA.MU.A51Y.01	Cluster II	CESC	Gynecologic	2.56076	4.56753	2.82702	1.69857	1.84217
TCGA.22.5491.01	Cluster II	LUSC	Thoracic	3.03915	3.8666	2.64701	2.00853	2.34062
TCGA.F7.7848.01	Cluster II	HNSC	Head & Neck	3.15645	3.97269	2.56992	1.83662	2.17203
TCGA.EJ.5510.01	Cluster II	PRAD	Genitourinary	3.24158	3.8399	2.48131	1.84583	2.35273
TCGA.A8.A095.01	Cluster II	BRCA	Breast	2.92438	3.85289	2.2758	1.90024	2.05634
TCGA.CN.4741.01	Cluster II	HNSC	Head & Neck	2.91567	3.92739	2.40333	1.76072	2.00868
TCGA.CF.A8HX.01	Cluster II	BLCA	Genitourinary	2.90875	3.77172	2.42169	2.03277	2.10938
TCGA.D8.A1JI.01	Cluster II	BRCA	Breast	3.08246	3.88442	2.33702	2.09109	2.14561
TCGA.JW.AAVH.01	Cluster II	CESC	Gynecologic	3.06058	4.2232	2.63653	2.05391	2.43439
TCGA.HU.A4GU.01	Cluster II	STAD	Gatrointestinal	3.2419	4.00096	2.81407	2.17903	2.44912
TCGA.E2.A14Q.01	Cluster II	BRCA	Breast	2.8161	3.81781	2.69429	2.33885	2.1252
TCGA.FI.A2D5.01	Cluster II	UCEC	Gynecologic	2.96098	3.8448	2.5761	2.22704	2.2503
TCGA.MY.A5BF.01	Cluster II	CESC	Gynecologic	2.85085	3.63976	2.48318	2.42646	2.24071
TCGA.EJ.8472.01	Cluster II	PRAD	Genitourinary	2.92304	3.70538	2.60009	2.33165	2.48614
TCGA.ZJ.AAXD.01	Cluster II	CESC	Gynecologic	2.66401	4.0897	2.65408	2.3358	2.18976
TCGA.D1.A1NU.01	Cluster II	UCEC	Gynecologic	2.81368	4.19751	2.63168	2.35027	2.1224
TCGA.24.1567.01	Cluster II	OV	Gynecologic	2.76375	3.88428	2.75014	2.24885	2.36631
TCGA.HC.7213.01	Cluster II	PRAD	Genitourinary	2.86139	4.02533	2.74936	2.34859	2.42044
TCGA.XK.AAJA.01	Cluster II	PRAD	Genitourinary	2.85507	4.08009	2.75767	2.1588	2.46276
TCGA.4J.AA1J.01	Cluster II	CESC	Gynecologic	2.46136	4.12999	2.93433	1.88884	2.21305
TCGA.R5.A7ZR.01	Cluster II	STAD	Gatrointestinal	2.69843	4.1035	2.95688	1.88715	2.25759
TCGA.WL.A834.01	Cluster II	CESC	Gynecologic	2.60005	3.88069	2.95336	2.00291	2.07739
TCGA.CD.8533.01	Cluster II	STAD	Gatrointestinal	2.43509	3.82646	2.94548	1.94186	2.12419
TCGA.K4.A3WV.11	Cluster II	BLCA	Genitourinary	2.42303	3.77602	2.83884	1.97275	2.13924
TCGA.L5.A8NI.01	Cluster II	ESCA	Gatrointestinal	2.40462	3.83358	2.84136	2.0158	2.16687
TCGA.GD.A3OQ.11	Cluster II	BLCA	Genitourinary	2.45032	4.16286	3.05657	1.85964	1.98639
TCGA.BH.A1FB.11	Cluster II	BRCA	Breast	2.35909	4.22402	2.82206	1.99465	1.83479
TCGA.CN.5374.01	Cluster II	HNSC	Head & Neck	2.48871	4.22291	2.7599	1.88531	1.92348
TCGA.DS.A5RQ.01	Cluster II	CESC	Gynecologic	2.6223	4.07021	2.84094	1.76429	1.83028
TCGA.VS.A9U7.01	Cluster II	CESC	Gynecologic	2.66582	4.00052	2.74224	1.87538	1.91671
TCGA.77.8139.01	Cluster II	LUSC	Thoracic	2.67362	4.17169	2.73098	1.82095	1.96309
TCGA.BH.A0B0.01	Cluster II	BRCA	Breast	2.54339	4.05233	2.64844	1.78385	1.76435
TCGA.CF.A9FL.01	Cluster II	BLCA	Genitourinary	2.4384	3.98195	2.55009	1.78705	1.92604
TCGA.33.4547.01	Cluster II	LUSC	Thoracic	2.52288	4.00134	2.58704	1.82548	1.85954
TCGA.22.5492.01	Cluster II	LUSC	Thoracic	2.81868	3.91289	2.60939	1.68021	1.56586
TCGA.BR.8367.01	Cluster II	STAD	Gatrointestinal	2.65579	3.89156	2.75947	1.76828	1.68309
TCGA.P3.A5Q5.01	Cluster II	HNSC	Head & Neck	2.70423	3.9287	2.59161	1.82563	1.72018
TCGA.J4.A6G1.01	Cluster II	PRAD	Genitourinary	2.73614	4.03436	2.67498	1.8624	1.70279
TCGA.85.7697.01	Cluster II	LUSC	Thoracic	2.95086	4.05588	2.79307	1.82333	1.6707
TCGA.VS.A9V2.01	Cluster II	CESC	Gynecologic	2.90756	3.804	2.72504	1.78476	1.77763
TCGA.56.A5DS.01	Cluster II	LUSC	Thoracic	2.92382	3.94759	2.63374	1.85392	1.75865
TCGA.CF.A3MI.01	Cluster II	BLCA	Genitourinary	2.91129	3.96399	2.83516	1.97263	1.96665
TCGA.EL.A3CX.01	Cluster II	THCA	Endocrine	2.845	4.04683	2.71926	2.14871	1.81622
TCGA.KU.A6H7.01	Cluster II	HNSC	Head & Neck	2.90512	3.6267	2.64875	1.95868	1.86537
TCGA.EK.A3GN.01	Cluster II	CESC	Gynecologic	2.65681	3.72122	2.60645	2.01335	2.03984
TCGA.BH.A0B7.01	Cluster II	BRCA	Breast	2.75432	3.74599	2.6837	2.12636	1.85276
TCGA.C5.A8XI.01	Cluster II	CESC	Gynecologic	2.76107	3.71159	2.59371	2.05362	1.93852
TCGA.B0.4700.11	Cluster II	KIRC	Genitourinary	2.68725	3.87177	2.61982	2.15566	1.9372
TCGA.A2.A0T7.01	Cluster II	BRCA	Breast	2.6423	3.8939	2.62039	2.11848	1.78151
TCGA.MA.AA3X.01	Cluster II	CESC	Gynecologic	2.69432	3.95142	2.52845	2.03886	1.8405
TCGA.C5.A7CJ.01	Cluster II	CESC	Gynecologic	2.82182	3.9082	2.65802	2.01701	1.66782
TCGA.IR.A3LL.01	Cluster II	CESC	Gynecologic	2.77568	3.74171	2.68319	2.01071	1.70029
TCGA.C5.A1MP.01	Cluster II	CESC	Gynecologic	2.57205	3.79826	2.75936	2.00748	1.71431
TCGA.HC.8266.01	Cluster II	PRAD	Genitourinary	2.76423	3.8087	2.88246	2.08135	1.70657
TCGA.G9.6333.11	Cluster II	PRAD	Genitourinary	2.78944	4.02997	2.40865	1.79852	2.38078
TCGA.EX.A1H5.01	Cluster II	CESC	Gynecologic	2.81913	3.90759	2.45124	1.84377	2.50175
TCGA.51.4081.01	Cluster II	LUSC	Thoracic	2.84502	3.84404	2.44657	1.79704	2.44589
TCGA.C5.A1BE.01	Cluster II	CESC	Gynecologic	2.93913	3.80648	2.48373	1.99775	2.69447
TCGA.V1.A9OY.01	Cluster II	PRAD	Genitourinary	2.97777	3.86585	2.43574	1.91842	2.76471
TCGA.XJ.A9DK.01	Cluster II	PRAD	Genitourinary	2.69744	3.79469	2.43682	1.74796	2.62511
TCGA.IC.A6RE.11	Cluster II	ESCA	Gatrointestinal	2.78031	3.95333	2.2643	1.7929	2.72278
TCGA.EJ.8474.01	Cluster II	PRAD	Genitourinary	2.78161	3.94161	2.26904	1.88762	2.58802
TCGA.CN.A49C.01	Cluster II	HNSC	Head & Neck	2.96882	4.28244	2.44471	1.76912	2.2353
TCGA.NC.A5HQ.01	Cluster II	LUSC	Thoracic	2.86146	4.37013	2.38276	1.65652	2.55086
TCGA.PL.A8LY.01	Cluster II	BRCA	Breast	2.97074	4.06642	2.13646	1.71572	2.38193
TCGA.E2.A15E.01	Cluster II	BRCA	Breast	2.74835	4.28571	2.08114	1.70367	2.41499
TCGA.KH.A6WC.01	Cluster II	ESCA	Gatrointestinal	2.74827	4.17151	2.12752	1.65787	2.69194
TCGA.LN.A4MQ.01	Cluster II	ESCA	Gatrointestinal	3.24783	4.45512	2.37198	1.96778	3.09659
TCGA.77.8154.01	Cluster II	LUSC	Thoracic	3.18411	3.85623	2.18848	1.76195	3.07415
TCGA.EJ.7327.11	Cluster II	PRAD	Genitourinary	3.05686	3.98569	1.97111	1.62483	3.03841
TCGA.ZF.A9RE.01	Cluster II	BLCA	Genitourinary	3.52952	4.14927	1.94342	1.88655	2.93662
TCGA.77.8143.01	Cluster II	LUSC	Thoracic	3.55913	3.69568	2.09978	1.80515	2.81858
TCGA.AQ.A54N.01	Cluster II	BRCA	Breast	2.92757	4.87544	1.91462	2.2655	2.71913
TCGA.EK.A2PL.01	Cluster II	CESC	Gynecologic	3.07681	4.98337	2.32416	1.86928	2.27791
TCGA.ZJ.AAXA.01	Cluster II	CESC	Gynecologic	2.66315	4.97868	2.29386	1.8498	2.19695
TCGA.A8.A08S.01	Cluster II	BRCA	Breast	3.32555	4.61344	2.01466	2.08681	1.85036
TCGA.EA.A3HR.01	Cluster II	CESC	Gynecologic	3.3515	4.84875	2.11296	1.69333	1.91356
TCGA.L5.A4OM.01	Cluster II	ESCA	Gatrointestinal	3.41249	4.11565	1.89447	1.83592	2.12662
TCGA.A1.A0SK.01	Cluster II	BRCA	Breast	3.2967	4.22632	1.58981	1.98074	2.202
TCGA.B6.A0IQ.01	Cluster II	BRCA	Breast	3.43881	4.06468	1.76053	2.18652	2.25015
TCGA.59.2350.01	Cluster II	OV	Gynecologic	3.5478	4.50939	2.10119	2.06452	2.18717
TCGA.AR.A1AY.01	Cluster II	BRCA	Breast	3.66446	4.47254	1.88015	2.23546	2.10428
TCGA.BH.A1F8.01	Cluster II	BRCA	Breast	3.59971	4.39803	1.70743	2.07172	2.20634
TCGA.HU.A4GF.01	Cluster II	STAD	Gatrointestinal	2.85495	3.84424	3.21578	2.07591	1.42756
TCGA.L5.A8NG.01	Cluster II	ESCA	Gatrointestinal	3.06926	3.7713	3.08543	2.19242	1.35736
TCGA.BR.6454.01	Cluster II	STAD	Gatrointestinal	2.88544	3.76322	3.02397	2.12613	1.36273
TCGA.85.8355.01	Cluster II	LUSC	Thoracic	2.796	4.14363	3.00837	1.94592	1.49977
TCGA.2H.A9GG.01	Cluster II	ESCA	Gatrointestinal	2.85589	4.11055	3.20146	2.10825	1.56675
TCGA.VQ.A8PD.01	Cluster II	STAD	Gatrointestinal	2.80942	4.04836	3.27006	2.20984	1.51017
TCGA.E8.A2JQ.11	Cluster II	THCA	Endocrine	3.00202	4.39006	3.07727	2.5116	1.42551
TCGA.AR.A0U4.01	Cluster II	BRCA	Breast	3.5409	4.23998	2.94239	2.67951	1.44271
TCGA.A7.A26F.01	Cluster II	BRCA	Breast	3.28253	4.45442	2.9827	2.70201	1.4692
TCGA.AC.A6IX.06	Cluster II	BRCA	Breast	3.29463	4.49694	2.95178	2.67832	1.45653
TCGA.BL.A0C8.01.dup1	Cluster II	BLCA	Genitourinary	3.04523	4.37463	2.65036	2.58917	1.69711
TCGA.D8.A27F.01	Cluster II	BRCA	Breast	3.03655	4.32368	2.69747	2.52029	1.58131
TCGA.C5.A1ML.01	Cluster II	CESC	Gynecologic	2.94944	4.37719	2.68562	2.30974	1.56198
TCGA.FY.A40M.01	Cluster II	THCA	Endocrine	3.04919	4.28796	2.47673	2.34244	1.53395
TCGA.C5.A7CG.01	Cluster II	CESC	Gynecologic	3.58134	4.48852	2.86014	2.24366	1.63441
TCGA.CR.7385.01	Cluster II	HNSC	Head & Neck	3.41743	4.35086	2.74581	2.1599	1.76097
TCGA.MX.A666.01	Cluster II	STAD	Gatrointestinal	3.09577	4.2123	2.726	2.18204	1.9647
TCGA.C5.A7CL.01	Cluster II	CESC	Gynecologic	3.09896	4.38851	3.00464	2.35856	1.88024
TCGA.VS.A959.01	Cluster II	CESC	Gynecologic	3.01248	4.54357	2.87186	2.10979	1.96515
TCGA.LN.A4A8.01	Cluster II	ESCA	Gatrointestinal	3.5446	4.08162	2.71262	2.47689	1.83539
TCGA.61.1995.01	Cluster II	OV	Gynecologic	3.40134	4.08833	2.57396	2.63294	1.68389
TCGA.BH.A0WA.01	Cluster II	BRCA	Breast	3.22771	3.90166	2.61425	2.646	1.7303
TCGA.CZ.5453.11	Cluster II	KIRC	Genitourinary	3.33579	3.92728	2.68241	2.81431	1.76113
TCGA.XF.AAMQ.01	Cluster II	BLCA	Genitourinary	3.39269	3.87539	3.10576	2.44459	1.84119
TCGA.VS.A9U5.01	Cluster II	CESC	Gynecologic	3.30422	3.97807	3.02376	2.44282	1.98234
TCGA.R6.A8WG.01	Cluster II	ESCA	Gatrointestinal	3.61842	3.82173	3.09457	2.51446	2.09521
TCGA.H2.A3RH.01	Cluster II	THCA	Endocrine	3.44451	3.75675	2.98761	2.64495	1.92985
TCGA.CR.6470.01	Cluster II	HNSC	Head & Neck	3.76972	3.98984	2.96757	2.42264	1.44188
TCGA.EA.A5ZE.01	Cluster II	CESC	Gynecologic	3.73232	3.72033	3.06569	2.62821	1.46707
TCGA.AA.3664.01	Cluster II	CRC	Gatrointestinal	3.53139	3.69883	2.87702	2.50351	1.42817
TCGA.VS.A9UD.01	Cluster II	CESC	Gynecologic	3.2402	3.45709	2.93741	2.68772	1.69315
TCGA.CH.5751.01	Cluster II	PRAD	Genitourinary	3.39395	3.4502	2.90059	2.6508	1.72726
TCGA.CZ.5465.11	Cluster II	KIRC	Genitourinary	3.30538	3.69044	2.59274	2.8321	1.70748
TCGA.DY.A0XA.01	Cluster II	CRC	Gatrointestinal	3.22944	3.51614	2.57242	2.6641	1.73968
TCGA.23.1118.01	Cluster II	OV	Gynecologic	3.29561	3.51786	2.63764	2.61732	1.91429
TCGA.XJ.A9DX.01	Cluster II	PRAD	Genitourinary	3.16794	3.7719	2.57066	2.63232	2.13258
TCGA.BR.8680.01	Cluster II	STAD	Gatrointestinal	3.1203	3.70606	2.61062	2.84504	2.07007
TCGA.CZ.5470.11	Cluster II	KIRC	Genitourinary	3.09383	3.70517	2.84486	2.75303	1.69829
TCGA.10.0937.01	Cluster II	OV	Gynecologic	2.86533	3.50274	2.80856	2.72298	1.6916
TCGA.B0.5705.11	Cluster II	KIRC	Genitourinary	2.89481	3.62438	2.91738	2.58708	1.72945
TCGA.B5.A3FC.01	Cluster II	UCEC	Gynecologic	2.86089	3.60438	2.83428	2.66211	1.79921
TCGA.EM.A1CW.01	Cluster II	THCA	Endocrine	2.93133	3.59568	2.65351	2.52429	1.98743
TCGA.CJ.5672.11	Cluster II	KIRC	Genitourinary	2.80306	3.68649	2.68161	2.5861	2.00817
TCGA.CJ.5677.11	Cluster II	KIRC	Genitourinary	2.8343	3.68332	2.79482	2.55654	1.9416
TCGA.KO.8403.11	Cluster II	KICH	Genitourinary	2.88054	3.73745	2.58502	2.55679	1.66017
TCGA.CZ.5463.11	Cluster II	KIRC	Genitourinary	3.03852	3.6154	2.70443	2.52577	1.73864
TCGA.61.1741.01	Cluster II	OV	Gynecologic	3.04365	3.70622	2.68127	2.58777	1.82018
TCGA.KL.8329.11	Cluster II	KICH	Genitourinary	2.87699	3.97845	3.0882	2.6664	1.76946
TCGA.C8.A12V.01	Cluster II	BRCA	Breast	2.97835	3.81034	3.02107	2.4162	1.57334
TCGA.DJ.A4V0.01	Cluster II	THCA	Endocrine	3.0232	3.72964	3.16359	2.53927	1.57178
TCGA.CZ.5466.11	Cluster II	KIRC	Genitourinary	2.75396	3.70067	3.11706	2.6377	1.68558
TCGA.KN.8432.11	Cluster II	KICH	Genitourinary	2.6179	3.70716	2.94328	2.62013	1.63745
TCGA.CZ.5461.11	Cluster II	KIRC	Genitourinary	2.68105	3.7124	2.99406	2.7766	1.7002
TCGA.CZ.5989.11	Cluster II	KIRC	Genitourinary	2.99301	3.79709	2.92835	2.75712	1.42215
TCGA.PG.A914.01	Cluster II	UCEC	Gynecologic	2.68664	3.84572	2.8141	2.63351	1.44409
TCGA.BJ.A191.01	Cluster II	THCA	Endocrine	3.01034	3.90396	2.88361	2.41401	1.69839
TCGA.A2.A4RX.01	Cluster II	BRCA	Breast	2.97178	4.04858	2.7251	2.47938	1.66713
TCGA.EA.A3QD.01	Cluster II	CESC	Gynecologic	2.97792	3.92563	2.68256	2.35772	1.6527
TCGA.ZJ.AAX8.01	Cluster II	CESC	Gynecologic	2.85764	4.07537	2.92713	2.16467	1.68476
TCGA.AP.A05D.01	Cluster II	UCEC	Gynecologic	2.90977	4.06021	3.05592	2.32667	1.80713
TCGA.22.5483.01	Cluster II	LUSC	Thoracic	3.18428	3.93445	2.73573	2.29663	1.89183
TCGA.YL.A8SC.01	Cluster II	PRAD	Genitourinary	3.13896	3.81353	2.90149	2.4609	1.94056
TCGA.CW.5589.11	Cluster II	KIRC	Genitourinary	2.87149	3.86291	2.88472	2.58169	2.01165
TCGA.AC.A3W7.01	Cluster II	BRCA	Breast	2.84141	4.02641	2.73085	2.39849	1.83731
TCGA.CZ.4864.11	Cluster II	KIRC	Genitourinary	2.89511	4.0261	2.79951	2.45024	1.93827
TCGA.96.7544.01	Cluster II	LUSC	Thoracic	3.56577	3.92177	2.67654	2.21856	1.51873
TCGA.EA.A3QE.01	Cluster II	CESC	Gynecologic	3.60803	4.03104	2.72842	2.09099	1.84549
TCGA.VS.A94W.01	Cluster II	CESC	Gynecologic	3.73288	3.85838	2.56294	2.30548	1.78395
TCGA.A7.A6VX.01	Cluster II	BRCA	Breast	3.43437	3.4783	2.52273	2.00428	1.89794
TCGA.CR.6487.01	Cluster II	HNSC	Head & Neck	3.33663	3.61423	2.48509	2.03443	1.61562
TCGA.77.8133.01	Cluster II	LUSC	Thoracic	3.24294	3.66134	2.64256	1.93979	1.5611
TCGA.B6.A0WY.01	Cluster II	BRCA	Breast	3.55417	4.13415	2.20483	1.80426	1.74055
TCGA.BH.A1FR.01	Cluster II	BRCA	Breast	3.38778	4.2046	2.33624	2.2359	1.74802
TCGA.ZJ.AAX4.01	Cluster II	CESC	Gynecologic	3.60286	4.21634	2.31869	2.17024	1.72242
TCGA.HD.8314.01	Cluster II	HNSC	Head & Neck	3.23428	4.12632	2.32293	1.95299	1.52215
TCGA.E2.A10B.01	Cluster II	BRCA	Breast	3.24619	4.30827	2.19789	1.9962	1.58511
TCGA.23.1123.01	Cluster II	OV	Gynecologic	3.22145	4.33022	2.393	2.05185	1.69162
TCGA.56.A4ZK.01	Cluster II	LUSC	Thoracic	3.27728	4.07148	2.71641	2.16676	1.68591
TCGA.AR.A1AX.01	Cluster II	BRCA	Breast	3.13491	4.13367	2.57678	1.92456	1.65163
TCGA.IG.A4P3.01	Cluster II	ESCA	Gatrointestinal	3.19354	4.18707	2.76079	1.98714	1.76589
TCGA.AR.A252.01	Cluster II	BRCA	Breast	3.10231	3.8583	2.41945	2.10488	1.42478
TCGA.43.8115.01	Cluster II	LUSC	Thoracic	3.06946	3.98726	2.57693	2.09471	1.28147
TCGA.CN.A499.01	Cluster II	HNSC	Head & Neck	2.8744	4.13526	2.58379	1.95538	1.55246
TCGA.BH.A0W5.01	Cluster II	BRCA	Breast	2.90193	4.13457	2.52149	2.11824	1.44176
TCGA.GM.A2DO.01	Cluster II	BRCA	Breast	3.02016	4.1447	2.51255	2.1486	1.30193
TCGA.BH.A18Q.01	Cluster II	BRCA	Breast	2.83476	4.23273	2.36453	2.37012	1.84891
TCGA.23.1122.01	Cluster II	OV	Gynecologic	2.69228	4.07016	2.19983	2.25708	1.89656
TCGA.ZJ.A8QO.01	Cluster II	CESC	Gynecologic	2.87037	3.96129	2.15587	2.35892	1.76522
TCGA.KN.8425.11	Cluster II	KICH	Genitourinary	2.86274	3.86744	2.15834	2.3123	1.88222
TCGA.KN.8436.11	Cluster II	KICH	Genitourinary	2.83119	4.04233	2.60253	2.60126	1.7113
TCGA.24.2288.01	Cluster II	OV	Gynecologic	2.88428	3.95627	2.47811	2.63341	1.49725
TCGA.CW.6087.11	Cluster II	KIRC	Genitourinary	3.04604	3.8428	2.36593	2.5522	1.69286
TCGA.BH.A0C1.01	Cluster II	BRCA	Breast	2.9425	3.70041	2.46784	2.26193	1.59439
TCGA.CN.A6V6.01	Cluster II	HNSC	Head & Neck	3.14167	3.77412	2.51807	2.28554	1.61182
TCGA.D8.A1J8.01	Cluster II	BRCA	Breast	3.12144	3.99148	1.82634	2.29851	1.30313
TCGA.BK.A26L.01.dup2	Cluster II	UCEC	Gynecologic	3.13348	4.08471	1.89209	2.41061	1.30696
TCGA.24.2281.01	Cluster II	OV	Gynecologic	2.88542	4.0119	2.38282	2.33991	1.19282
TCGA.29.A5NZ.01	Cluster II	OV	Gynecologic	2.7609	4.06116	2.14675	2.39575	1.30831
TCGA.24.1469.01	Cluster II	OV	Gynecologic	3.29417	4.55865	2.12033	2.29453	1.27458
TCGA.25.1312.01	Cluster II	OV	Gynecologic	3.33013	4.25811	2.28271	2.53407	1.6953
TCGA.EW.A1P8.01	Cluster II	BRCA	Breast	3.33503	4.04881	2.39589	2.35997	1.53721
TCGA.59.2352.01	Cluster II	OV	Gynecologic	3.34802	4.20896	2.22023	2.40823	1.40531
TCGA.13.0906.01	Cluster II	OV	Gynecologic	3.27883	3.18465	1.84228	2.41712	1.54577
TCGA.CV.7091.11	Cluster II	HNSC	Head & Neck	3.14604	3.3799	1.99758	2.39128	1.45173
TCGA.24.1550.01	Cluster II	OV	Gynecologic	3.30881	3.39991	1.97853	2.48592	1.46256
TCGA.GN.A4U8.11	Cluster II	SKCM	Skin	3.11406	2.95424	2.37175	2.10253	1.32795
TCGA.A1.A0SN.01	Cluster II	BRCA	Breast	3.26967	3.044	2.29563	2.0468	1.59373
TCGA.85.8353.01	Cluster II	LUSC	Thoracic	3.26663	2.87914	2.17063	1.99305	1.45865
TCGA.AC.A2FO.01	Cluster II	BRCA	Breast	3.17132	3.02569	1.95346	2.10958	1.35097
TCGA.D1.A16I.01	Cluster II	UCEC	Gynecologic	3.10786	3.14171	1.93987	2.23013	1.43464
TCGA.EE.A2GL.06	Cluster II	SKCM	Skin	3.05853	3.14652	2.06371	2.02609	1.57006
TCGA.AC.A2QI.01	Cluster II	BRCA	Breast	3.07322	3.05121	2.12956	2.116	1.64191
TCGA.E9.A1RF.01	Cluster II	BRCA	Breast	3.04527	3.0888	2.09796	2.09703	1.6309
TCGA.E2.A15A.01	Cluster II	BRCA	Breast	3.23274	3.10011	2.14929	1.98141	1.6302
TCGA.A7.A2KD.01	Cluster II	BRCA	Breast	3.15892	3.12363	2.04115	1.91214	1.62735
TCGA.AN.A041.01	Cluster II	BRCA	Breast	3.17781	3.0784	2.07888	1.89591	1.50989
TCGA.BH.A0AW.01	Cluster II	BRCA	Breast	3.22531	3.04951	2.06416	1.89764	1.59193
TCGA.25.1321.01	Cluster II	OV	Gynecologic	2.92083	3.2626	2.04439	2.23481	1.68909
TCGA.85.8288.01	Cluster II	LUSC	Thoracic	2.71097	3.24128	1.99141	2.11468	1.68749
TCGA.24.1604.01	Cluster II	OV	Gynecologic	2.7441	3.21129	2.114	2.14385	1.6762
TCGA.C8.A1HF.01	Cluster II	BRCA	Breast	2.81646	3.27998	2.20736	2.08904	1.75704
TCGA.EK.A3GJ.01	Cluster II	CESC	Gynecologic	2.85204	3.1608	2.25637	2.12467	1.7604
TCGA.C8.A132.01	Cluster II	BRCA	Breast	2.92364	3.18405	2.23723	2.08783	1.58131
TCGA.D8.A1X9.01	Cluster II	BRCA	Breast	2.91559	3.22006	2.29703	1.96097	1.60388
TCGA.D8.A1XB.01	Cluster II	BRCA	Breast	2.91764	3.33802	2.1417	1.99237	1.65659
TCGA.EW.A1PD.01	Cluster II	BRCA	Breast	2.86846	3.37662	2.2681	2.07331	1.57338
TCGA.KP.A3W3.01	Cluster II	UCEC	Gynecologic	2.80897	3.34972	1.7438	2.02753	1.53388
TCGA.A8.A08P.01	Cluster II	BRCA	Breast	2.81017	3.3268	2.05473	1.93419	1.58508
TCGA.S3.A6ZG.01	Cluster II	BRCA	Breast	2.87102	3.25305	2.02186	1.84242	1.63793
TCGA.A2.A0EN.01	Cluster II	BRCA	Breast	2.96993	3.34169	2.05302	1.96847	1.43899
TCGA.EY.A1GP.01	Cluster II	UCEC	Gynecologic	3.045	3.45809	2.00766	2.01353	1.52193
TCGA.A2.A1G1.01	Cluster II	BRCA	Breast	2.71741	3.23884	2.11531	2.11663	1.46947
TCGA.13.0920.01	Cluster II	OV	Gynecologic	2.65647	3.26819	1.96584	2.06348	1.50192
TCGA.25.1317.01	Cluster II	OV	Gynecologic	2.74119	3.42887	1.92432	2.21179	1.43557
TCGA.KP.A3W0.01	Cluster II	UCEC	Gynecologic	2.87496	3.42659	2.0829	2.24874	1.37168
TCGA.E9.A22A.01	Cluster II	BRCA	Breast	3.04278	3.26805	2.47892	1.87651	1.29374
TCGA.AN.A0XW.01	Cluster II	BRCA	Breast	3.13489	3.23332	2.16705	1.86536	1.45935
TCGA.AR.A254.01	Cluster II	BRCA	Breast	3.0511	3.34679	2.22853	1.7816	1.41668
TCGA.BH.A0B2.01	Cluster II	BRCA	Breast	2.95519	3.6483	2.40961	1.83085	1.35957
TCGA.5L.AAT1.01	Cluster II	BRCA	Breast	2.85534	3.37911	2.24385	1.79629	1.46333
TCGA.EW.A2FR.01	Cluster II	BRCA	Breast	2.8543	3.49914	2.23935	1.84864	1.42617
TCGA.FU.A5XV.01	Cluster II	CESC	Gynecologic	3.06631	3.52231	2.32048	1.88936	1.66328
TCGA.CR.7388.01	Cluster II	HNSC	Head & Neck	3.04333	3.3719	2.27497	1.90238	1.64108
TCGA.A2.A0YI.01	Cluster II	BRCA	Breast	3.05882	3.72035	2.0718	1.93349	1.3468
TCGA.AC.A2FB.01	Cluster II	BRCA	Breast	3.08552	3.64005	2.05285	1.73776	1.46292
TCGA.85.A511.01	Cluster II	LUSC	Thoracic	3.15441	3.76676	1.99916	1.83735	1.5983
TCGA.A2.A0YH.01	Cluster II	BRCA	Breast	3.28567	3.45017	1.93656	1.66943	1.47059
TCGA.D8.A1XG.01	Cluster II	BRCA	Breast	3.27304	3.29794	2.00391	1.91376	1.43136
TCGA.58.A46L.01	Cluster II	LUSC	Thoracic	3.26687	3.51594	2.12608	1.97771	1.66194
TCGA.D8.A1JG.01	Cluster II	BRCA	Breast	3.08747	3.4448	2.04648	1.80116	1.7487
TCGA.AR.A2LK.01	Cluster II	BRCA	Breast	3.11614	3.37064	1.96851	1.85313	1.71731
TCGA.E9.A1RD.01	Cluster II	BRCA	Breast	3.16165	3.42663	1.89968	1.83678	1.69274
TCGA.D8.A1JB.01	Cluster II	BRCA	Breast	3.06072	3.45959	2.06359	1.82069	1.51459
TCGA.Z7.A8R5.01	Cluster II	BRCA	Breast	3.19814	3.38641	2.09116	1.72612	1.58292
TCGA.E2.A15D.01	Cluster II	BRCA	Breast	3.60323	3.46391	1.70008	1.67992	1.71559
TCGA.EW.A1PA.01	Cluster II	BRCA	Breast	3.2937	3.32786	1.56673	1.73288	1.74774
TCGA.25.1627.01	Cluster II	OV	Gynecologic	3.48111	3.52055	1.57933	2.10303	1.24261
TCGA.BH.A0B6.01	Cluster II	BRCA	Breast	3.62498	3.43375	1.87583	1.84237	1.32205
TCGA.HR.A2OH.06	Cluster II	SKCM	Skin	3.35743	3.48279	1.88615	1.8329	1.22084
TCGA.A8.A082.01	Cluster II	BRCA	Breast	3.50746	3.17333	2.09931	2.03969	1.79342
TCGA.AN.A04A.01	Cluster II	BRCA	Breast	3.58227	3.07395	2.07027	1.99891	1.86229
TCGA.A2.A1FX.01	Cluster II	BRCA	Breast	3.38787	3.2413	2.18013	1.95571	1.83793
TCGA.C8.A275.01	Cluster II	BRCA	Breast	3.41816	3.20861	2.34976	2.04725	1.8203
TCGA.BA.4077.01	Cluster II	HNSC	Head & Neck	3.77768	3.1885	2.47764	2.0048	1.60771
TCGA.BH.A202.01	Cluster II	BRCA	Breast	3.7724	3.48102	2.25392	2.09571	1.92911
TCGA.D8.A1JL.01	Cluster II	BRCA	Breast	3.7745	3.2647	2.40501	2.22867	1.83045
TCGA.A8.A0A2.01	Cluster II	BRCA	Breast	3.51315	3.4797	2.43307	2.3196	1.57719
TCGA.68.A59I.01	Cluster II	LUSC	Thoracic	3.36209	3.27067	2.29869	2.24873	1.69681
TCGA.D8.A1XO.01	Cluster II	BRCA	Breast	3.44958	3.3068	2.13195	2.37417	1.56384
TCGA.A2.A3XZ.01	Cluster II	BRCA	Breast	3.47723	3.24676	2.32099	2.48375	1.54557
TCGA.E2.A15I.01	Cluster II	BRCA	Breast	3.53955	3.19846	2.26855	2.38799	1.64662
TCGA.PL.A8LV.01	Cluster II	BRCA	Breast	3.74984	3.02074	2.12757	2.47752	1.61548
TCGA.A8.A0A6.01	Cluster II	BRCA	Breast	3.68336	3.08477	2.19671	2.26672	1.43351
TCGA.CN.4735.01	Cluster II	HNSC	Head & Neck	3.68528	3.11987	2.24676	2.13024	1.5535
TCGA.BA.5559.01	Cluster II	HNSC	Head & Neck	3.61851	4.03548	2.16743	2.19261	1.42549
TCGA.85.7699.01	Cluster II	LUSC	Thoracic	3.64067	4.04176	2.19984	2.24603	1.36165
TCGA.BH.A18P.01	Cluster II	BRCA	Breast	3.73607	3.75608	1.88656	2.17422	1.58483
TCGA.E9.A248.01	Cluster II	BRCA	Breast	3.86468	3.88261	1.88579	2.26639	1.63261
TCGA.AC.A3QQ.01	Cluster II	BRCA	Breast	3.28082	3.87523	1.83483	2.11306	1.36143
TCGA.59.A5PD.01	Cluster II	OV	Gynecologic	3.5237	4.00419	1.91679	2.00612	1.40207
TCGA.A8.A075.01	Cluster II	BRCA	Breast	3.31228	3.90235	2.04159	1.9628	1.56241
TCGA.VS.A9U6.01	Cluster II	CESC	Gynecologic	3.43606	4.04797	2.08402	2.0096	1.62603
TCGA.D8.A27V.01	Cluster II	BRCA	Breast	3.3685	3.74378	2.15038	1.96182	1.78364
TCGA.EW.A1IW.01	Cluster II	BRCA	Breast	3.35441	3.76034	2.1599	2.1771	1.78372
TCGA.E9.A1R4.01	Cluster II	BRCA	Breast	3.86493	3.46418	2.34264	2.21141	1.52045
TCGA.B5.A11I.01	Cluster II	UCEC	Gynecologic	3.7654	3.38489	2.26263	2.3331	1.39156
TCGA.GM.A2DN.01	Cluster II	BRCA	Breast	3.76136	3.49445	2.41917	2.41683	1.40765
TCGA.IN.AB1X.01	Cluster II	STAD	Gatrointestinal	3.69408	3.51448	2.56079	2.50036	1.34615
TCGA.A7.A26E.01.dup2	Cluster II	BRCA	Breast	3.71876	3.34329	2.16733	2.55609	1.30724
TCGA.25.2392.01	Cluster II	OV	Gynecologic	3.71449	3.60253	2.26782	2.51575	1.4488
TCGA.E2.A159.01	Cluster II	BRCA	Breast	3.29394	3.53268	2.1648	2.23599	1.71601
TCGA.A1.A0SP.01	Cluster II	BRCA	Breast	3.19425	3.62217	2.20867	2.3451	1.54628
TCGA.AR.A1AI.01	Cluster II	BRCA	Breast	3.25056	3.5469	2.20614	2.46896	1.65835
TCGA.KN.8432.01	Cluster II	KICH	Genitourinary	3.35401	3.71774	2.32746	2.44783	1.29214
TCGA.A2.A0SX.01	Cluster II	BRCA	Breast	3.35483	3.7486	2.47096	2.5167	1.50703
TCGA.B6.A0I2.01	Cluster II	BRCA	Breast	3.4146	3.79403	2.51361	2.43521	1.71377
TCGA.A2.A25C.01	Cluster II	BRCA	Breast	3.77055	4.17392	2.24253	2.15966	1.90044
TCGA.QK.A6V9.01	Cluster II	HNSC	Head & Neck	3.74349	4.2904	2.13717	2.3766	2.2186
TCGA.59.2363.01	Cluster II	OV	Gynecologic	3.57475	4.28343	2.10634	2.76096	1.45688
TCGA.D1.A179.01	Cluster II	UCEC	Gynecologic	3.98639	4.09025	2.1011	2.945	1.73516
TCGA.A7.A4SD.01	Cluster II	BRCA	Breast	3.72434	3.93093	2.34749	2.59031	1.83254
TCGA.BA.5153.01	Cluster II	HNSC	Head & Neck	3.76402	3.93747	2.49102	2.45878	1.96767
TCGA.AX.A3GI.01	Cluster II	UCEC	Gynecologic	3.6722	3.46449	2.30751	2.50525	2.19643
TCGA.AX.A3G1.01	Cluster II	UCEC	Gynecologic	3.64459	3.59881	2.43424	2.56367	1.99442
TCGA.A7.A0CE.01	Cluster II	BRCA	Breast	3.73941	3.47485	2.37885	2.51529	1.94592
TCGA.A7.A3J0.01	Cluster II	BRCA	Breast	3.71263	3.41188	2.48836	2.42294	1.9622
TCGA.AN.A03Y.01	Cluster II	BRCA	Breast	3.86062	3.62466	1.93758	1.82342	1.85645
TCGA.AJ.A3NH.01	Cluster II	UCEC	Gynecologic	3.86886	3.74938	1.63856	2.57214	1.83221
TCGA.A2.A0D0.01	Cluster II	BRCA	Breast	3.6859	3.82985	1.85634	2.37951	2.23088
TCGA.E2.A105.01	Cluster II	BRCA	Breast	3.81556	3.67449	1.6146	2.30612	2.24106
TCGA.A2.A1FW.01	Cluster II	BRCA	Breast	3.70453	3.6937	1.75475	2.36882	2.03904
TCGA.13.0800.01	Cluster II	OV	Gynecologic	3.6924	3.58447	1.76437	2.17256	2.14942
TCGA.K4.A3WV.01	Cluster II	BLCA	Genitourinary	4.12745	4.47061	2.49959	2.4258	2.55931
TCGA.24.1560.01	Cluster II	OV	Gynecologic	3.60751	4.00506	2.62508	2.57212	2.14311
TCGA.EM.A2CQ.01	Cluster II	THCA	Endocrine	3.63309	4.07091	2.71149	2.60724	2.32614
TCGA.BJ.A0Z0.01	Cluster II	THCA	Endocrine	3.53871	4.09934	2.60368	2.4297	2.61481
TCGA.E7.A5KE.01	Cluster II	BLCA	Genitourinary	3.41067	4.04819	2.44654	2.43307	2.49757
TCGA.EJ.7789.01	Cluster II	PRAD	Genitourinary	3.41537	3.86725	2.47376	2.44502	2.52763
TCGA.A2.A0YE.01	Cluster II	BRCA	Breast	3.22547	4.41264	2.3334	2.57825	2.1407
TCGA.04.1331.01	Cluster II	OV	Gynecologic	2.98338	4.08648	2.38265	2.6202	2.18361
TCGA.BH.A0BM.01	Cluster II	BRCA	Breast	3.17479	4.14438	2.3884	2.46345	2.08905
TCGA.C5.A1MI.01	Cluster II	CESC	Gynecologic	3.15833	3.99951	2.41366	2.2505	2.02336
TCGA.CX.7082.01	Cluster II	HNSC	Head & Neck	3.12826	4.14703	2.38737	2.26738	2.00228
TCGA.NC.A5HI.01	Cluster II	LUSC	Thoracic	3.46621	4.20114	2.5665	2.18865	2.27788
TCGA.CR.5243.01	Cluster II	HNSC	Head & Neck	3.36386	4.08486	2.22124	2.0359	2.06598
TCGA.CR.7402.01	Cluster II	HNSC	Head & Neck	3.32492	4.04665	2.56394	2.03302	1.97961
TCGA.ZF.A9R2.01	Cluster II	BLCA	Genitourinary	3.76967	3.48217	2.5983	2.56774	2.73752
TCGA.A8.A07R.01	Cluster II	BRCA	Breast	3.71394	3.32588	2.30425	2.37083	2.7068
TCGA.EJ.A65J.01	Cluster II	PRAD	Genitourinary	3.67085	3.42876	2.47338	2.27635	2.79255
TCGA.YL.A9WI.01	Cluster II	PRAD	Genitourinary	3.5845	3.63426	2.078	2.4336	2.58585
TCGA.E7.A6ME.01	Cluster II	BLCA	Genitourinary	3.95497	3.34565	2.2564	2.36724	2.72088
TCGA.BS.A0UV.01	Cluster II	UCEC	Gynecologic	3.8155	3.33186	2.07534	2.46491	2.66923
TCGA.IR.A3L7.01	Cluster II	CESC	Gynecologic	3.55638	4.05108	2.26376	2.2308	2.84581
TCGA.E5.A4TZ.01	Cluster II	BLCA	Genitourinary	3.69509	3.92985	2.50792	2.04895	2.60084
TCGA.CV.7261.11	Cluster II	HNSC	Head & Neck	3.61188	3.83729	2.52815	1.98987	2.93013
TCGA.VS.A8EG.01	Cluster II	CESC	Gynecologic	3.38753	3.76636	2.64006	2.27434	2.7403
TCGA.LN.A8I1.01	Cluster II	ESCA	Gatrointestinal	3.34937	3.56025	2.8379	2.38385	2.62954
TCGA.C5.A905.01	Cluster II	CESC	Gynecologic	3.61946	3.62005	2.71101	2.4498	2.63829
TCGA.JX.A5QV.01	Cluster II	CESC	Gynecologic	3.62141	3.58418	2.72275	2.30885	2.7351
TCGA.EJ.5507.01	Cluster II	PRAD	Genitourinary	3.46685	3.42	2.55781	2.37271	2.87578
TCGA.EJ.7784.01	Cluster II	PRAD	Genitourinary	3.50412	3.49406	2.53696	2.49784	3.02363
TCGA.DK.AA75.01	Cluster II	BLCA	Genitourinary	3.44486	3.57634	2.57277	2.19853	3.08151
TCGA.HC.8257.01	Cluster II	PRAD	Genitourinary	3.44799	3.30727	2.4518	2.2149	2.95877
TCGA.AJ.A3OL.01	Cluster II	UCEC	Gynecologic	3.26317	3.44796	2.27806	3.00878	2.51508
TCGA.JW.A5VH.01	Cluster II	CESC	Gynecologic	3.62725	3.67371	2.57845	2.90414	2.33397
TCGA.B5.A11E.01	Cluster II	UCEC	Gynecologic	3.579	3.38206	2.39118	2.95855	2.34842
TCGA.PG.A7D5.01	Cluster II	UCEC	Gynecologic	3.0274	3.88448	2.60366	2.89013	2.63973
TCGA.HQ.A2OE.01	Cluster II	BLCA	Genitourinary	3.15228	3.90483	2.98978	2.63529	2.58885
TCGA.J4.A83I.01	Cluster II	PRAD	Genitourinary	3.10663	3.99339	2.82366	2.61974	2.75771
TCGA.EM.A4FK.01	Cluster II	THCA	Endocrine	3.29095	3.87154	3.03941	3.02738	2.78713
TCGA.EJ.7782.01	Cluster II	PRAD	Genitourinary	3.45912	3.80638	2.78251	2.75604	2.47323
TCGA.EM.A2CT.01	Cluster II	THCA	Endocrine	3.67066	3.83177	2.9761	2.98827	2.618
TCGA.DR.A0ZL.01	Cluster II	CESC	Gynecologic	3.23246	3.55591	2.555	2.24409	2.31727
TCGA.CH.5791.01	Cluster II	PRAD	Genitourinary	3.3692	3.50426	2.71128	2.44461	2.33485
TCGA.EJ.5524.01	Cluster II	PRAD	Genitourinary	3.2167	3.39425	2.90245	2.26133	2.27077
TCGA.ZG.A9LY.01	Cluster II	PRAD	Genitourinary	3.20991	3.53824	2.9758	2.34347	2.22324
TCGA.R6.A6Y0.01	Cluster II	ESCA	Gatrointestinal	3.06917	3.58224	2.85823	2.2662	2.07161
TCGA.CD.8535.01	Cluster II	STAD	Gatrointestinal	3.17118	3.46262	2.71285	2.27486	2.12784
TCGA.LP.A5U3.01	Cluster II	CESC	Gynecologic	3.52578	3.80293	2.83998	2.12517	2.05187
TCGA.CR.6480.01	Cluster II	HNSC	Head & Neck	3.40686	3.81848	2.96126	2.11285	1.95413
TCGA.BR.8368.01	Cluster II	STAD	Gatrointestinal	3.602	3.42525	2.89921	2.29244	2.04179
TCGA.VQ.AA6J.01	Cluster II	STAD	Gatrointestinal	3.38023	3.44078	2.98927	2.18268	1.86984
TCGA.FD.A3NA.01	Cluster II	BLCA	Genitourinary	3.56966	3.22474	2.74809	1.93099	2.52148
TCGA.G2.A2EC.01	Cluster II	BLCA	Genitourinary	3.78859	3.32017	2.79708	1.9231	2.19933
TCGA.GV.A3JW.01	Cluster II	BLCA	Genitourinary	3.34037	3.45371	2.80049	2.06893	2.63062
TCGA.V1.A9O5.01	Cluster II	PRAD	Genitourinary	3.26172	3.61226	2.96881	2.10314	2.42527
TCGA.R6.A8WC.01	Cluster II	ESCA	Gatrointestinal	3.51097	3.82667	2.6696	2.10194	2.30204
TCGA.EJ.5522.01	Cluster II	PRAD	Genitourinary	3.37466	3.63612	2.44092	2.1099	2.40559
TCGA.KK.A8IM.01	Cluster II	PRAD	Genitourinary	3.39259	3.64626	2.64804	2.04189	2.40543
TCGA.E7.A6MD.01	Cluster II	BLCA	Genitourinary	3.99495	3.60814	3.01526	2.28765	2.30557
TCGA.V5.AASX.01	Cluster II	ESCA	Gatrointestinal	3.9447	3.63587	3.1999	2.50398	2.09456
TCGA.DD.AAEH.01	Cluster II	LIHC	Developmental GI tract	4.07331	3.18539	3.13778	2.31393	2.55374
TCGA.GV.A3JX.01	Cluster II	BLCA	Genitourinary	3.86563	3.0784	3.40563	2.76463	2.23573
TCGA.L5.A8NJ.01	Cluster II	ESCA	Gatrointestinal	3.88232	3.18785	3.28796	2.57894	2.38774
TCGA.ET.A39T.01	Cluster II	THCA	Endocrine	3.63014	3.19786	2.82355	2.5334	2.3588
TCGA.CF.A47X.01	Cluster II	BLCA	Genitourinary	3.51418	3.36374	2.9745	2.6895	2.38236
TCGA.XK.AAJP.01	Cluster II	PRAD	Genitourinary	3.52196	3.32805	2.97765	2.794	2.28279
TCGA.HC.7231.01	Cluster II	PRAD	Genitourinary	3.63749	3.27182	2.8914	2.80033	2.59836
TCGA.VQ.A8DT.01	Cluster II	STAD	Gatrointestinal	3.54913	3.07381	2.90139	2.72398	2.48503
TCGA.KK.A8IH.01	Cluster II	PRAD	Genitourinary	3.33311	3.57715	2.96276	2.67669	2.513
TCGA.H2.A2K9.01	Cluster II	THCA	Endocrine	3.3116	3.50004	2.99977	2.69666	2.3331
TCGA.FE.A236.01	Cluster II	THCA	Endocrine	3.51532	3.5759	3.09292	2.63196	2.58007
TCGA.ET.A39I.01	Cluster II	THCA	Endocrine	3.64974	3.39132	3.1999	2.76534	2.45959
TCGA.CU.A3QU.01	Cluster II	BLCA	Genitourinary	3.60376	3.36801	3.03566	2.69443	2.53658
TCGA.EL.A3CS.01	Cluster II	THCA	Endocrine	3.53796	3.37581	3.02104	2.76573	2.47204
TCGA.2H.A9GN.01	Cluster II	ESCA	Gatrointestinal	3.21607	3.32915	3.23239	2.61997	1.9723
TCGA.CG.5716.01	Cluster II	STAD	Gatrointestinal	3.20136	3.37136	3.13002	2.56006	1.92417
TCGA.DJ.A3UR.01	Cluster II	THCA	Endocrine	3.17129	3.25872	3.10851	2.48496	1.95295
TCGA.E3.A3E1.01	Cluster II	THCA	Endocrine	3.09319	3.35531	3.14839	2.49559	1.99708
TCGA.AA.A01V.01	Cluster II	CRC	Gatrointestinal	3.2919	3.11051	3.04162	2.28937	1.99265
TCGA.HC.A9TE.01	Cluster II	PRAD	Genitourinary	3.19535	3.35057	2.98715	2.62439	1.95567
TCGA.V1.A9O9.01	Cluster II	PRAD	Genitourinary	3.25167	3.46436	2.98032	2.51917	1.93232
TCGA.NH.A50U.01	Cluster II	CRC	Gatrointestinal	3.15919	3.29754	2.83652	2.39435	1.93761
TCGA.L5.A8NE.01	Cluster II	ESCA	Gatrointestinal	3.23782	3.16636	2.95943	2.52667	1.98987
TCGA.55.8615.01	Cluster II	LUAD	Thoracic	3.32152	3.18458	2.92746	2.44398	1.90325
TCGA.50.6597.01	Cluster II	LUAD	Thoracic	3.17879	3.14057	3.20017	2.76106	2.13551
TCGA.HC.7210.01	Cluster II	PRAD	Genitourinary	3.2653	3.15821	3.24209	2.69106	2.11953
TCGA.XF.AAN7.01	Cluster II	BLCA	Genitourinary	3.3957	3.16461	3.13886	2.80049	2.11897
TCGA.EM.A22L.01	Cluster II	THCA	Endocrine	3.38304	3.18222	3.12803	2.63479	2.17718
TCGA.L5.A8NF.01	Cluster II	ESCA	Gatrointestinal	3.24066	3.2864	3.17681	2.49185	2.3945
TCGA.KS.A4I3.01	Cluster II	THCA	Endocrine	3.40933	3.27787	3.15788	2.5322	2.29661
TCGA.CH.5750.01	Cluster II	PRAD	Genitourinary	3.31269	3.10774	2.86954	2.60891	2.34794
TCGA.FY.A3NP.01	Cluster II	THCA	Endocrine	3.35724	3.19795	2.93135	2.54056	2.32795
TCGA.EL.A3ZR.01	Cluster II	THCA	Endocrine	3.32174	3.34016	2.94297	2.53039	2.45482
TCGA.SU.A7E7.01	Cluster II	PRAD	Genitourinary	3.18832	3.24464	2.87713	2.45829	2.26815
TCGA.EM.A2CK.01	Cluster II	THCA	Endocrine	3.22597	3.18735	2.97259	2.37965	2.34123
TCGA.2H.A9GL.01	Cluster II	ESCA	Gatrointestinal	3.78427	3.27362	2.76401	2.62552	1.51997
TCGA.BH.A0BW.01	Cluster II	BRCA	Breast	3.81444	3.16043	2.4842	2.50749	1.60783
TCGA.CN.5360.01	Cluster II	HNSC	Head & Neck	3.77646	3.17952	2.52916	2.33636	1.4718
TCGA.M9.A5M8.01	Cluster II	ESCA	Gatrointestinal	3.80673	3.46011	2.73974	2.20293	1.85851
TCGA.CR.5248.01	Cluster II	HNSC	Head & Neck	3.73762	3.43352	2.80509	2.37563	1.60864
TCGA.CV.5443.01	Cluster II	HNSC	Head & Neck	3.5514	3.50451	2.83899	2.55189	1.70582
TCGA.DS.A7WF.01	Cluster II	CESC	Gynecologic	3.89226	3.22703	2.55287	3.02957	1.95026
TCGA.AP.A5FX.01	Cluster II	UCEC	Gynecologic	3.82369	3.25546	2.72643	2.85526	2.1442
TCGA.2W.A8YY.01	Cluster II	CESC	Gynecologic	3.89608	3.07075	2.37148	2.86261	2.03391
TCGA.D1.A2G5.01	Cluster II	UCEC	Gynecologic	3.85499	3.09915	2.19988	2.69197	1.86931
TCGA.29.1707.02	Cluster II	OV	Gynecologic	3.71189	3.26213	2.39506	2.78893	1.64966
TCGA.BR.A4CR.01	Cluster II	STAD	Gatrointestinal	3.53892	3.37047	2.36707	2.8161	1.87908
TCGA.EX.A69M.01	Cluster II	CESC	Gynecologic	3.49083	3.29885	3.10677	2.51148	1.75971
TCGA.E8.A432.01	Cluster II	THCA	Endocrine	3.47285	3.14164	3.16953	2.49198	1.65334
TCGA.FY.A40N.01	Cluster II	THCA	Endocrine	3.55199	3.18259	2.91203	2.55667	1.68943
TCGA.CJ.5679.11	Cluster II	KIRC	Genitourinary	3.39187	3.27284	3.02368	2.70434	1.6898
TCGA.55.8203.01	Cluster II	LUAD	Thoracic	3.46159	3.20885	2.98225	2.66808	1.7267
TCGA.A6.6649.01	Cluster II	CRC	Gatrointestinal	3.54379	3.45039	3.18791	2.46434	1.55017
TCGA.IR.A3LF.01	Cluster II	CESC	Gynecologic	3.67954	3.34086	3.02869	2.78294	1.62286
TCGA.L5.A893.01	Cluster II	ESCA	Gatrointestinal	3.67729	3.33831	3.17929	2.70701	1.81403
TCGA.AA.3555.01	Cluster II	CRC	Gatrointestinal	3.52961	3.29224	2.84425	2.98878	1.57053
TCGA.AA.A00J.01	Cluster II	CRC	Gatrointestinal	3.76934	3.45669	2.83634	2.87821	1.76082
TCGA.2H.A9GR.01	Cluster II	ESCA	Gatrointestinal	3.77634	3.18543	2.90012	2.71481	1.83315
TCGA.BJ.A0ZB.01	Cluster II	THCA	Endocrine	3.76845	2.6508	3.19153	2.58341	2.14769
TCGA.HU.A4GH.01	Cluster II	STAD	Gatrointestinal	3.52695	2.81055	3.25086	2.59499	2.15248
TCGA.EM.A1CV.01	Cluster II	THCA	Endocrine	3.71883	2.79774	3.33548	2.59925	2.17342
TCGA.ET.A3BW.01	Cluster II	THCA	Endocrine	3.52427	2.79958	2.94881	2.40688	2.22374
TCGA.E3.A3E3.01	Cluster II	THCA	Endocrine	3.53497	2.85139	3.04104	2.56939	2.1986
TCGA.FY.A3RA.01	Cluster II	THCA	Endocrine	3.65676	2.85136	3.03818	2.54124	2.2837
TCGA.DJ.A13U.01	Cluster II	THCA	Endocrine	3.784	2.87417	2.97947	2.57163	2.1674
TCGA.BJ.A0Z5.01	Cluster II	THCA	Endocrine	3.64813	2.87823	2.98318	2.51497	2.0365
TCGA.H2.A3RI.01	Cluster II	THCA	Endocrine	3.71627	2.88546	2.87732	2.5927	1.92604
TCGA.CE.A3ME.01	Cluster II	THCA	Endocrine	3.53502	3.05519	3.32644	2.56646	2.15973
TCGA.FK.A3S3.01	Cluster II	THCA	Endocrine	3.57988	3.18129	3.36793	2.74422	2.06695
TCGA.V5.A7RE.01	Cluster II	ESCA	Gatrointestinal	3.65946	2.92338	3.26518	2.75498	1.98364
TCGA.FE.A233.01	Cluster II	THCA	Endocrine	3.6582	2.98462	3.18171	2.77083	2.21926
TCGA.KJ.A3U4.01	Cluster II	UCEC	Gynecologic	3.6232	3.18225	3.3206	2.43386	1.97104
TCGA.DJ.A1QF.01	Cluster II	THCA	Endocrine	3.50533	3.11096	3.17944	2.39336	1.90476
TCGA.EM.A2OZ.01	Cluster II	THCA	Endocrine	3.49013	3.12132	3.17739	2.46875	2.07742
TCGA.DJ.A3UP.01	Cluster II	THCA	Endocrine	3.48873	3.3704	3.05566	2.70775	1.93527
TCGA.Q1.A6DV.01	Cluster II	CESC	Gynecologic	3.45726	3.20355	3.18254	2.79624	1.83784
TCGA.EJ.8470.01	Cluster II	PRAD	Genitourinary	3.37317	3.19008	3.23339	2.77636	1.90954
TCGA.L5.A4OW.01	Cluster II	ESCA	Gatrointestinal	4.01918	3.73477	3.55482	2.76569	1.42508
TCGA.BR.A4PF.01	Cluster II	STAD	Gatrointestinal	3.63839	3.55136	3.59936	2.27925	1.14198
TCGA.BK.A0CA.01.dup1	Cluster II	UCEC	Gynecologic	3.95742	3.50433	2.54039	3.1715	1.43467
TCGA.A6.5661.01.dup1	Cluster II	CRC	Gatrointestinal	3.57569	3.72046	3.12412	3.00827	1.15595
TCGA.A6.3809.01.dup1	Cluster II	CRC	Gatrointestinal	3.46887	3.20017	2.68996	2.79767	1.15347
TCGA.86.6851.01	Cluster II	LUAD	Thoracic	3.59066	3.21521	2.79447	2.81338	1.31527
TCGA.AA.A01R.01	Cluster III	CRC	Gatrointestinal	3.36166	2.61305	3.48178	2.75327	1.41958
TCGA.AZ.6606.01	Cluster III	CRC	Gatrointestinal	3.43066	2.80198	3.3692	2.7686	1.61343
TCGA.ET.A3DQ.01	Cluster III	THCA	Endocrine	3.42511	2.81267	3.37134	2.87125	1.5904
TCGA.DJ.A2PO.01	Cluster III	THCA	Endocrine	3.47394	2.71951	3.3184	2.72047	1.51725
TCGA.DJ.A2Q5.01	Cluster III	THCA	Endocrine	3.41523	2.83977	3.39615	2.69767	1.42307
TCGA.DJ.A1QN.01	Cluster III	THCA	Endocrine	3.59784	2.89014	3.63052	2.81845	1.71759
TCGA.AA.A03F.01	Cluster III	CRC	Gatrointestinal	3.3606	2.97692	3.64034	2.68598	1.53034
TCGA.JY.A938.01	Cluster III	ESCA	Gatrointestinal	3.43711	2.95796	3.63885	2.76623	1.44275
TCGA.AG.3594.01	Cluster III	CRC	Gatrointestinal	3.4826	2.73465	3.81565	3.04213	1.30776
TCGA.F1.6177.01	Cluster III	STAD	Gatrointestinal	3.50769	2.8419	3.79443	3.06351	1.82788
TCGA.AG.3725.01	Cluster III	CRC	Gatrointestinal	3.41226	3.01291	3.6908	3.06789	1.76405
TCGA.L5.A4ON.01	Cluster III	ESCA	Gatrointestinal	3.46974	2.96714	3.71424	2.98934	1.85989
TCGA.AF.6136.01	Cluster III	CRC	Gatrointestinal	3.42378	3.07193	3.53681	3.05271	1.69064
TCGA.L5.A4OI.01	Cluster III	ESCA	Gatrointestinal	3.64301	2.86135	3.55819	3.1596	1.72697
TCGA.AA.A02K.01	Cluster III	CRC	Gatrointestinal	3.45053	2.32423	3.52966	3.16482	1.83735
TCGA.L5.A8NM.01	Cluster III	ESCA	Gatrointestinal	3.65164	2.52896	3.53252	3.10177	1.92422
TCGA.AY.6197.01	Cluster III	CRC	Gatrointestinal	3.55468	2.35883	3.56966	2.77804	2.00999
TCGA.FE.A3PD.01	Cluster III	THCA	Endocrine	3.72062	2.62758	3.4724	2.82328	1.87033
TCGA.AY.6386.01	Cluster III	CRC	Gatrointestinal	3.73469	2.53473	3.71896	2.72877	1.56681
TCGA.DE.A69K.01	Cluster III	THCA	Endocrine	3.52503	2.38227	3.59693	2.77137	1.69468
TCGA.DJ.A2PR.01	Cluster III	THCA	Endocrine	3.51976	2.32014	3.51311	2.91984	1.64975
TCGA.FE.A237.01	Cluster III	THCA	Endocrine	3.28179	2.60687	3.89203	2.86678	1.92032
TCGA.JY.A6FB.01	Cluster III	ESCA	Gatrointestinal	3.36658	2.67263	3.67433	2.78364	2.1128
TCGA.CE.A13K.01	Cluster III	THCA	Endocrine	3.3357	2.72595	3.5976	2.6717	1.94022
TCGA.DJ.A1QI.01	Cluster III	THCA	Endocrine	3.39256	2.79366	3.64525	2.72679	1.83195
TCGA.F1.6874.01	Cluster III	STAD	Gatrointestinal	3.08825	2.61833	3.88814	3.15613	1.69495
TCGA.FE.A234.01	Cluster III	THCA	Endocrine	3.35757	2.49008	3.70036	2.91546	1.62332
TCGA.EL.A3GY.01	Cluster III	THCA	Endocrine	3.21381	2.68442	3.71415	2.83233	1.75861
TCGA.EL.A3N2.01	Cluster III	THCA	Endocrine	3.24004	2.57977	3.56984	2.81307	1.80788
TCGA.EM.A4FF.01	Cluster III	THCA	Endocrine	3.20176	2.50936	3.5808	2.83761	1.75351
TCGA.CG.5718.01	Cluster III	STAD	Gatrointestinal	2.86637	2.68	3.96479	2.66996	2.01082
TCGA.DJ.A13T.01	Cluster III	THCA	Endocrine	2.97002	2.68274	3.98766	2.95644	1.98641
TCGA.EM.A22I.01	Cluster III	THCA	Endocrine	2.88841	2.38823	4.0168	2.98267	1.79297
TCGA.ET.A25L.01	Cluster III	THCA	Endocrine	2.61737	2.39958	3.98928	2.73945	1.70843
TCGA.EK.A2PK.01	Cluster III	CESC	Gynecologic	2.75646	2.2397	3.45732	2.9725	1.73371
TCGA.QL.A97D.01	Cluster III	CRC	Gatrointestinal	2.99458	2.27525	3.68985	3.10142	1.87374
TCGA.AA.3994.01	Cluster III	CRC	Gatrointestinal	2.96488	2.6219	3.6774	3.1313	1.40238
TCGA.AA.3860.01	Cluster III	CRC	Gatrointestinal	2.70486	2.41206	3.73153	3.00489	1.39141
TCGA.AY.A69D.01	Cluster III	CRC	Gatrointestinal	2.79372	2.47039	3.74299	3.15001	1.55011
TCGA.VQ.A8PO.01	Cluster III	STAD	Gatrointestinal	2.89543	2.54096	3.90983	2.69301	1.34872
TCGA.GE.A2C6.01	Cluster III	THCA	Endocrine	3.09631	2.32465	3.69245	2.72685	1.48554
TCGA.ET.A39O.01	Cluster III	THCA	Endocrine	2.78591	2.468	3.34926	2.51242	1.56138
TCGA.CM.4751.01	Cluster III	CRC	Gatrointestinal	2.8253	2.63506	3.46955	2.62239	1.45997
TCGA.D5.6533.01	Cluster III	CRC	Gatrointestinal	2.72387	2.4604	3.51858	2.63136	1.51037
TCGA.ET.A3BO.01	Cluster III	THCA	Endocrine	2.73625	2.53125	3.52395	2.52628	1.52143
TCGA.AA.A029.01	Cluster III	CRC	Gatrointestinal	3.08513	2.67432	3.59212	2.38577	1.62675
TCGA.AG.3902.01	Cluster III	CRC	Gatrointestinal	3.04259	2.57803	3.64819	2.52964	1.5509
TCGA.DJ.A3V2.01	Cluster III	THCA	Endocrine	2.94999	2.65782	3.60536	2.50225	1.46872
TCGA.DE.A4MB.01	Cluster III	THCA	Endocrine	3.11086	2.49033	3.58818	2.7878	1.5949
TCGA.MK.A4N6.01	Cluster III	THCA	Endocrine	3.11889	2.53804	3.41569	2.73422	1.54264
TCGA.ET.A3BS.01	Cluster III	THCA	Endocrine	3.12882	2.43441	3.42172	2.6053	1.39187
TCGA.CM.4743.01	Cluster III	CRC	Gatrointestinal	3.15026	2.62012	3.48287	2.53783	1.62437
TCGA.DJ.A2PY.01	Cluster III	THCA	Endocrine	3.12322	2.55277	3.367	2.5348	1.57144
TCGA.AA.3549.01	Cluster III	CRC	Gatrointestinal	2.76915	2.67118	3.61147	2.71228	1.68416
TCGA.DE.A0Y2.01	Cluster III	THCA	Endocrine	2.79366	2.70045	3.66855	2.7093	1.77701
TCGA.3A.A9IZ.01	Cluster III	PAAD	Developmental GI tract	2.81324	2.5065	3.62254	2.67546	1.89609
TCGA.FY.A40L.01	Cluster III	THCA	Endocrine	2.83414	2.60499	3.64894	2.72355	1.8639
TCGA.EM.A3AQ.01	Cluster III	THCA	Endocrine	2.97491	2.61579	3.66891	2.86264	1.79165
TCGA.AY.5543.01	Cluster III	CRC	Gatrointestinal	2.84254	2.5204	3.57456	2.84977	1.66627
TCGA.DJ.A3VB.01	Cluster III	THCA	Endocrine	2.8399	2.62924	3.48825	2.71534	1.68839
TCGA.55.8085.01	Cluster III	LUAD	Thoracic	2.97619	2.4363	3.65136	2.46893	2.02586
TCGA.EL.A3CP.01	Cluster III	THCA	Endocrine	2.82457	2.37889	3.55746	2.53086	2.07106
TCGA.50.5932.01	Cluster III	LUAD	Thoracic	3.10699	2.51612	3.5238	2.63947	1.80066
TCGA.EL.A3CM.01	Cluster III	THCA	Endocrine	3.08268	2.35985	3.64346	2.68993	1.80234
TCGA.EL.A3MZ.01	Cluster III	THCA	Endocrine	2.73371	2.40091	3.5115	2.5515	1.70284
TCGA.EL.A3T1.01	Cluster III	THCA	Endocrine	2.78661	2.30531	3.54968	2.52311	1.72224
TCGA.BR.4280.01	Cluster III	STAD	Gatrointestinal	2.94741	2.40147	3.51795	2.59094	1.73114
TCGA.DJ.A3UM.01	Cluster III	THCA	Endocrine	3.01143	2.45527	3.44814	2.41176	1.77334
TCGA.DE.A69J.01	Cluster III	THCA	Endocrine	3.11072	2.40227	3.41475	2.58055	1.98124
TCGA.ET.A25M.01	Cluster III	THCA	Endocrine	3.15395	2.51046	3.33982	2.63888	2.05751
TCGA.IM.A3U3.01	Cluster III	THCA	Endocrine	3.26231	2.72901	3.34095	2.59067	1.83955
TCGA.RE.A7BO.01	Cluster III	ESCA	Gatrointestinal	3.10721	2.67885	3.53962	2.68237	1.92771
TCGA.BJ.A0Z9.01	Cluster III	THCA	Endocrine	3.29548	2.67498	3.47222	2.65547	2.07551
TCGA.EL.A3H8.01	Cluster III	THCA	Endocrine	3.16621	2.78065	3.39975	2.60526	2.09019
TCGA.NH.A6GB.01	Cluster III	CRC	Gatrointestinal	3.07537	2.62734	3.29051	2.43499	1.79335
TCGA.BJ.A3PU.01	Cluster III	THCA	Endocrine	2.96378	2.7248	3.20005	2.50244	1.75058
TCGA.BJ.A3EZ.01	Cluster III	THCA	Endocrine	3.04215	2.80915	3.31461	2.7048	1.85372
TCGA.EM.A2CS.01	Cluster III	THCA	Endocrine	3.05304	2.62848	3.29361	2.61477	1.84278
TCGA.DJ.A1QD.01	Cluster III	THCA	Endocrine	2.98984	2.68515	3.35117	2.66146	1.98688
TCGA.FD.A3SR.01	Cluster III	BLCA	Genitourinary	2.97198	2.7295	3.29679	2.67791	1.8613
TCGA.EI.6881.01	Cluster III	CRC	Gatrointestinal	2.93567	2.70301	3.33041	2.67085	1.91999
TCGA.XF.AAN0.01	Cluster III	BLCA	Genitourinary	2.89113	2.73528	3.4597	2.84209	1.76277
TCGA.VQ.A91D.01	Cluster III	STAD	Gatrointestinal	2.93438	2.70011	3.28958	2.81207	1.79955
TCGA.ET.A40Q.01	Cluster III	THCA	Endocrine	2.99464	2.73383	3.42477	2.55102	1.61152
TCGA.EI.6506.01	Cluster III	CRC	Gatrointestinal	3.02583	2.72481	3.29122	2.62254	1.54628
TCGA.EM.A3SZ.01	Cluster III	THCA	Endocrine	2.98281	2.69828	3.2832	2.64718	1.63421
TCGA.EX.A3L1.01	Cluster III	CESC	Gynecologic	3.02807	2.81692	3.26514	2.73767	1.6538
TCGA.DJ.A4V2.01	Cluster III	THCA	Endocrine	2.92407	2.80647	3.30525	2.56299	1.70876
TCGA.EM.A4FN.01	Cluster III	THCA	Endocrine	2.98201	2.76786	3.38927	2.61469	1.77517
TCGA.HU.A4H4.01	Cluster III	STAD	Gatrointestinal	3.38267	3.2221	3.89105	3.0507	1.66063
TCGA.EM.A3FP.01	Cluster III	THCA	Endocrine	3.24624	3.6088	3.72811	2.96613	1.8099
TCGA.ET.A39L.01	Cluster III	THCA	Endocrine	3.12548	3.5025	3.68087	2.89072	1.82535
TCGA.R6.A8W8.01	Cluster III	ESCA	Gatrointestinal	3.78806	3.21961	3.37308	2.94606	1.78442
TCGA.AG.3732.01	Cluster III	CRC	Gatrointestinal	3.79226	3.07413	3.6705	3.09042	1.52981
TCGA.L5.A4OP.01	Cluster III	ESCA	Gatrointestinal	3.76029	3.13067	3.83759	3.0217	1.77344
TCGA.VQ.A8E0.01	Cluster III	STAD	Gatrointestinal	3.44829	3.42438	3.54221	2.6642	2.00962
TCGA.DJ.A1QG.01	Cluster III	THCA	Endocrine	3.44615	3.46821	3.52547	2.84309	1.89694
TCGA.D7.A74A.01	Cluster III	STAD	Gatrointestinal	3.32118	3.14673	3.39122	3.01434	2.00228
TCGA.VQ.A8PU.01	Cluster III	STAD	Gatrointestinal	3.31742	3.07373	3.70212	2.82772	2.03596
TCGA.ET.A3BP.01	Cluster III	THCA	Endocrine	3.24529	3.23549	3.73988	2.88747	2.0665
TCGA.D7.6528.01	Cluster III	STAD	Gatrointestinal	3.63119	3.21204	3.82059	3.10971	2.20293
TCGA.VS.A9V5.01	Cluster III	CESC	Gynecologic	3.47079	2.97094	3.48528	3.06302	2.24617
TCGA.J8.A3O1.01	Cluster III	THCA	Endocrine	3.6558	3.12848	3.3353	2.95974	2.25908
TCGA.QD.A8IV.01	Cluster III	THCA	Endocrine	2.68338	2.92294	3.41114	2.75394	2.05762
TCGA.DM.A28F.01	Cluster III	CRC	Gatrointestinal	2.71833	2.97873	3.43184	2.64692	1.94944
TCGA.EL.A4JW.01	Cluster III	THCA	Endocrine	2.79652	2.93159	3.47655	2.69658	2.02433
TCGA.CE.A484.01	Cluster III	THCA	Endocrine	2.733	2.97802	3.84056	2.87074	2.05245
TCGA.EM.A3SX.01	Cluster III	THCA	Endocrine	2.88099	2.8601	3.64136	2.76227	2.12669
TCGA.AF.5654.01	Cluster III	CRC	Gatrointestinal	2.81326	3.16002	3.68348	2.82935	1.79406
TCGA.BR.A4QL.01	Cluster III	STAD	Gatrointestinal	2.74567	2.85702	3.60742	2.94103	1.72884
TCGA.EM.A3FJ.01	Cluster III	THCA	Endocrine	3.04113	2.9982	3.35496	2.63739	1.87367
TCGA.BJ.A28R.01	Cluster III	THCA	Endocrine	3.07124	3.02408	3.35103	2.63572	1.70703
TCGA.FE.A232.01	Cluster III	THCA	Endocrine	3.08957	2.90662	3.34191	2.67374	1.76048
TCGA.AG.A02N.01	Cluster III	CRC	Gatrointestinal	2.83452	3.12521	3.36324	2.83836	1.66793
TCGA.K4.A6FZ.01	Cluster III	BLCA	Genitourinary	2.94509	3.05762	3.42312	2.71059	1.67435
TCGA.AA.A01I.01	Cluster III	CRC	Gatrointestinal	2.88101	3.01279	3.2736	2.66109	1.74426
TCGA.C5.A2LX.01	Cluster III	CESC	Gynecologic	2.76919	3.36134	3.38914	2.93323	1.65259
TCGA.AG.3591.01	Cluster III	CRC	Gatrointestinal	2.79703	3.25511	3.47576	2.91596	1.61121
TCGA.HU.A4GX.01	Cluster III	STAD	Gatrointestinal	2.95525	3.0037	3.46093	3.11527	1.62389
TCGA.AG.3611.01	Cluster III	CRC	Gatrointestinal	2.899	3.05748	3.55601	2.83173	1.54794
TCGA.CG.5722.01	Cluster III	STAD	Gatrointestinal	2.72692	3.1367	3.50814	2.97372	1.50769
TCGA.E7.A677.01	Cluster III	BLCA	Genitourinary	2.93015	3.49858	3.27841	2.7474	1.97101
TCGA.CZ.5467.11	Cluster III	KIRC	Genitourinary	2.94313	3.33098	3.20167	2.92832	1.78496
TCGA.VS.A8EK.01	Cluster III	CESC	Gynecologic	2.71019	3.3113	3.12895	2.5938	2.0832
TCGA.EL.A3GS.01	Cluster III	THCA	Endocrine	2.78438	3.41564	3.16328	2.60718	2.13873
TCGA.KL.8324.11	Cluster III	KICH	Genitourinary	2.64067	3.36777	3.30435	2.65927	1.90991
TCGA.AA.A02F.01	Cluster III	CRC	Gatrointestinal	2.72221	3.20285	3.36332	2.7252	2.05548
TCGA.DJ.A3UX.01	Cluster III	THCA	Endocrine	2.82671	3.19851	3.32985	2.7004	1.99477
TCGA.CF.A47S.01	Cluster III	BLCA	Genitourinary	2.73534	3.36961	3.65145	2.37352	1.88946
TCGA.VQ.A8PX.01	Cluster III	STAD	Gatrointestinal	2.75271	3.479	3.67477	2.55058	1.9851
TCGA.IG.A4QS.01	Cluster III	ESCA	Gatrointestinal	2.70535	3.46838	3.73528	2.76221	1.78209
TCGA.2J.AABK.01	Cluster III	PAAD	Developmental GI tract	2.71786	3.38457	3.88573	2.53693	1.83458
TCGA.ET.A2N4.01	Cluster III	THCA	Endocrine	2.8378	3.05478	3.67704	2.49787	1.99717
TCGA.33.AASI.01	Cluster III	LUSC	Thoracic	2.90929	3.05998	3.67554	2.36251	1.74841
TCGA.E8.A438.01	Cluster III	THCA	Endocrine	2.75364	3.1261	3.81136	2.42688	1.81602
TCGA.BR.8296.01	Cluster III	STAD	Gatrointestinal	2.85737	3.12706	3.56417	2.42745	1.7252
TCGA.DJ.A3UK.01	Cluster III	THCA	Endocrine	2.79363	3.15595	3.52775	2.46455	1.70448
TCGA.EL.A3MW.01	Cluster III	THCA	Endocrine	3.08226	3.11442	3.50167	2.53167	1.79789
TCGA.FY.A76V.01	Cluster III	THCA	Endocrine	3.02149	3.27573	3.47261	2.47961	1.76891
TCGA.2H.A9GF.01	Cluster III	ESCA	Gatrointestinal	3.36839	3.58067	3.35122	2.50866	1.77116
TCGA.L5.A8NV.01	Cluster III	ESCA	Gatrointestinal	3.35046	3.41281	3.55515	2.35741	1.61377
TCGA.AG.4021.01	Cluster III	CRC	Gatrointestinal	3.41388	3.67263	3.46422	2.86183	1.52131
TCGA.AG.3578.01	Cluster III	CRC	Gatrointestinal	3.13135	3.39227	3.22189	2.64109	1.35771
TCGA.HF.7132.01	Cluster III	STAD	Gatrointestinal	3.25425	3.58631	3.26215	2.59872	1.41244
TCGA.AF.6672.01	Cluster III	CRC	Gatrointestinal	3.10332	3.41353	3.18963	2.83222	1.51681
TCGA.D5.6539.01	Cluster III	CRC	Gatrointestinal	3.20026	3.41876	3.41992	2.72159	1.52019
TCGA.D7.A4YU.01	Cluster III	STAD	Gatrointestinal	3.28415	3.16335	3.33364	2.59736	1.45101
TCGA.E3.A3E2.01	Cluster III	THCA	Endocrine	3.27545	3.10585	3.43118	2.64104	1.54461
TCGA.L5.A4OU.01	Cluster III	ESCA	Gatrointestinal	3.07667	3.12029	3.39828	2.57681	1.54731
TCGA.VQ.A924.01	Cluster III	STAD	Gatrointestinal	3.1406	3.1378	3.3988	2.7405	1.62501
TCGA.CE.A481.01	Cluster III	THCA	Endocrine	3.37432	2.88403	3.22379	2.60096	1.61638
TCGA.EM.A1CS.01	Cluster III	THCA	Endocrine	3.39095	2.98519	3.25723	2.65841	1.79499
TCGA.CA.5255.01	Cluster III	CRC	Gatrointestinal	3.27368	3.03649	3.4349	2.41094	1.70221
TCGA.DJ.A2Q7.01	Cluster III	THCA	Endocrine	3.20949	3.0493	3.47678	2.62694	1.73008
TCGA.D7.A6F2.01	Cluster III	STAD	Gatrointestinal	3.26296	3.13329	3.03664	2.35074	1.51998
TCGA.IM.A420.01	Cluster III	THCA	Endocrine	3.17467	2.88093	3.14385	2.50522	1.58109
TCGA.J8.A3NZ.01	Cluster III	THCA	Endocrine	3.16177	2.93078	3.07855	2.4335	1.7167
TCGA.AG.A00C.01	Cluster III	CRC	Gatrointestinal	2.88987	3.09472	3.07732	2.62723	1.62941
TCGA.CJ.5689.11	Cluster III	KIRC	Genitourinary	3.0114	2.94414	3.07827	2.60377	1.53934
TCGA.QG.A5YV.01	Cluster III	CRC	Gatrointestinal	3.043	3.23835	3.00279	2.6084	1.70723
TCGA.AG.A015.01	Cluster III	CRC	Gatrointestinal	3.20161	3.21024	3.13759	2.62205	1.54123
TCGA.FP.7829.01	Cluster III	STAD	Gatrointestinal	3.22761	3.11062	3.04686	2.6673	1.64792
TCGA.A6.6650.01.dup3	Cluster III	CRC	Gatrointestinal	3.06585	3.0661	3.04958	2.92934	1.3764
TCGA.AA.3821.01	Cluster III	CRC	Gatrointestinal	3.12954	2.83444	3.33775	2.96344	1.37634
TCGA.AA.3966.01	Cluster III	CRC	Gatrointestinal	3.19919	2.87282	3.26678	2.9131	1.4225
TCGA.EI.6507.01	Cluster III	CRC	Gatrointestinal	3.1956	2.87995	3.23942	2.94222	1.44002
TCGA.D5.6536.01	Cluster III	CRC	Gatrointestinal	3.22113	3.10236	3.29959	2.87596	1.35738
TCGA.44.6146.01.dup3	Cluster III	LUAD	Thoracic	3.11096	3.03331	3.29293	2.71221	1.40101
TCGA.AA.3713.01	Cluster III	CRC	Gatrointestinal	3.57366	2.96122	3.30734	2.89089	1.52265
TCGA.D5.7000.01	Cluster III	CRC	Gatrointestinal	3.43257	3.05387	3.29157	2.79984	1.38118
TCGA.AA.3662.01	Cluster III	CRC	Gatrointestinal	3.1714	3.16376	3.32063	2.91609	1.56226
TCGA.DM.A28K.01	Cluster III	CRC	Gatrointestinal	3.31613	3.05002	3.25679	3.10876	1.55178
TCGA.D7.8575.01	Cluster III	STAD	Gatrointestinal	2.65981	3.927	3.22203	2.47188	1.31774
TCGA.CE.A27D.01	Cluster III	THCA	Endocrine	2.64908	3.86647	3.38452	2.34626	1.45901
TCGA.AA.3527.11	Cluster III	CRC	Gatrointestinal	2.75108	3.67266	3.48031	2.24723	1.27368
TCGA.DJ.A2PX.01	Cluster III	THCA	Endocrine	2.66779	3.67378	3.51197	2.33124	1.43941
TCGA.AA.3520.01	Cluster III	CRC	Gatrointestinal	2.52807	3.55978	3.35212	2.48578	1.33591
TCGA.AA.3534.11	Cluster III	CRC	Gatrointestinal	2.51328	3.68099	3.49691	2.3857	1.26593
TCGA.AA.3869.01	Cluster III	CRC	Gatrointestinal	2.51136	3.41108	3.09451	2.22159	1.40187
TCGA.G4.6299.01	Cluster III	CRC	Gatrointestinal	2.63716	3.51276	3.00488	2.17	1.39741
TCGA.AA.3837.01	Cluster III	CRC	Gatrointestinal	2.54119	3.39338	3.20308	2.31344	1.66306
TCGA.AA.3815.01	Cluster III	CRC	Gatrointestinal	2.69091	3.35176	3.11467	2.34764	1.50848
TCGA.KS.A4ID.01	Cluster III	THCA	Endocrine	2.66972	3.39838	3.1284	2.32098	1.60027
TCGA.AO.A0JJ.01	Cluster III	BRCA	Breast	2.54176	3.58471	3.0183	2.43744	1.53413
TCGA.B8.4622.11	Cluster III	KIRC	Genitourinary	2.58009	3.55443	3.09693	2.4662	1.61059
TCGA.MY.A5BE.01	Cluster III	CESC	Gynecologic	2.47805	3.55609	3.09671	2.26331	1.48585
TCGA.AA.3696.01	Cluster III	CRC	Gatrointestinal	2.54673	3.60425	3.12909	2.34375	1.52785
TCGA.UF.A7JV.01	Cluster III	HNSC	Head & Neck	2.52177	3.7161	3.03939	2.5479	1.29252
TCGA.B0.5691.11	Cluster III	KIRC	Genitourinary	2.67444	3.84555	3.02659	2.43174	1.51779
TCGA.EL.A3CW.01	Cluster III	THCA	Endocrine	2.58121	3.81708	3.02613	2.44871	1.65466
TCGA.CN.5370.01	Cluster III	HNSC	Head & Neck	2.77914	3.61268	2.87475	2.33277	1.49719
TCGA.CX.A4AQ.01	Cluster III	HNSC	Head & Neck	2.58897	3.65186	2.9386	2.38352	1.44969
TCGA.24.2254.01	Cluster III	OV	Gynecologic	2.55844	3.53133	2.91074	2.46161	1.50909
TCGA.AA.3514.11	Cluster III	CRC	Gatrointestinal	2.98592	3.39879	3.57791	2.54954	1.24293
TCGA.VQ.A8PC.01	Cluster III	STAD	Gatrointestinal	2.83807	3.57005	3.70841	2.59241	1.29469
TCGA.KN.8429.11	Cluster III	KICH	Genitourinary	2.8472	3.49544	3.38882	2.63607	1.73077
TCGA.DJ.A3VL.01	Cluster III	THCA	Endocrine	2.93737	3.60473	3.23594	2.69253	1.58241
TCGA.AF.5654.11	Cluster III	CRC	Gatrointestinal	2.65559	3.65838	3.31923	2.55769	1.63527
TCGA.JY.A939.01	Cluster III	ESCA	Gatrointestinal	2.68721	3.51372	3.25678	2.46692	1.59943
TCGA.CM.6161.01	Cluster III	CRC	Gatrointestinal	2.67146	3.50279	3.15436	2.63174	1.47361
TCGA.CJ.5676.11	Cluster III	KIRC	Genitourinary	2.69767	3.44365	3.31269	2.76461	1.57878
TCGA.CW.5584.11	Cluster III	KIRC	Genitourinary	2.84813	3.57151	3.31601	2.83957	1.43457
TCGA.CW.5591.01	Cluster III	KIRC	Genitourinary	2.69786	3.65004	3.30347	2.78331	1.34598
TCGA.AA.3680.01	Cluster III	CRC	Gatrointestinal	2.97609	3.6963	3.28795	2.70843	1.26949
TCGA.13.0885.01	Cluster III	OV	Gynecologic	2.88882	3.74286	3.16652	2.52458	1.34753
TCGA.VQ.A94R.01	Cluster III	STAD	Gatrointestinal	2.85958	3.71816	3.36577	2.44484	1.86463
TCGA.XJ.A9DI.01	Cluster III	PRAD	Genitourinary	2.77755	3.62345	3.2768	2.52345	1.83934
TCGA.FY.A3R7.01	Cluster III	THCA	Endocrine	2.77617	3.6336	3.37001	2.51711	1.79316
TCGA.ZJ.AB0H.01	Cluster III	CESC	Gynecologic	2.8014	3.57638	3.14883	2.2244	1.62489
TCGA.CI.6619.01	Cluster III	CRC	Gatrointestinal	2.85368	3.60681	3.14299	2.13046	1.7496
TCGA.C5.A1BK.01	Cluster III	CESC	Gynecologic	2.8179	3.6684	3.3276	2.19467	1.59607
TCGA.A6.6141.01	Cluster III	CRC	Gatrointestinal	2.63672	3.60525	3.21495	2.19922	1.64969
TCGA.AA.3554.01	Cluster III	CRC	Gatrointestinal	3.08637	3.35162	3.32784	2.24733	1.47431
TCGA.55.A491.01	Cluster III	LUAD	Thoracic	3.06491	3.25103	3.27143	2.21663	1.5181
TCGA.XF.A9SM.01	Cluster III	BLCA	Genitourinary	3.22343	3.32548	3.3007	2.41873	1.39409
TCGA.EM.A4FV.01	Cluster III	THCA	Endocrine	3.13492	3.28844	3.41671	2.44539	1.537
TCGA.PE.A5DE.01	Cluster III	BRCA	Breast	3.0516	3.26795	3.02948	2.47777	1.56074
TCGA.MA.AA42.01	Cluster III	CESC	Gynecologic	2.96922	3.33823	3.09573	2.546	1.58968
TCGA.AA.3861.01	Cluster III	CRC	Gatrointestinal	2.96055	3.38139	3.0475	2.46886	1.52881
TCGA.BR.8591.01	Cluster III	STAD	Gatrointestinal	2.97811	3.46444	3.18596	2.47227	1.72922
TCGA.BJ.A0Z3.01	Cluster III	THCA	Endocrine	3.15396	3.4945	3.26675	2.5315	1.60624
TCGA.HZ.8638.01	Cluster III	PAAD	Developmental GI tract	2.77662	3.29813	3.60513	2.26853	1.69133
TCGA.DJ.A2PU.01	Cluster III	THCA	Endocrine	2.80813	3.41404	3.4638	2.28645	1.75008
TCGA.D7.5578.01	Cluster III	STAD	Gatrointestinal	2.65124	3.28765	3.28571	2.14462	1.53068
TCGA.FY.A40K.01	Cluster III	THCA	Endocrine	2.82499	3.24942	3.1988	2.1002	1.4781
TCGA.Q9.A6FW.01	Cluster III	ESCA	Gatrointestinal	2.80535	3.13834	3.26195	2.30085	1.65737
TCGA.44.5645.01.dup2	Cluster III	LUAD	Thoracic	2.83517	3.23202	3.18511	2.26112	1.5158
TCGA.CD.A48A.01	Cluster III	STAD	Gatrointestinal	2.97624	3.25562	3.19366	2.32762	1.5657
TCGA.EL.A3GO.01	Cluster III	THCA	Endocrine	2.3173	3.48243	3.48437	2.62997	1.99855
TCGA.VS.A9V4.01	Cluster III	CESC	Gynecologic	2.37713	3.45696	3.27308	2.52752	1.93166
TCGA.E8.A434.01	Cluster III	THCA	Endocrine	2.38219	3.29479	3.29907	2.46735	1.99991
TCGA.AA.3529.01	Cluster III	CRC	Gatrointestinal	2.41575	3.60665	3.42819	2.482	1.69837
TCGA.AA.3663.01	Cluster III	CRC	Gatrointestinal	2.39003	3.33948	3.51162	2.6166	1.80543
TCGA.BJ.A3PT.01	Cluster III	THCA	Endocrine	2.473	3.2948	3.51255	2.55614	1.72745
TCGA.EL.A4K9.01	Cluster III	THCA	Endocrine	2.21862	3.40917	3.78403	2.33615	1.79043
TCGA.CD.8532.01	Cluster III	STAD	Gatrointestinal	2.31284	3.43231	3.70312	2.231	1.57737
TCGA.EL.A3T1.11	Cluster III	THCA	Endocrine	2.17232	3.45948	3.5642	2.27626	1.6811
TCGA.AF.2691.01	Cluster III	CRC	Gatrointestinal	2.26068	3.1398	3.61065	2.45681	1.58763
TCGA.EL.A3ZS.01	Cluster III	THCA	Endocrine	2.22626	3.1846	3.46103	2.38288	1.49705
TCGA.DJ.A3VE.01	Cluster III	THCA	Endocrine	2.37771	3.24223	3.55806	2.29068	1.64867
TCGA.AF.3911.01	Cluster III	CRC	Gatrointestinal	2.30293	3.18582	3.54471	2.3572	1.76117
TCGA.EL.A3ZK.01	Cluster III	THCA	Endocrine	2.25342	3.12767	3.51918	2.37772	1.72618
TCGA.VQ.A8PJ.01	Cluster III	STAD	Gatrointestinal	2.38909	3.66247	3.94956	2.38769	1.99644
TCGA.BJ.A2P4.01	Cluster III	THCA	Endocrine	2.16464	3.38393	3.67825	2.2765	2.1822
TCGA.S8.A6BV.01	Cluster III	ESCA	Gatrointestinal	2.4115	3.44183	3.67821	2.12761	2.07946
TCGA.BR.A4J8.01	Cluster III	STAD	Gatrointestinal	2.3836	3.35318	3.74795	2.26377	1.95455
TCGA.EL.A3D4.01	Cluster III	THCA	Endocrine	2.56879	3.08701	3.67457	2.7162	2.17261
TCGA.MK.A84Z.01	Cluster III	THCA	Endocrine	2.35737	3.24881	3.61848	2.60548	2.13678
TCGA.EL.A3D0.01	Cluster III	THCA	Endocrine	2.47944	3.1016	3.74184	2.48565	1.88831
TCGA.K4.A54R.11	Cluster III	BLCA	Genitourinary	2.57059	3.17584	3.62635	2.23115	2.00788
TCGA.IN.A7NR.01	Cluster III	STAD	Gatrointestinal	2.63003	3.08789	3.57882	2.34791	1.97293
TCGA.EL.A3GQ.01	Cluster III	THCA	Endocrine	2.65964	3.3421	3.66645	2.67251	1.59521
TCGA.KB.A93J.01	Cluster III	STAD	Gatrointestinal	2.59804	3.22089	3.74155	2.59155	1.65834
TCGA.EL.A3GV.01	Cluster III	THCA	Endocrine	2.59815	3.19692	3.71536	2.53058	1.63682
TCGA.FE.A3PC.01	Cluster III	THCA	Endocrine	2.51788	3.33421	3.52678	2.42852	1.60052
TCGA.R6.A6DQ.01	Cluster III	ESCA	Gatrointestinal	2.6327	3.13859	3.62814	2.45913	1.59093
TCGA.DJ.A3V3.01	Cluster III	THCA	Endocrine	2.69979	3.17127	3.58105	2.45529	1.58789
TCGA.F4.6806.01	Cluster III	CRC	Gatrointestinal	2.62067	3.09719	3.53832	2.65744	1.3876
TCGA.G4.6323.01	Cluster III	CRC	Gatrointestinal	2.73189	3.03926	3.5258	2.68554	1.37825
TCGA.AA.3950.01	Cluster III	CRC	Gatrointestinal	2.48451	3.07662	3.40786	2.69804	1.30288
TCGA.EI.6884.01	Cluster III	CRC	Gatrointestinal	2.55401	3.20672	3.51726	2.67343	1.35791
TCGA.G4.6311.01	Cluster III	CRC	Gatrointestinal	2.56552	3.00225	3.368	2.66094	1.43811
TCGA.AM.5820.01	Cluster III	CRC	Gatrointestinal	2.56153	3.05755	3.33351	2.52418	1.52275
TCGA.49.AAR4.01	Cluster III	LUAD	Thoracic	2.63121	3.07009	3.31752	2.55874	1.47563
TCGA.AD.6548.01	Cluster III	CRC	Gatrointestinal	2.56839	2.94263	3.48071	2.45515	1.43307
TCGA.AA.3862.01	Cluster III	CRC	Gatrointestinal	2.52582	3.09442	3.55995	2.52336	1.40822
TCGA.NH.A8F8.01	Cluster III	CRC	Gatrointestinal	2.54267	3.13832	3.54652	2.4981	1.53722
TCGA.D5.6926.01	Cluster III	CRC	Gatrointestinal	2.52085	3.22619	3.40096	2.47273	1.28056
TCGA.EI.6917.01	Cluster III	CRC	Gatrointestinal	2.39326	3.1597	3.36231	2.47223	1.26454
TCGA.D5.5538.01	Cluster III	CRC	Gatrointestinal	2.58279	3.26606	3.23238	2.40885	1.17395
TCGA.AA.3850.01	Cluster III	CRC	Gatrointestinal	2.58165	3.35802	3.35627	2.24705	1.28222
TCGA.HZ.8003.01	Cluster III	PAAD	Developmental GI tract	2.58429	3.36249	3.38763	2.36096	1.17858
TCGA.D7.A6EY.01	Cluster III	STAD	Gatrointestinal	2.76597	3.20621	3.66643	2.22259	1.40166
TCGA.L5.A88Y.01	Cluster III	ESCA	Gatrointestinal	2.66827	3.43858	3.65426	2.2212	1.3507
TCGA.BR.6852.01	Cluster III	STAD	Gatrointestinal	2.51012	3.25385	3.67052	2.20379	1.39614
TCGA.CK.4947.01	Cluster III	CRC	Gatrointestinal	2.67889	3.14358	3.56923	2.49463	1.34335
TCGA.AA.A022.01	Cluster III	CRC	Gatrointestinal	2.51614	3.24502	3.65531	2.46718	1.40793
TCGA.EM.A4FO.01	Cluster III	THCA	Endocrine	2.58053	3.30654	3.59613	2.44057	1.3485
TCGA.IM.A3ED.01	Cluster III	THCA	Endocrine	2.58113	3.03685	3.4653	2.23717	1.42131
TCGA.D5.6922.01	Cluster III	CRC	Gatrointestinal	2.50088	3.17754	3.4443	2.36337	1.4523
TCGA.CG.4441.01	Cluster III	STAD	Gatrointestinal	2.66915	3.1939	3.42552	2.38251	1.50993
TCGA.RD.A8N1.01	Cluster III	STAD	Gatrointestinal	2.59061	3.19156	3.49521	2.30411	1.58118
TCGA.IB.A5ST.01	Cluster III	PAAD	Developmental GI tract	2.21758	3.50074	3.91599	2.49734	1.1187
TCGA.AA.3660.11	Cluster III	CRC	Gatrointestinal	2.07862	3.53505	3.61257	2.41621	1.31726
TCGA.IB.AAUM.01	Cluster III	PAAD	Developmental GI tract	2.12193	3.60248	3.75257	2.50841	1.34136
TCGA.BR.6453.01	Cluster III	STAD	Gatrointestinal	2.1363	3.679	3.88576	2.32756	1.38369
TCGA.BR.8677.01	Cluster III	STAD	Gatrointestinal	2.12706	3.5541	3.94406	2.45413	1.37535
TCGA.AA.3522.11	Cluster III	CRC	Gatrointestinal	2.41172	3.67925	3.47328	2.6582	1.3302
TCGA.AA.3534.01	Cluster III	CRC	Gatrointestinal	2.50195	3.46058	3.4181	2.58012	1.47701
TCGA.B0.5694.11	Cluster III	KIRC	Genitourinary	2.50673	3.5813	3.38623	2.64864	1.52608
TCGA.AA.3517.11	Cluster III	CRC	Gatrointestinal	2.47506	3.46296	3.71413	2.68493	1.2816
TCGA.A6.5659.11	Cluster III	CRC	Gatrointestinal	2.46269	3.45714	3.67633	2.54133	1.33159
TCGA.AA.3520.11	Cluster III	CRC	Gatrointestinal	2.51155	3.53361	3.61245	2.55662	1.29324
TCGA.AA.3712.11	Cluster III	CRC	Gatrointestinal	2.30217	3.45393	3.57736	2.52112	1.21422
TCGA.A6.5665.11	Cluster III	CRC	Gatrointestinal	2.2972	3.44253	3.72848	2.50455	1.38386
TCGA.AA.3851.01	Cluster III	CRC	Gatrointestinal	2.33849	3.32235	3.60478	2.52419	1.41633
TCGA.CI.6624.01	Cluster III	CRC	Gatrointestinal	2.29505	3.32507	3.63694	2.44559	1.3379
TCGA.A6.2684.11	Cluster III	CRC	Gatrointestinal	2.40884	3.43967	3.85637	2.77775	1.29857
TCGA.VQ.A91S.01	Cluster III	STAD	Gatrointestinal	2.26258	3.71885	3.75703	2.7426	1.30687
TCGA.AG.3580.01	Cluster III	CRC	Gatrointestinal	2.39587	3.3637	3.80957	2.56003	1.5755
TCGA.A6.2683.11	Cluster III	CRC	Gatrointestinal	2.41587	3.56558	3.71702	2.77684	1.42186
TCGA.A6.5657.01	Cluster III	CRC	Gatrointestinal	2.53444	3.57785	3.652	2.74486	1.41745
TCGA.AA.3666.01	Cluster III	CRC	Gatrointestinal	2.59384	3.53298	3.79711	2.62139	1.51313
TCGA.A6.2686.11	Cluster III	CRC	Gatrointestinal	2.36773	3.6089	3.80313	2.68408	1.43793
TCGA.CG.5728.11	Cluster III	STAD	Gatrointestinal	2.50167	3.65521	3.90192	2.69126	1.47932
TCGA.EL.A3CL.01	Cluster III	THCA	Endocrine	2.82378	3.10082	3.32451	2.06982	2.00145
TCGA.VQ.A91K.01	Cluster III	STAD	Gatrointestinal	3.02622	2.99304	3.3408	2.23382	1.73712
TCGA.KS.A4IC.01	Cluster III	THCA	Endocrine	2.97534	3.00828	3.11171	2.29369	1.89871
TCGA.EA.A411.01	Cluster III	CESC	Gynecologic	2.94476	2.97108	3.27169	2.32145	1.84974
TCGA.XC.AA0X.01	Cluster III	LUSC	Thoracic	2.79697	3.03333	3.24438	2.31868	1.8207
TCGA.LA.A7SW.01	Cluster III	LUSC	Thoracic	2.56819	3.26221	3.29457	2.39296	1.84296
TCGA.DM.A1D9.01	Cluster III	CRC	Gatrointestinal	2.65659	3.14348	3.23587	2.52966	1.75678
TCGA.G4.6294.01	Cluster III	CRC	Gatrointestinal	2.49785	3.12934	3.19977	2.43311	1.68177
TCGA.DD.A1EF.01	Cluster III	LIHC	Developmental GI tract	2.72491	2.92352	3.11513	2.30027	2.03375
TCGA.HU.A4G3.01	Cluster III	STAD	Gatrointestinal	2.8369	3.00621	3.08834	2.26014	1.98698
TCGA.85.A4CL.01	Cluster III	LUSC	Thoracic	2.62495	3.01183	2.99292	2.19897	1.95519
TCGA.86.7711.01	Cluster III	LUAD	Thoracic	2.77204	3.07638	3.02382	2.2238	1.89512
TCGA.DJ.A3V4.01	Cluster III	THCA	Endocrine	2.72228	3.1005	3.04244	2.34046	1.96277
TCGA.DJ.A2PW.01	Cluster III	THCA	Endocrine	2.74197	2.94286	3.20994	2.17041	1.79468
TCGA.AN.A0AL.01	Cluster III	BRCA	Breast	2.72735	3.14504	3.07563	2.23772	1.80544
TCGA.BR.7703.11	Cluster III	STAD	Gatrointestinal	2.71829	3.16693	3.10981	2.17537	1.78066
TCGA.BJ.A2NA.01	Cluster III	THCA	Endocrine	2.68769	2.99009	3.04719	2.19748	1.68444
TCGA.DJ.A2PZ.01	Cluster III	THCA	Endocrine	2.82885	3.02705	3.04556	2.2813	1.74848
TCGA.DJ.A3V9.01	Cluster III	THCA	Endocrine	2.39868	2.55412	3.56501	2.30774	1.63186
TCGA.CK.4950.01	Cluster III	CRC	Gatrointestinal	2.52283	2.63186	3.50331	2.48438	1.4953
TCGA.J8.A3YF.01	Cluster III	THCA	Endocrine	2.49	2.62969	3.48411	2.4231	1.56273
TCGA.D7.A4YX.01	Cluster III	STAD	Gatrointestinal	2.56624	2.53543	3.4173	2.4263	1.58733
TCGA.DJ.A3UQ.01	Cluster III	THCA	Endocrine	2.48765	2.55039	3.46545	2.37742	1.62715
TCGA.DJ.A1QE.01	Cluster III	THCA	Endocrine	2.67098	2.86307	3.32877	2.47182	1.782
TCGA.DJ.A3UV.01	Cluster III	THCA	Endocrine	2.50674	2.92235	3.33769	2.47063	1.76055
TCGA.H2.A421.01	Cluster III	THCA	Endocrine	2.66195	2.61696	3.3753	2.41803	1.61896
TCGA.EM.A2P3.01	Cluster III	THCA	Endocrine	2.76551	2.66928	3.22479	2.37917	1.67331
TCGA.J8.A3YH.01	Cluster III	THCA	Endocrine	2.74459	2.64452	3.32378	2.41142	1.75992
TCGA.DJ.A2Q4.01	Cluster III	THCA	Endocrine	2.67446	2.73542	3.32003	2.44906	1.60207
TCGA.E8.A436.01	Cluster III	THCA	Endocrine	2.67425	2.78376	3.27257	2.49678	1.51084
TCGA.BJ.A45I.01	Cluster III	THCA	Endocrine	2.66323	2.73037	3.39947	2.3322	1.55164
TCGA.AA.3492.01	Cluster III	CRC	Gatrointestinal	2.56584	2.69018	3.43484	2.34074	1.51181
TCGA.AA.3521.01	Cluster III	CRC	Gatrointestinal	2.52692	2.69811	3.419	2.35608	1.49346
TCGA.AA.A00W.01	Cluster III	CRC	Gatrointestinal	2.6651	2.48549	3.15038	2.56852	1.88869
TCGA.EL.A4KD.01	Cluster III	THCA	Endocrine	2.53251	2.53009	3.15876	2.51331	1.73973
TCGA.DJ.A3V5.01	Cluster III	THCA	Endocrine	2.62887	2.47867	3.35683	2.4614	1.94535
TCGA.AD.6963.01	Cluster III	CRC	Gatrointestinal	2.55313	2.65949	3.33568	2.3539	2.00042
TCGA.VQ.A8P3.01	Cluster III	STAD	Gatrointestinal	2.58323	2.63684	3.42921	2.48345	1.96621
TCGA.BS.A0TD.01	Cluster III	UCEC	Gynecologic	2.65731	2.7391	3.26884	2.54773	1.9251
TCGA.AA.3979.01	Cluster III	CRC	Gatrointestinal	2.61498	2.61722	3.26291	2.4582	1.73913
TCGA.DJ.A3V6.01	Cluster III	THCA	Endocrine	2.64895	2.70626	3.28814	2.43585	1.7511
TCGA.44.2659.01	Cluster III	LUAD	Thoracic	2.57511	2.64569	3.19839	2.39311	1.86027
TCGA.EL.A3H4.01	Cluster III	THCA	Endocrine	2.71162	2.65039	3.20578	2.41384	1.85255
TCGA.ET.A3BU.01	Cluster III	THCA	Endocrine	2.85429	2.78023	3.3929	2.2255	1.70256
TCGA.2F.A9KO.01	Cluster III	BLCA	Genitourinary	2.87676	2.77912	3.25894	2.32124	1.83524
TCGA.BJ.A18Z.01	Cluster III	THCA	Endocrine	2.90187	2.69931	3.26008	2.30317	1.75035
TCGA.CG.5732.01	Cluster III	STAD	Gatrointestinal	2.84523	2.71606	3.31128	2.29203	1.99717
TCGA.ET.A3BT.01	Cluster III	THCA	Endocrine	2.86421	2.65203	3.29973	2.41493	1.98194
TCGA.EM.A3FK.01	Cluster III	THCA	Endocrine	2.91451	2.74333	3.36121	2.54182	1.93431
TCGA.KS.A4I9.01	Cluster III	THCA	Endocrine	2.85942	2.64639	3.40062	2.43697	1.8624
TCGA.MP.A4TH.01	Cluster III	LUAD	Thoracic	2.90137	3.03056	3.43576	2.25422	1.41544
TCGA.EL.A4K0.01	Cluster III	THCA	Endocrine	2.98629	3.08331	3.51633	2.40539	1.43276
TCGA.D5.6898.01	Cluster III	CRC	Gatrointestinal	2.78316	2.84845	3.38043	2.51523	1.495
TCGA.G5.6233.01	Cluster III	CRC	Gatrointestinal	2.85855	2.81647	3.46212	2.43616	1.50101
TCGA.CG.5720.01	Cluster III	STAD	Gatrointestinal	3.0044	2.99073	3.31605	2.4962	1.44798
TCGA.BR.8589.01	Cluster III	STAD	Gatrointestinal	2.84231	3.01922	3.4289	2.60942	1.582
TCGA.CG.4301.01	Cluster III	STAD	Gatrointestinal	2.84915	2.92886	3.45638	2.62269	1.43746
TCGA.J8.A3O2.01	Cluster III	THCA	Endocrine	2.721	3.0339	3.21898	2.46798	1.6393
TCGA.AF.3400.11	Cluster III	CRC	Gatrointestinal	2.80934	2.97585	3.17316	2.4813	1.54897
TCGA.F5.6861.01	Cluster III	CRC	Gatrointestinal	2.79344	2.9985	3.12163	2.44261	1.63624
TCGA.AG.3586.01	Cluster III	CRC	Gatrointestinal	2.70821	2.81025	3.16892	2.46815	1.63994
TCGA.85.8049.01	Cluster III	LUSC	Thoracic	2.71868	2.89557	3.21398	2.34988	1.66461
TCGA.DJ.A3US.01	Cluster III	THCA	Endocrine	2.62492	3.15181	3.15138	2.34582	1.48951
TCGA.G4.6293.01	Cluster III	CRC	Gatrointestinal	2.72798	2.94037	3.30521	2.25002	1.48286
TCGA.BR.4361.01	Cluster III	STAD	Gatrointestinal	2.73468	3.00173	3.15404	2.39335	1.41166
TCGA.EL.A3GX.01	Cluster III	THCA	Endocrine	2.87156	2.98856	3.16483	2.35028	1.44656
TCGA.F1.A448.01	Cluster III	STAD	Gatrointestinal	2.77581	2.95812	3.18039	2.61484	1.51831
TCGA.FI.A2CY.01	Cluster III	UCEC	Gynecologic	2.7366	3.05115	3.08097	2.76583	1.55641
TCGA.XF.A9SY.01	Cluster III	BLCA	Genitourinary	2.69959	3.24469	3.11817	2.68946	1.57204
TCGA.DJ.A3UZ.01	Cluster III	THCA	Endocrine	2.79484	3.16047	3.27432	2.57567	1.6149
TCGA.D5.6931.01	Cluster III	CRC	Gatrointestinal	2.81416	3.29218	3.24856	2.53639	1.30623
TCGA.BM.6198.01	Cluster III	CRC	Gatrointestinal	2.86131	3.04092	3.28245	2.75039	1.30054
TCGA.CM.5863.01	Cluster III	CRC	Gatrointestinal	2.77913	3.16222	3.36012	2.69253	1.37774
TCGA.CM.6680.01	Cluster III	CRC	Gatrointestinal	2.98744	2.98174	3.04672	2.33428	1.22514
TCGA.EI.6511.01	Cluster III	CRC	Gatrointestinal	3.05852	3.09794	3.01414	2.58043	1.2235
TCGA.HU.8249.01	Cluster III	STAD	Gatrointestinal	2.84351	3.13239	2.96393	2.51168	1.39685
TCGA.HU.A4G8.01	Cluster III	STAD	Gatrointestinal	2.84791	3.17431	3.08177	2.48909	1.49909
TCGA.CV.7235.11	Cluster III	HNSC	Head & Neck	2.89761	3.18567	2.83373	2.39759	1.36337
TCGA.C5.A1BM.01	Cluster III	CESC	Gynecologic	2.82245	3.1888	3.04723	2.30527	1.46867
TCGA.CI.6621.01	Cluster III	CRC	Gatrointestinal	2.70169	3.17146	2.99878	2.28446	1.4629
TCGA.BH.A0DK.01	Cluster III	BRCA	Breast	2.83485	3.34591	3.01486	2.30308	1.39761
TCGA.A6.6137.01	Cluster III	CRC	Gatrointestinal	2.83006	3.29087	3.05506	2.39731	1.4917
TCGA.69.7761.01	Cluster III	LUAD	Thoracic	2.543	2.97951	3.3005	1.9334	1.2481
TCGA.97.A4M2.01	Cluster III	LUAD	Thoracic	2.81521	2.82905	3.2485	1.81456	1.3667
TCGA.AA.3710.01	Cluster III	CRC	Gatrointestinal	2.75164	2.85466	3.37832	2.23985	1.20854
TCGA.AA.A01P.01	Cluster III	CRC	Gatrointestinal	2.78974	2.80803	3.39943	2.35042	1.1232
TCGA.FP.8099.01	Cluster III	STAD	Gatrointestinal	2.59965	2.90897	3.18189	2.11562	1.29759
TCGA.AZ.6600.01	Cluster III	CRC	Gatrointestinal	2.62443	2.84604	3.26505	2.2736	1.3074
TCGA.CG.4438.01	Cluster III	STAD	Gatrointestinal	2.54077	2.86843	3.37972	2.15647	1.30809
TCGA.J8.A3YG.01	Cluster III	THCA	Endocrine	2.41759	3.10527	3.26729	2.22707	1.51942
TCGA.L5.A4OO.01	Cluster III	ESCA	Gatrointestinal	2.402	3.03668	3.25275	2.0644	1.42458
TCGA.A6.5662.01	Cluster III	CRC	Gatrointestinal	2.48031	2.89054	3.28522	2.10554	1.49345
TCGA.AA.3672.01	Cluster III	CRC	Gatrointestinal	2.44429	2.93556	3.17517	2.1253	1.52172
TCGA.EM.A1CU.01	Cluster III	THCA	Endocrine	2.63274	2.87437	3.10225	2.25447	1.55897
TCGA.AF.6655.01	Cluster III	CRC	Gatrointestinal	2.48705	2.98639	3.07394	2.28541	1.48981
TCGA.AG.3584.01	Cluster III	CRC	Gatrointestinal	2.50993	2.96769	3.05635	2.28563	1.61195
TCGA.J8.A3YH.06	Cluster III	THCA	Endocrine	2.51446	2.968	3.29878	2.1654	1.63899
TCGA.AD.6890.01	Cluster III	CRC	Gatrointestinal	2.65731	2.98669	3.21599	2.2295	1.65937
TCGA.DJ.A1QQ.01	Cluster III	THCA	Endocrine	2.67045	2.99923	3.18849	2.09879	1.61224
TCGA.EI.7004.01	Cluster III	CRC	Gatrointestinal	2.7472	2.99691	2.95565	2.36646	1.24954
TCGA.A3.A8OX.01	Cluster III	KIRC	Genitourinary	2.67089	2.90686	2.89677	2.33536	1.20103
TCGA.AZ.6601.01	Cluster III	CRC	Gatrointestinal	2.82693	3.16448	3.07655	2.13953	1.26581
TCGA.D5.6529.01	Cluster III	CRC	Gatrointestinal	2.63001	3.20437	3.15589	2.17866	1.21918
TCGA.AF.4110.01	Cluster III	CRC	Gatrointestinal	2.58669	3.04685	3.00569	2.17227	1.38524
TCGA.D6.6826.01	Cluster III	HNSC	Head & Neck	2.63088	3.14535	3.04689	2.18809	1.39757
TCGA.A8.A096.01	Cluster III	BRCA	Breast	2.76322	3.12267	2.99268	2.15022	1.41442
TCGA.AA.3655.01	Cluster III	CRC	Gatrointestinal	2.65369	3.16181	2.89548	2.14836	1.50166
TCGA.AA.3856.01	Cluster III	CRC	Gatrointestinal	2.70832	3.15624	2.80887	2.23974	1.38718
TCGA.AA.3971.01	Cluster III	CRC	Gatrointestinal	2.53471	3.07374	2.88203	2.16601	1.32764
TCGA.BR.8683.01	Cluster III	STAD	Gatrointestinal	3.29264	3.14076	3.93321	2.66737	1.26739
TCGA.EL.A3CU.01	Cluster III	THCA	Endocrine	3.22385	3.03914	3.7218	2.75067	1.65632
TCGA.RD.A8MV.01	Cluster III	STAD	Gatrointestinal	3.19753	3.14116	3.74706	2.86382	1.39863
TCGA.L5.A8NH.01	Cluster III	ESCA	Gatrointestinal	3.15094	3.06021	3.69053	2.92666	1.55704
TCGA.VQ.A91U.01	Cluster III	STAD	Gatrointestinal	3.0855	2.94658	3.70395	2.8571	1.50119
TCGA.AA.3681.01	Cluster III	CRC	Gatrointestinal	3.07431	3.09506	3.47623	2.63873	1.26153
TCGA.AA.3543.01	Cluster III	CRC	Gatrointestinal	3.3088	2.96031	3.4524	2.64625	1.31157
TCGA.AA.3852.01	Cluster III	CRC	Gatrointestinal	3.17083	2.82574	3.41647	2.59787	1.28336
TCGA.A6.2672.01.dup2	Cluster III	CRC	Gatrointestinal	2.8896	3.01527	3.70961	2.92021	1.2696
TCGA.D5.5539.01	Cluster III	CRC	Gatrointestinal	2.97221	2.99233	3.51928	2.86916	1.229
TCGA.E8.A419.01	Cluster III	THCA	Endocrine	3.12613	2.94525	3.57617	2.80766	1.40101
TCGA.AF.2693.01	Cluster III	CRC	Gatrointestinal	2.97542	2.84687	3.58121	2.73819	1.39487
TCGA.E8.A2JQ.01	Cluster III	THCA	Endocrine	2.97698	2.90299	3.73765	2.75458	1.42763
TCGA.R5.A805.01	Cluster III	STAD	Gatrointestinal	2.93353	2.8412	3.86755	3.07609	1.41111
TCGA.DE.A0XZ.01	Cluster III	THCA	Endocrine	3.01976	2.81019	4.04147	2.87414	1.38699
TCGA.DJ.A3UN.01	Cluster III	THCA	Endocrine	2.98935	2.70391	3.797	2.70871	1.59146
TCGA.EL.A3CT.01	Cluster III	THCA	Endocrine	2.93066	2.81449	3.68467	2.69385	1.5788
TCGA.EL.A3CN.01	Cluster III	THCA	Endocrine	2.85444	2.81328	3.85981	2.75514	1.51418
TCGA.EF.5831.01	Cluster III	CRC	Gatrointestinal	2.78818	2.83284	3.70215	2.77142	1.44337
TCGA.DJ.A3UW.01	Cluster III	THCA	Endocrine	2.75375	2.81338	3.76864	2.86946	1.41638
TCGA.F2.6879.01	Cluster III	PAAD	Developmental GI tract	2.9479	3.03683	4.1772	2.69275	1.57019
TCGA.DJ.A2QC.01	Cluster III	THCA	Endocrine	2.71183	3.11268	4.03499	2.77063	1.71107
TCGA.RD.A7BT.01	Cluster III	STAD	Gatrointestinal	2.69374	3.1629	3.88091	2.82658	1.8126
TCGA.DJ.A3VK.01	Cluster III	THCA	Endocrine	2.72154	3.28113	3.92097	2.82099	1.65986
TCGA.S4.A8RO.01	Cluster III	PAAD	Developmental GI tract	2.32311	2.69769	3.92798	2.16513	1.6545
TCGA.3A.A9I5.01	Cluster III	PAAD	Developmental GI tract	2.45735	2.87628	3.95459	2.17912	1.64487
TCGA.F2.A8YN.01	Cluster III	PAAD	Developmental GI tract	2.49317	2.84805	4.04609	2.08747	1.62118
TCGA.55.6985.11	Cluster III	LUAD	Thoracic	2.45354	2.86534	3.86167	1.98739	1.26683
TCGA.HZ.7925.01	Cluster III	PAAD	Developmental GI tract	2.45701	2.556	3.73242	2.00341	1.2877
TCGA.HZ.A8P0.01	Cluster III	PAAD	Developmental GI tract	2.3329	2.58212	3.67552	2.04486	1.37628
TCGA.F2.A44G.01	Cluster III	PAAD	Developmental GI tract	2.4624	2.71461	3.52926	2.13544	1.42427
TCGA.HZ.7922.01	Cluster III	PAAD	Developmental GI tract	2.39523	2.83888	3.65205	2.0678	1.31072
TCGA.F5.6464.01	Cluster III	CRC	Gatrointestinal	2.38315	3.05578	3.82903	2.33699	1.17846
TCGA.IB.7891.01	Cluster III	PAAD	Developmental GI tract	2.51439	3.22624	3.92557	2.2913	1.18648
TCGA.FB.A78T.01	Cluster III	PAAD	Developmental GI tract	2.60215	2.88821	4.20212	2.3797	1.40851
TCGA.HZ.8636.01	Cluster III	PAAD	Developmental GI tract	2.55849	3.04717	4.19421	2.46841	1.23355
TCGA.DJ.A4UT.01	Cluster III	THCA	Endocrine	2.43302	2.87332	3.92396	2.58433	1.47199
TCGA.E8.A414.01	Cluster III	THCA	Endocrine	2.30923	2.91138	3.84301	2.57508	1.54534
TCGA.CE.A485.01	Cluster III	THCA	Endocrine	2.27789	3.11787	3.9765	2.52495	1.4121
TCGA.ET.A39M.01	Cluster III	THCA	Endocrine	2.40933	3.15767	3.95596	2.42126	1.44883
TCGA.EM.A22P.01	Cluster III	THCA	Endocrine	2.50492	2.95866	3.84042	2.50817	1.3204
TCGA.F4.6570.01	Cluster III	CRC	Gatrointestinal	2.56185	2.785	3.79212	2.48261	1.27591
TCGA.DJ.A4V5.01	Cluster III	THCA	Endocrine	2.52563	2.71977	3.78114	2.4829	1.43355
TCGA.ET.A40T.01	Cluster III	THCA	Endocrine	2.57937	3.00597	3.70417	2.41405	1.60058
TCGA.AG.3599.01	Cluster III	CRC	Gatrointestinal	2.59996	2.86195	3.75202	2.5024	1.54403
TCGA.DJ.A3UU.01	Cluster III	THCA	Endocrine	2.50978	2.88209	3.66856	2.50192	1.62417
TCGA.EM.A4FQ.01	Cluster III	THCA	Endocrine	2.56858	2.91553	3.6591	2.5492	1.61984
TCGA.A6.2685.11	Cluster III	CRC	Gatrointestinal	2.63201	3.06044	3.69059	2.62438	1.39377
TCGA.EI.6508.01	Cluster III	CRC	Gatrointestinal	2.68352	2.92158	3.65544	2.63889	1.43448
TCGA.ET.A3DO.01	Cluster III	THCA	Endocrine	2.61668	2.87939	3.7579	2.57212	1.40497
TCGA.97.7552.01	Cluster III	LUAD	Thoracic	2.70845	2.62775	3.57454	2.29144	1.28798
TCGA.BR.6802.01	Cluster III	STAD	Gatrointestinal	2.87077	2.58513	3.55512	2.315	1.381
TCGA.EM.A22M.01	Cluster III	THCA	Endocrine	2.89849	2.65997	3.70382	2.49261	1.32752
TCGA.D5.6535.01	Cluster III	CRC	Gatrointestinal	2.88838	2.83702	3.54344	2.37691	1.31301
TCGA.EL.A3N3.01	Cluster III	THCA	Endocrine	2.80317	2.75786	3.53796	2.45084	1.39901
TCGA.ET.A39R.01	Cluster III	THCA	Endocrine	2.84591	2.76536	3.5977	2.43604	1.48035
TCGA.ET.A3DU.01	Cluster III	THCA	Endocrine	2.70627	2.68666	3.67607	2.67239	1.42686
TCGA.AA.3855.01	Cluster III	CRC	Gatrointestinal	2.61343	2.66474	3.58204	2.65121	1.58167
TCGA.2H.A9GK.01	Cluster III	ESCA	Gatrointestinal	2.62784	2.68165	3.58241	2.55935	1.57095
TCGA.EL.A3D6.01	Cluster III	THCA	Endocrine	2.68772	2.60814	3.54383	2.68657	1.59331
TCGA.FE.A23A.01	Cluster III	THCA	Endocrine	2.74221	2.71381	3.53742	2.65743	1.5189
TCGA.AG.4022.01	Cluster III	CRC	Gatrointestinal	2.36791	2.77672	3.4952	2.54208	1.45808
TCGA.L9.A444.01	Cluster III	LUAD	Thoracic	2.50041	2.82301	3.58371	2.61764	1.46855
TCGA.DJ.A13L.01	Cluster III	THCA	Endocrine	2.46023	2.81179	3.63194	2.54775	1.42045
TCGA.AA.3984.01	Cluster III	CRC	Gatrointestinal	2.51762	2.78424	3.78623	2.69809	1.36196
TCGA.EM.A3FQ.01	Cluster III	THCA	Endocrine	2.52835	2.67492	3.64642	2.70334	1.40554
TCGA.BR.6566.01	Cluster III	STAD	Gatrointestinal	2.7186	2.80296	3.39985	2.54765	1.27783
TCGA.BJ.A28X.01	Cluster III	THCA	Endocrine	2.74442	2.88873	3.57004	2.60869	1.31166
TCGA.EL.A4JX.01	Cluster III	THCA	Endocrine	2.80368	2.82398	3.53209	2.59813	1.35982
TCGA.99.7458.01	Cluster III	LUAD	Thoracic	2.55498	2.53695	3.42994	2.58232	1.35399
TCGA.F5.6465.01	Cluster III	CRC	Gatrointestinal	2.55241	2.61718	3.37462	2.61774	1.17761
TCGA.RD.A8N5.01	Cluster III	STAD	Gatrointestinal	2.45686	2.61319	3.48166	2.68239	1.22678
TCGA.CG.4437.01	Cluster III	STAD	Gatrointestinal	2.65463	2.85834	3.66861	2.43772	1.70802
TCGA.EL.A3T8.01	Cluster III	THCA	Endocrine	2.63913	2.80414	3.50934	2.42381	1.79527
TCGA.EM.A3AK.01	Cluster III	THCA	Endocrine	2.79262	2.947	3.6198	2.46813	1.78936
TCGA.ET.A40R.01	Cluster III	THCA	Endocrine	2.72785	2.90922	3.53395	2.58379	1.6887
TCGA.DJ.A13X.01	Cluster III	THCA	Endocrine	2.907	2.69228	3.54929	2.44558	1.7587
TCGA.DJ.A2Q6.01	Cluster III	THCA	Endocrine	2.89407	2.70514	3.52696	2.46698	1.66866
TCGA.FY.A4B4.01	Cluster III	THCA	Endocrine	2.86301	2.69067	3.50678	2.3835	1.64955
TCGA.ET.A2MZ.01	Cluster III	THCA	Endocrine	2.79745	2.59801	3.65621	2.50827	1.76128
TCGA.3X.AAVC.01	Cluster III	CHOL	Developmental GI tract	2.70958	2.70195	3.64909	2.48571	1.68405
TCGA.AA.A03J.01	Cluster III	CRC	Gatrointestinal	2.79714	2.62823	3.67534	2.41828	1.65309
TCGA.FY.A3R8.01	Cluster III	THCA	Endocrine	2.78297	2.65231	3.6736	2.49743	1.68573
TCGA.FB.AAPU.01	Cluster III	PAAD	Developmental GI tract	2.89903	3.01459	3.66745	2.69845	1.61678
TCGA.CE.A3MD.01	Cluster III	THCA	Endocrine	2.85021	3.00005	3.7365	2.62358	1.47407
TCGA.CG.4469.01	Cluster III	STAD	Gatrointestinal	2.98597	2.92852	3.62145	2.58149	1.67071
TCGA.FE.A3PA.01	Cluster III	THCA	Endocrine	2.91777	2.80649	3.54412	2.5713	1.70615
TCGA.NH.A6GA.01	Cluster III	CRC	Gatrointestinal	2.89889	2.84715	3.76977	2.52368	1.74236
TCGA.CE.A482.01	Cluster III	THCA	Endocrine	3.00232	2.88835	3.69875	2.41152	1.67501
TCGA.DK.AA6M.01	Cluster III	BLCA	Genitourinary	2.54038	2.92291	3.81608	2.65982	1.52028
TCGA.BR.4367.01	Cluster III	STAD	Gatrointestinal	2.63858	2.87904	3.67407	2.7602	1.61319
TCGA.DJ.A2PS.01	Cluster III	THCA	Endocrine	2.71604	2.8635	3.79597	2.75919	1.60792
TCGA.EL.A3ZN.01	Cluster III	THCA	Endocrine	2.62852	2.99132	3.73597	2.6967	1.82065
TCGA.BJ.A45H.01	Cluster III	THCA	Endocrine	2.73869	2.82261	3.74098	2.59097	1.73949
TCGA.EM.A4FR.01	Cluster III	THCA	Endocrine	2.72148	2.89832	3.74406	2.65067	1.71382
TCGA.2J.AAB6.01	Cluster III	PAAD	Developmental GI tract	2.74776	2.49523	3.88338	2.46705	1.65841
TCGA.EM.A3FM.01	Cluster III	THCA	Endocrine	2.76861	2.68205	3.8388	2.52683	1.7284
TCGA.2L.AAQI.01	Cluster III	PAAD	Developmental GI tract	2.47111	2.55822	3.9654	2.45281	1.79011
TCGA.ET.A3BQ.01	Cluster III	THCA	Endocrine	2.62948	2.59153	3.8051	2.56352	1.86323
TCGA.KL.8333.01	Cluster III	KICH	Genitourinary	2.79829	3.21612	2.46973	2.24285	1.25477
TCGA.D8.A1Y0.01	Cluster III	BRCA	Breast	2.76375	3.19498	2.32842	2.12482	1.39885
TCGA.61.2012.01	Cluster III	OV	Gynecologic	2.76254	3.14743	2.38076	2.15572	1.45835
TCGA.BH.A0BZ.01	Cluster III	BRCA	Breast	2.79706	3.45484	2.5726	2.03024	1.52961
TCGA.AX.A1CK.11	Cluster III	UCEC	Gynecologic	2.85268	3.37223	2.46121	2.12102	1.45905
TCGA.A8.A08Z.01	Cluster III	BRCA	Breast	2.75426	3.5027	2.44594	1.91289	1.35249
TCGA.A2.A0T6.01	Cluster III	BRCA	Breast	2.67539	3.42622	2.44464	1.98379	1.45562
TCGA.D8.A1JH.01	Cluster III	BRCA	Breast	2.59536	3.44865	2.47719	1.98101	1.40062
TCGA.63.7022.01	Cluster III	LUSC	Thoracic	2.49492	3.34842	2.56446	1.85092	1.26954
TCGA.D3.A1Q7.06	Cluster III	SKCM	Skin	2.59824	3.18075	2.46681	1.90788	1.21445
TCGA.D3.A8GD.06	Cluster III	SKCM	Skin	2.557	3.48406	2.15149	1.99063	1.26926
TCGA.18.3409.01	Cluster III	LUSC	Thoracic	2.58987	3.23451	2.24327	1.96756	1.32372
TCGA.5L.AAT0.01	Cluster III	BRCA	Breast	2.54103	3.37463	2.23254	1.9478	1.41262
TCGA.CR.7394.01	Cluster III	HNSC	Head & Neck	2.64118	3.41573	2.30142	1.89512	1.3406
TCGA.WT.AB41.01	Cluster III	BRCA	Breast	2.57119	2.77175	2.39209	1.91086	1.36558
TCGA.59.2351.01	Cluster III	OV	Gynecologic	2.67023	2.84918	2.4377	1.87657	1.45617
TCGA.RD.A8MW.01	Cluster III	STAD	Gatrointestinal	2.73924	2.74321	2.29028	2.01797	1.3182
TCGA.BH.A0DZ.01	Cluster III	BRCA	Breast	2.59712	2.86502	2.36751	2.06149	1.35004
TCGA.CV.5431.01	Cluster III	HNSC	Head & Neck	2.64728	2.80463	2.4324	2.10407	1.39075
TCGA.CN.6013.01	Cluster III	HNSC	Head & Neck	2.70336	2.60705	2.3075	1.85317	1.31867
TCGA.98.8023.01	Cluster III	LUSC	Thoracic	2.79908	2.72093	2.14347	1.95483	1.4585
TCGA.AC.A23E.01	Cluster III	BRCA	Breast	2.55671	2.94916	2.33347	1.82569	1.45789
TCGA.D8.A1Y2.01	Cluster III	BRCA	Breast	2.41034	2.96889	2.3489	1.78442	1.319
TCGA.55.6642.01	Cluster III	LUAD	Thoracic	2.57462	3.00214	2.48742	2.09943	1.33986
TCGA.34.5239.01	Cluster III	LUSC	Thoracic	2.61967	3.03579	2.50074	2.12193	1.32108
TCGA.BP.4769.01	Cluster III	KIRC	Genitourinary	2.42895	2.92972	2.48487	2.0347	1.24087
TCGA.D3.A2J9.06	Cluster III	SKCM	Skin	2.43793	2.89232	2.40428	2.09706	1.20417
TCGA.61.1919.01	Cluster III	OV	Gynecologic	2.54827	3.16765	1.9469	1.90068	1.20272
TCGA.B2.3923.01.dup2	Cluster III	KIRC	Genitourinary	2.66903	3.17297	2.11134	2.12771	1.10562
TCGA.24.1553.01	Cluster III	OV	Gynecologic	2.71312	3.20316	2.12153	2.07985	1.26702
TCGA.09.1659.01	Cluster III	OV	Gynecologic	2.50206	2.87504	2.15532	2.06579	1.25004
TCGA.LL.A5YL.01	Cluster III	BRCA	Breast	2.70312	3.05324	2.135	2.03427	1.44256
TCGA.KO.8410.01	Cluster III	KICH	Genitourinary	2.53445	3.0682	2.05748	1.94828	1.4754
TCGA.EY.A1GV.01	Cluster III	UCEC	Gynecologic	2.45745	3.00896	2.15974	1.94573	1.35503
TCGA.24.1428.01	Cluster III	OV	Gynecologic	2.95602	2.91184	2.0797	1.99808	1.16412
TCGA.AX.A06F.01	Cluster III	UCEC	Gynecologic	2.91411	3.17273	1.928	1.9099	1.36964
TCGA.AR.A24T.01	Cluster III	BRCA	Breast	2.87807	3.04538	1.89088	1.68698	1.43159
TCGA.CV.5971.01	Cluster III	HNSC	Head & Neck	2.8417	3.02283	1.85495	1.85674	1.37308
TCGA.BP.5190.01	Cluster III	KIRC	Genitourinary	2.60004	2.79478	2.39748	2.3478	1.39945
TCGA.13.0804.01	Cluster III	OV	Gynecologic	2.51206	2.78632	2.5752	2.35536	1.5401
TCGA.FI.A2D0.01	Cluster III	UCEC	Gynecologic	2.5573	2.65544	2.4292	2.30593	1.58463
TCGA.68.8251.01	Cluster III	LUSC	Thoracic	2.6659	3.01799	2.46389	2.50223	1.50599
TCGA.AP.A05P.01	Cluster III	UCEC	Gynecologic	2.64502	2.9305	2.51107	2.57434	1.45853
TCGA.AX.A064.01	Cluster III	UCEC	Gynecologic	2.6835	3.06081	2.48961	2.37287	1.53359
TCGA.CI.6620.01	Cluster III	CRC	Gatrointestinal	2.82233	2.97472	2.64177	2.40267	1.53037
TCGA.AX.A06L.01	Cluster III	UCEC	Gynecologic	2.70363	2.97449	2.6995	2.30809	1.60814
TCGA.05.4390.01	Cluster III	LUAD	Thoracic	2.79997	2.5771	2.66217	2.32756	1.70219
TCGA.XF.A9SJ.01	Cluster III	BLCA	Genitourinary	2.79409	2.63247	2.6274	2.16748	1.69116
TCGA.JX.A3PZ.01	Cluster III	CESC	Gynecologic	2.77017	2.60459	2.62004	2.2464	1.70641
TCGA.CV.A460.01	Cluster III	HNSC	Head & Neck	2.8192	2.77544	2.50153	2.31781	1.65974
TCGA.KP.A3W1.01	Cluster III	UCEC	Gynecologic	2.88388	2.67986	2.62232	2.35185	1.54539
TCGA.BP.4342.01	Cluster III	KIRC	Genitourinary	2.83748	2.54979	2.54776	2.21714	1.32487
TCGA.85.8048.01	Cluster III	LUSC	Thoracic	2.83299	2.49013	2.52107	2.30676	1.37819
TCGA.34.5928.01	Cluster III	LUSC	Thoracic	2.93694	2.61295	2.41743	2.13404	1.60012
TCGA.AO.A0J5.01	Cluster III	BRCA	Breast	2.88088	2.78258	2.39573	2.25105	1.49653
TCGA.EW.A1J1.01	Cluster III	BRCA	Breast	2.74052	2.777	2.46519	2.16533	1.538
TCGA.AD.6964.01	Cluster III	CRC	Gatrointestinal	2.84788	2.90026	2.78757	2.10704	1.28796
TCGA.D3.A51F.06	Cluster III	SKCM	Skin	2.69723	2.74076	2.6987	2.11246	1.19608
TCGA.F5.6813.01	Cluster III	CRC	Gatrointestinal	2.77812	2.57472	2.76672	2.14197	1.39102
TCGA.RD.A7C1.01	Cluster III	STAD	Gatrointestinal	2.64089	2.63087	2.78338	2.36374	1.4428
TCGA.A1.A0SM.01	Cluster III	BRCA	Breast	2.66042	2.72635	2.86873	2.30489	1.44916
TCGA.AA.3952.01	Cluster III	CRC	Gatrointestinal	2.76496	2.70346	2.88055	2.27121	1.40417
TCGA.61.2101.01	Cluster III	OV	Gynecologic	2.90614	2.79566	2.21589	2.24226	1.7469
TCGA.BK.A56F.01	Cluster III	UCEC	Gynecologic	3.02588	2.63918	2.23168	2.30427	1.73887
TCGA.QS.A5YQ.01	Cluster III	UCEC	Gynecologic	2.77736	2.59244	2.21054	2.40928	1.61457
TCGA.43.7658.01	Cluster III	LUSC	Thoracic	2.91312	2.72414	2.18515	2.52218	1.81257
TCGA.B5.A3FA.01	Cluster III	UCEC	Gynecologic	2.77637	2.76588	2.14542	2.50345	1.66551
TCGA.EW.A1J6.01	Cluster III	BRCA	Breast	3.21995	2.86019	2.06701	2.34805	1.50703
TCGA.AX.A1CJ.01	Cluster III	UCEC	Gynecologic	3.10271	2.8063	2.20369	2.28026	1.47139
TCGA.24.2261.01	Cluster III	OV	Gynecologic	2.99833	2.65538	2.10409	2.2634	1.44194
TCGA.CJ.4642.01	Cluster III	KIRC	Genitourinary	3.00559	2.90291	2.07633	2.151	1.49305
TCGA.25.1318.01	Cluster III	OV	Gynecologic	2.85964	2.80809	1.93501	2.28261	1.56377
TCGA.A1.A0SG.01	Cluster III	BRCA	Breast	2.81847	2.80208	1.99934	2.02055	1.78423
TCGA.A8.A07C.01	Cluster III	BRCA	Breast	2.81462	2.84867	2.04651	2.19679	1.77606
TCGA.A8.A07W.01	Cluster III	BRCA	Breast	2.87493	2.90141	2.2086	2.01653	1.83629
TCGA.AN.A0FD.01	Cluster III	BRCA	Breast	2.84909	2.69767	2.18466	2.0518	1.73881
TCGA.BH.A0HB.01	Cluster III	BRCA	Breast	2.69462	2.92654	2.3066	2.05101	1.63434
TCGA.58.8387.01	Cluster III	LUSC	Thoracic	2.65716	2.85241	2.32649	2.04633	1.6441
TCGA.EW.A1PG.01	Cluster III	BRCA	Breast	2.73445	2.83469	2.41776	2.05773	1.71189
TCGA.B5.A1MV.01	Cluster III	UCEC	Gynecologic	2.81469	2.7409	2.37142	2.14772	1.70547
TCGA.EW.A2FS.01	Cluster III	BRCA	Breast	2.78834	2.9937	2.38554	2.22687	1.77923
TCGA.JL.A3YW.01	Cluster III	BRCA	Breast	2.71666	3.07339	2.31493	2.08763	1.70322
TCGA.VS.A94Y.01	Cluster III	CESC	Gynecologic	2.79717	2.95317	2.54239	1.96381	1.8459
TCGA.AC.A3YI.01	Cluster III	BRCA	Breast	2.79202	3.02348	2.47446	1.90121	1.69042
TCGA.AN.A0FS.01	Cluster III	BRCA	Breast	2.66727	2.97447	2.40065	1.93959	1.69884
TCGA.39.5031.01	Cluster III	LUSC	Thoracic	2.98507	2.98205	2.29949	2.12029	1.69983
TCGA.ZG.A9LN.01	Cluster III	PRAD	Genitourinary	3.05225	3.00453	2.47558	2.12975	1.79461
TCGA.A8.A0A9.01	Cluster III	BRCA	Breast	2.88658	2.99672	2.42665	2.06448	1.83255
[truncated: 5,562 more rows]
