# Supplementary material for: Characterization of ROS Metabolic Equilibrium Reclassifies Pan-Cancer Samples and Guides Pathway Targeting Therapy
Source: Front Oncol. 2020 Oct 20;10:581197. doi: 10.3389/fonc.2020.581197 (PMC7606976; doi:10.3389/fonc.2020.581197)
Supplement: Supplementary file 8 [file Data_Sheet_8.XLSX]

## Sheet: Mutation
Cluster I	Difference frequncy in pairwise comparison	Cluster II	Difference frequncy in pairwise comparison	Cluster III	Difference frequncy in pairwise comparison	Cluster IV	Difference frequncy in pairwise comparison	Cluster V	Difference frequncy in pairwise comparison	Cluster VI	Difference frequncy in pairwise comparison	Cluster VII	Difference frequncy in pairwise comparison	Cluster VIII	Difference frequncy in pairwise comparison
列1	列2	列3	列4	列5	列6	列7	列8	列9	列10	列11	列12	列13	列14	列15	列16
IDH1	7	RB1	2	KRAS	5	KRAS	7	VHL	4	BRAF	7	CTNNB1	7	NFE2L2	3
ATRX	6	LRP1B	1	APC	5	SMAD4	7	APC	3	MUC16	6	ALB	4	CTNNB1	3
CIC	5	TTN	1	BRAF	4			KRAS	2	TTN	6	MUC16	1	SPOP	2
FUBP1	5	SYNE1	1	VHL	4			TP53	2	DNAH5	6	APOB	1	TTN	1
EGFR	4	SLC8A1	1	SMAD4	3			LRP1B	1	PCLO	6	HMCN1	1	MUC16	1
PTEN	4	BRAF	1	FAT4	3			TTN	1	LRP1B	5	PCLO	1	PCDH15	1
IDH2	3	NRAS	1	FAT3	2			CSMD3	1	SPHKAP	5			LRP1B	1
PIK3R1	2	FMN2	1	MUC16	2			SMAD4	1	MGAM	5			CSMD3	1
		PIK3CA	1	ZFHX4	2			PIK3CA	1	RP1	5			FMN2	1
		FOXA1	1	SLC8A1	2			PBRM1	1	DSCAM	5			SPHKAP	1
		TTC28	1	PCDH15	2					CSMD1	5			FAM135B	1
		RBMXL3	1	ANK2	2					FAT3	5			USH2A	1
				ADAMTS12	2					ADGRV1	5			RYR3	1
				RYR3	2					FAM135B	5			SYNE1	1
				MAGEC1	2					NRAS	5			SLCO1C1	1
				CACNA1E	2					DNAH7	5			PTEN	1
				FBXL7	2					XIRP2	5			OR51G2	1
				PBRM1	2					PKHD1L1	5			IQCD	1
				FRMPD1	2					ADAM18	5			PIK3CA	1
				RYR2	2					CSMD3	5			KEAP1	1
				GRIK2	2					CSMD2	5			PIK3R1	1
				NES	2					USH2A	5
				EYS	2					ERICH3	5
				ANK3	2					FLG2	5
				NEB	2					ANK3	5
				TSHZ3	2					PCDH15	5
				DNAH11	2					ADAMTS20	5
				ZNF521	2					C6	5
				PCDH17	2					MUC17	5
				TIAM1	2					PTPRT	5
				MYCBP2	2					GRIN2A	5
				MGA	2					RGPD4	5
				DOCK2	2					SNCAIP	5
				SORCS3	2					CNTNAP2	5
				ABCA10	2					MXRA5	5
				TTC28	2					MAGEC1	5
				ZNF469	2					UNC13C	5
				KEAP1	2					DNAH8	5
				TBL1XR1	2					FAT4	5
				XYLT2	2					ADAMTS18	5
				PIK3R1	2					CD163	5
				LRP1B	1					SCN10A	5
				TTN	1					SI	5
				CSMD3	1					CNTN5	5
				SYNE1	1					FUT9	5
				CSMD1	1					DNAH9	5
				FMN2	1					ZNF804A	5
				NALCN	1					TCHHL1	5
				ZNF536	1					COL3A1	5
				USH2A	1					KIAA2022	5
				ERICH3	1					MORC1	5
				PEG3	1					ST18	5
				CTNNA2	1					COL4A4	5
				PDZD2	1					HYDIN	5
				NAV3	1					CACNA1E	5
				XIRP2	1					DMBT1	5
				NRXN3	1					DNAH3	5
				UNC13C	1					MROH2B	5
				ZNF804B	1					ERC2	5
				CNTNAP5	1					MYH2	5
				RYR1	1					CRB1	5
				RELN	1					THSD7B	5
				PCDH11X	1					ZNF831	5
				ERBB4	1					DCC	5
				COL11A1	1					TENM3	5
				COL6A6	1					MYO18B	5
				KIAA1109	1					COL4A5	5
				CSMD2	1					DPYD	5
				ANKS1B	1					APOB	5
				GPR158	1					PCSK5	5
				PXDNL	1					ASXL3	5
				TRPS1	1					SCN11A	5
				ADAM12	1					ADCY8	5
				ADGRB3	1					COL21A1	5
				MYO16	1					PAPPA2	5
				CDH2	1					KCNH7	5
				PTPRN2	1					CYP2C9	5
				ADAMTS18	1					PDE1A	5
				PCLO	1					BRINP3	5
				FLG2	1					GRIN2B	5
				MYO15A	1					PTPRB	5
				EPHA6	1					COL11A1	5
				ROBO2	1					COL22A1	5
				ZNF208	1					TNXB	5
				CDH10	1					EPHA6	5
				TENM3	1					RGS7	5
				TNR	1					PGK2	5
				CCDC178	1					KCNB2	5
				PAPPA2	1					STXBP5L	5
				MUC4	1					FLG	5
				SPHKAP	1					MYH4	5
				MAGI2	1					MYH1	5
				CHD6	1					TACC2	5
				NBAS	1					CDH18	5
				ADAMTS20	1					CDKN2A	5
				ACTN2	1					DSG4	5
				SPTA1	1					DNAH11	5
				PTPRD	1					KALRN	5
				MUC17	1					CASR	5
				FBXW7	1					LEPR	5
				ZCCHC11	1					RPTN	5
				IGSF3	1					NPAP1	5
				CDH9	1					KCNH5	5
				NRXN1	1					KDR	5
				FAT1	1					STAB2	5
				KCNH7	1					PRUNE2	5
				CREBBP	1					ZBED9	5
				NFASC	1					C8orf34	5
				SLITRK1	1					ZBBX	5
				SLITRK5	1					C7	5
				RP1L1	1					MPP7	5
				SI	1					PTPRD	5
				FOXG1	1					TMC5	5
				C11orf57	1					CDH6	5
				TRIM66	1					HDAC9	5
				MXRA5	1					FLNC	5
				SMARCC2	1					FER1L6	5
				ZNF454	1					MARCO	5
				OR2H1	1					C8B	5
				ICE2	1					COL11A2	5
				PHF13	1					THEMIS	5
				KMT2B	1					KIAA1462	5
				COPA	1					LPA	5
				FHOD3	1					PSG9	5
				EIF2AK4	1					TLL1	5
				SLC39A6	1					GRIN3A	5
				TOPAZ1	1					IGSF1	5
				TENM2	1					ADGRG4	5
				COL7A1	1					TRANK1	5
				WDFY4	1					MECOM	5
				BSN	1					OR4A15	5
				TCHH	1					DSC2	5
				CHD4	1					SLC15A2	5
				WDR87	1					FAM83B	5
				ADGRL2	1					PIK3C2G	5
				CACNA1B	1					FCRL5	5
				DOCK9	1					GRM7	5
				CNTRL	1					MYO7B	5
				ZNF841	1					NLRP8	5
				ABCA13	1					NLRP9	5
				ZC3H13	1					KLHDC7A	5
				INSR	1					HBG2	5
				UBR4	1					OR4K1	5
				PRKDC	1					DCHS2	5
				ITGB4	1					SDR16C5	5
				PCDH12	1					PPP1R3A	5
				TEX15	1					ARMC4	5
				ADGRV1	1					DSP	5
				SLCO5A1	1					CATSPERB	5
				LARP4B	1					PDE1C	5
				FANCM	1					PLCB1	5
				PKD1L2	1					PAK7	5
				BIRC6	1					PLCH1	5
				CTNNB1	1					STK31	5
				NAA16	1					MYO5B	5
				DYNC1H1	1					PTPRK	5
				OBSCN	1					PRB2	5
				ARID1A	1					ZDBF2	5
				SUPT16H	1					MYOCD	5
				FGD1	1					SH3RF2	5
				PRAMEF17	1					ADAMTS6	5
				SAMD4A	1					DAB1	5
				SERPINB2	1					PLB1	5
				PCDHGA7	1					NLRP11	5
				MYO10	1					GRID2	5
				CTTNBP2	1					SLCO6A1	5
				POLE	1					CD163L1	5
				DISP1	1					ANKRD30A	5
				KIF14	1					PLXDC2	5
				MYO18A	1					SLC27A6	5
				PCDHA9	1					CPAMD8	5
				TACC2	1					SAMD9L	5
				EFCAB5	1					DNAH2	5
				MMP10	1					DSG3	5
				MTMR10	1					VCAN	5
				SPEG	1					OR2W1	5
				EP400	1					OR51L1	5
				EGF	1					SLIT2	5
				NR0B1	1					SLITRK3	5
				FAM214A	1					CFTR	5
				RNF20	1					HECW2	5
				ZFHX3	1					SLCO1B3	5
				TAF1L	1					COL28A1	5
				DOCK3	1					EGFLAM	5
				SMG1	1					HNF4G	5
				BTBD11	1					MYH7	5
				GRIK4	1					PCDHB8	5
				DNAH2	1					RFX6	5
				C11orf63	1					SCN5A	5
				FRYL	1					NOS1	5
				SCN11A	1					TMEM132B	5
				NUP98	1					PREX2	5
				WWC3	1					ARHGAP29	5
				CAND1	1					CADM2	5
				ITGA7	1					SRGAP3	5
				RBM27	1					ABCA12	5
				SLMAP	1					ROS1	5
				GABRQ	1					LIFR	5
				HK3	1					TCEB3B	5
				ZFP28	1					EFCAB6	5
				MYH4	1					DSG1	5
				SHANK2	1					MTUS2	5
				ADCY5	1					USP29	5
				GUF1	1					ASTN1	5
				INTS2	1					SVEP1	5
				OR4C6	1					NLRP5	5
				SECISBP2L	1					SORL1	5
				HIVEP2	1					FILIP1	5
				SRCAP	1					GFRAL	5
				INTS1	1					RBP3	5
				ANK1	1					OR4N2	5
				ACACB	1					ACSM2B	5
				SMARCA4	1					C2orf71	5
				OR2F2	1					NLRP10	5
				ARHGEF40	1					NLRP4	5
				STAB1	1					ZFPM2	5
				NID1	1					DNAH10	5
				CUL1	1					FAM170A	5
				SKIV2L2	1					OR7D4	5
				MRC1	1					NEBL	5
				DSEL	1					PPP4R4	5
				PDE7A	1					LAMA2	5
				SCAF8	1					CDH20	5
				CPVL	1					ARPP21	5
				HTR3B	1					BMPER	5
				TRIM29	1					GK2	5
				PTPRZ1	1					SLC8A3	5
				ADNP2	1					MROH7	5
				DOCK10	1					SELP	5
				TAF7L	1					GRM3	5
				USP44	1					ADAMDEC1	5
				SLFN11	1					CYP4Z1	5
				UGT3A2	1					PCED1B	5
				ATP7B	1					PCDH18	5
				PHLPP1	1					RUNX1T1	5
				PLEKHM1	1					CLVS1	5
				KIAA1549	1					GIMAP2	5
				DNAH10	1					OR52J3	5
				IQGAP1	1					OR7D2	5
				ZNF334	1					SPAG17	5
				IFFO1	1					MAEL	5
				GPATCH8	1					PRB3	5
				ASTN1	1					TRIOBP	5
				RAD51AP2	1					CACNA2D3	5
				PTGS2	1					DSC3	5
				PTPN22	1					TNC	5
				ZFP90	1					MSR1	5
				BTAF1	1					PCSK1	5
				ITGA1	1					SLC5A8	5
				ZNF609	1					UGT3A1	5
				COL5A2	1					TPTE	5
				EPG5	1					COL4A1	5
				SETX	1					ITGA4	5
				SLCO6A1	1					PLCZ1	5
				CEP83	1					TDRD5	5
				RBP3	1					ABCC9	5
				TTC3	1					MYH15	5
				ZBTB20	1					SLIT3	5
				FARP1	1					DNAH17	5
				KIF17	1					IGSF10	5
				THSD1	1					KMT2A	5
				RGS12	1					DNAJC5B	5
				KIAA0825	1					MYT1L	5
				MCPH1	1					PLCB4	5
				PCM1	1					CAPZA3	5
				RBFOX1	1					OR51S1	5
				TEX14	1					CNTN4	5
				DYNC2H1	1					PPFIA2	5
				NOS1	1					ENAM	5
				CDC14A	1					KCNT2	5
				NCF2	1					NWD1	5
				PML	1					GBA3	5
				SKOR1	1					LPAR1	5
				TAP2	1					SERPINA10	5
				ANLN	1					OR52B4	5
				SORCS2	1					COL4A3	5
				TDRD7	1					FSTL5	5
				EGFR	1					SLC9C2	5
				PPID	1					ANGPT1	5
				DCLRE1A	1					CGNL1	5
				CDHR4	1					UBQLN3	5
				CERCAM	1					AK5	5
				CFAP221	1					KHDRBS2	5
				CAPN6	1					ABCC6	5
				PLXNA3	1					C8A	5
				CELSR3	1					CHGB	5
				HMCN1	1					GPRC6A	5
				MTCL1	1					MACC1	5
				COL25A1	1					ABCB5	5
				DCSTAMP	1					GRIA1	5
				VWA3A	1					HIVEP3	5
				DMXL2	1					AXDND1	5
				ABCC11	1					CORIN	5
				SHPRH	1					CWH43	5
				TTK	1					PLCL2	5
				COL6A3	1					KCNQ5	5
				LAMA1	1					TENM1	5
				IGSF10	1					OR10A6	5
				PHF2	1					OR5H6	5
				TEK	1					PRAMEF14	5
				ZC3H6	1					RPH3A	5
				DNAH6	1					TFEC	5
				GPR87	1					NDST4	5
				HACL1	1					NLRP13	5
				PRDM8	1					CERKL	5
				SMAD1	1					EYA4	5
				NCKIPSD	1					GRXCR1	5
				ZAN	1					KIR3DL3	5
				CCDC168	1					LILRA1	5
				ZEB2	1					UGT2B11	5
				RTCB	1					ABCA4	5
				SPRTN	1					PLCE1	5
				MAGEC3	1					AKR1D1	5
				UNC80	1					OR8B2	5
				DNAH14	1					C1orf168	5
				PRKCB	1					MLK4	5
				BCORL1	1					PCDHAC1	5
				ITPR1	1					CYP4A11	5
				TLR5	1					CYP4B1	5
				USP6	1					NPSR1	5
				NBEA	1					PRRC2A	5
				CCDC160	1					TP63	5
				PREPL	1					ALPK2	5
				SPZ1	1					CFAP54	5
				IPO8	1					FAM47A	5
				ATM	1					ADAM7	5
				ZNF518B	1					PLG	5
				ZNF280D	1					SLC9A2	5
				FAM208B	1					PCDHB4	5
				SLC3A2	1					SLC17A6	5
				MYBPC3	1					SYCP1	5
				OLFML2B	1					ZNF99	5
				OR4C16	1					F8	5
				TRERF1	1					CYTIP	5
				HERC2	1					OR4K5	5
				GCN1L1	1					HBD	5
				DNAJC10	1					ASAH2	5
				EIF3J	1					CYP2C8	5
				KBTBD6	1					ADGRE1	5
				PTGER3	1					FBXO40	5
				SGOL1	1					KCNH6	5
				HTT	1					LUZP2	5
				AP4B1	1					CACNA1C	5
				NUGGC	1					FCRL1	5
				ADGRL3	1					GDF5	5
				SACS	1					PRAMEF1	5
				ACADL	1					TECRL	5
				CWC27	1					SHANK2	5
				EID3	1					TRPC7	5
				FCHO2	1					XDH	5
				NUP43	1					ACSM1	5
				NUPL2	1					TMEM108	5
				PARP2	1					UGT1A6	5
				PTRF	1					MYH8	5
				RPAP3	1					ZAN	5
				SLC26A2	1					COL5A3	5
				TRIM77	1					EVPL	5
				PTEN	1					POM121L12	5
				ABCA7	1					VWA3B	5
				NTRK2	1					ARID2	5
				RBM10	1					DSC1	5
				TIE1	1					PCDHB1	5
				UBR3	1					ZIM3	5
				COL4A2	1					RGPD3	5
				DYSF	1					NLRP1	5
				PLXNA4	1					SLC22A9	5
				PAGE2	1					UGT2B4	5
				SPACA3	1					WDR33	5
				TNFAIP1	1					CCDC60	5
				ABCA1	1					PSG5	5
				DOCK11	1					SPATA16	5
				FGD5	1					UGT2B17	5
				UBA6	1					ADAM29	5
				FAM47C	1					HS3ST4	5
				AXIN2	1					KIR3DL1	5
				PDE6A	1					PENK	5
				DCHS1	1					SLC6A1	5
				MYOM2	1					PPARGC1A	5
				ROCK1	1					ZNF585A	5
				CAMK1G	1					HDC	5
				CLMP	1					IQCH	5
				PSEN1	1					PRLR	5
				ADGRG4	1					EPHA7	5
				MAX	1					FGA	5
				NDC1	1					KCNQ3	5
				OR10W1	1					DEFB118	5
				QARS	1					KRTAP5-3	5
				SCFD1	1					NRK	5
				ST3GAL6	1					PRSS1	5
				TNFRSF19	1					PTPN20	5
				TYRP1	1					SULT1C3	5
				USP2	1					BMP5	5
				GABRA1	1					ANO2	5
				SEZ6	1					FAM153B	5
				TRPV3	1					OR1D2	5
				ALG10B	1					RETNLB	5
				C1orf116	1					CNGB3	5
				EHD2	1					COL14A1	5
				ERICH6B	1					COL4A6	5
				MYSM1	1					FSIP2	5
				NIPA2	1					TSHZ2	5
				ZNF812	1					LRBA	5
				SIGLEC1	1					SPTBN4	5
				KCNMA1	1					VWF	5
				SNTG2	1					SLC4A8	5
				TRPM8	1					VCAM1	5
				CCDC138	1					BRDT	5
				HS6ST2	1					LIMCH1	5
				IPO4	1					OR51F2	5
				SPAG1	1					SYT10	5
				ZNF619	1					ACSM4	5
				SLC12A4	1					CLGN	5
				MSH6	1					ENPEP	5
				PLXNB1	1					RNF17	5
				PSME4	1					OPRK1	5
				ZP4	1					PSG2	5
				IRF2	1					TMEM200A	5
				TLR10	1					CPXM2	5
				TRIM6	1					TRERF1	5
				GLTSCR1L	1					ZNF560	5
				HPS5	1					ACE	5
				KCNN3	1					MYO5C	5
				PSMD2	1					PMFBP1	5
				PWP1	1					CHRNA9	5
				TEAD2	1					PRSS37	5
				CHD9	1					OR10H3	5
				CHL1	1					MCTP2	5
				DOCK5	1					HCRTR2	5
				NID2	1					UGT2B10	5
				ADAMTS14	1					TACR3	5
				MAP3K13	1					NLRP2	5
				NPHP4	1					PCDHA1	5
				OBSL1	1					SLC9A4	5
				ROBO3	1					TRPC4	5
				UNC45B	1					CD300E	5
				ATP8B1	1					DYNAP	5
				LAMB3	1					GPX6	5
				MTTP	1					HSD3B1	5
				C20orf194	1					CACNA1S	5
				PCDHGB6	1					LRTM1	5
				PROS1	1					OR5AK2	5
				SNAP91	1					PRB4	5
				XYLT1	1					SYT1	5
				ZNF106	1					ZNF812	5
				FTO	1					CYP4A22	5
				GPR26	1					MMP27	5
				HAT1	1					OR10T2	5
				KIAA1279	1					SLC10A2	5
				LIN54	1					ZSCAN5B	5
				PDIA5	1					PDZRN4	5
				POM121L2	1					MAPK4	5
				RBM4	1					CYP2C19	5
				TDRD12	1					DSG2	5
				ZDHHC15	1					MUC3A	5
				ALK	1					HIVEP1	5
				KIAA1211	1					CSF2RB	5
				ATP2B3	1					THSD4	5
				OVCH1	1					KIAA1217	5
				NISCH	1					MYLK	5
				PTPN23	1					SCN9A	5
				PTPRR	1					VPS13A	5
				ZNF658	1					NOTCH4	5
				SMARCA1	1					ARSF	5
				CTCF	1					EBF2	5
				SDK2	1					GLRB	5
				FBN2	1					ITK	5
				FGD6	1					NXF3	5
				RPL22	1					XKR3	5
				RPTOR	1					RAB27B	5
				TG	1					SYNPO2	5
				CTNND2	1					PAPPA	5
				COL4A5	1					ADCYAP1R1	5
				SLK	1					CFHR2	5
				BRCC3	1					FPR3	5
				KCTD15	1					IGHV1OR21-1	5
				KRR1	1					C10orf71	5
				KDR	1					ADAM2	5
				TNRC6A	1					ILDR1	5
				MYH14	1					KLHL13	5
				KCNU1	1					MCHR2	5
				ZEB1	1					SAMD9	5
				ASAP3	1					LTBP2	5
				DCAF8	1					DLEC1	5
				DHX40	1					LRRC30	5
				DNM1L	1					MAP3K9	5
				KIF12	1					ZFP42	5
				LSR	1					NCAN	5
				SEMA3G	1					LGSN	5
				EVI5	1					TRIM36	5
				MASTL	1					HEPHL1	5
				ALDH1L1	1					ADGRF4	5
				GRM6	1					GHR	5
				KIF27	1					ACAN	5
				RFC1	1					CR1L	5
				SMC3	1					FMO3	5
				ATXN7L1	1					ERN2	5
				CD200R1L	1					GCSAML	5
				COPS3	1					TNFAIP8L3	5
				MAPRE3	1					CPN2	5
				PHOX2B	1					RAC1	5
				TRIM69	1					CD86	5
				TRIP13	1					HAL	5
				CRTC1	1					LRRC3B	5
				LTBP3	1					PROM2	5
				MRE11A	1					SLC17A1	5
				PRRT2	1					XIRP1	5
				RNF150	1					BCL11A	5
				STK24	1					TRPC6	5
				STRIP1	1					LIPI	5
				TRIM45	1					POF1B	5
				ZNF280A	1					SLC38A4	5
				DDX46	1					ADAM28	5
				EGR2	1					C8orf4	5
				SERPINB3	1					KRTAP9-4	5
				TMPRSS11F	1					ADCY10	5
				VAV2	1					FLNB	5
				F2	1					ZSWIM2	5
				FAM98A	1					CALCRL	5
				GPC3	1					SDPR	5
				ZNF860	1					SERPINB4	5
				DNAH12	1					NCKAP1L	5
				WNK2	1					CFAP47	5
				ZMYM3	1					SPTLC3	5
				GPRASP1	1					NPY5R	5
				POTEF	1					OR9A2	5
				ALPK2	1					ADH1A	5
				OTOF	1					APCS	5
				ADAD1	1					AREG	5
				GALNT8	1					GIMAP7	5
				UBBP4	1					RAB3IP	5
				ATP11C	1					GLIS3	5
				RAG1	1					MYOM3	5
				SOS2	1					KEL	5
				CNOT1	1					ADCY1	5
				POLR1A	1					SYT16	5
				SV2C	1					GPX5	5
				ZNF735	1					SLC5A7	5
				ZSWIM8	1					ACMSD	5
				CUBN	1					KNSTRN	5
				GPRASP2	1					SLC1A1	5
				MINK1	1					ABRA	5
				PCDHGC4	1					APOH	5
				SCLT1	1					SLC12A8	5
				TBCD	1					ADGRF5	5
				FLNC	1					SELE	5
				B2M	1					CDH17	5
				CEP164	1					SPINT1	5
				GLUD2	1					EPPK1	5
				LOXHD1	1					KRT12	5
				SSPO	1					SLC1A2	5
				KIAA0556	1					TRHR	5
				ZNF831	1					OR6V1	5
				AKAP12	1					GABRB2	5
				ANKRD26	1					KIAA1324	5
				CTSW	1					MAGEC2	5
				FAM189B	1					TRIML2	5
				POLD2	1					AGXT2	5
				PRAMEF18	1					IL36B	5
				RNF8	1					KERA	5
				TMEM181	1					ZFHX4	4
				TREH	1					PEG3	4
				ZNF2	1					CTNNA2	4
				HPSE2	1					ANKS1B	4
				NEDD4L	1					KIAA1109	4
				CACNA2D4	1					MUC4	4
				PTCHD3	1					TNR	4
				SLC6A15	1					GPR158	4
				SV2A	1					PTPRN2	4
				HIVEP1	1					OR4K2	4
				EIF2AK3	1					ZNF385D	4
				EIF5B	1					SLITRK1	4
				ERCC6L2	1					NEB	4
				INTU	1					ROBO2	4
				RNF6	1					ZNF208	4
				EBF2	1					SPTA1	4
				GPR161	1					CMYA5	4
				SLC26A3	1					GRIA2	4
				SRPR	1					CTAGE1	4
				IGSF1	1					KIF4B	4
				RANBP2	1					OR2M5	4
				AKAP9	1					CDH9	4
				SEZ6L	1					COL5A2	4
				INSRR	1					SALL1	4
				PIK3CA	1					SCN1A	4
				SPG20	1					PSG6	4
				SOX9	1					SLC16A14	4
				ZCCHC6	1					RYR1	4
				PCDHA4	1					OR11H12	4
										GUCY2D	4
										OR4M1	4
										CDH8	4
										ATP13A4	4
										SNAP91	4
										DUSP27	4
										NFASC	4
										LRP2	4
										CTNNA3	4
										IL37	4
										COL5A1	4
										OR2M2	4
										SNTG2	4
										SCN2A	4
										UNC79	4
										FCGBP	4
										CCDC141	4
										OR10K2	4
										PSG4	4
										TRHDE	4
										MCTP1	4
										DACH1	4
										SLC4A10	4
										ZNF676	4
										ATP13A5	4
										CUX2	4
										WDR72	4
										MYOM2	4
										TMC2	4
										DUOX2	4
										C12orf40	4
										DPYS	4
										KCNB1	4
										STARD13	4
										TINAG	4
										AP3B2	4
										MAGEA12	4
										SIGLEC7	4
										NYNRIN	4
										CPNE4	4
										ADH1B	4
										FRMPD2	4
										PCDHB3	4
										CNTN6	4
										WBSCR17	4
										CER1	4
										GMEB1	4
										C2orf78	4
										KIR2DL1	4
										PLXNA4	4
										EYA1	4
										TLR5	4
										PCDHB15	4
										AMBN	4
										HYAL4	4
										LRRIQ4	4
										MYCT1	4
										OR4K13	4
										OR52K1	4
										LRRC4C	4
										NCKAP5	4
										MYPN	4
										PHLDB2	4
										A1CF	4
										GABRG1	4
										AOAH	4
										OR2L3	4
										PSG1	4
										SLCO1A2	4
										VEGFC	4
										OR2F1	4
										OR4K17	4
										P3H2	4
										CD1E	4
										TENM4	4
										BSN	4
										ARHGAP15	4
										DPPA4	4
										FOXD4L4	4
										KRT9	4
										OR10H2	4
										OR9K2	4
										TAS2R60	4
										PCDHA3	4
										DBX2	4
										TAL1	4
										ALK	4
										BTBD11	4
										SP140	4
										PRAMEF4	4
										TOX2	4
										KIF21B	4
										ACSS3	4
										CD96	4
										CYP7B1	4
										IQUB	4
										OR8H3	4
										PSG7	4
										SLC14A2	4
										FBN2	4
										GIMAP8	4
										PLXNB1	4
										KIF2B	4
										FLT3	4
										ST6GAL2	4
										NFE2	4
										OR13C5	4
										OR8A1	4
										SERPINA4	4
										SERPINB11	4
										TMPRSS3	4
										MRAP2	4
										CR2	4
										ADAM22	4
										ADAM32	4
										AIM1	4
										KCND3	4
										TGM6	4
										FRYL	4
										MAST4	4
										SEZ6L	4
										CACNG5	4
										CHI3L2	4
										FGL2	4
										KRT80	4
										RANBP3L	4
										RASSF6	4
										SFTPD	4
										FAM90A1	4
										OTOL1	4
										PALLD	4
										RTN3	4
										SLC6A13	4
										SMG7	4
										ZNF679	4
										OR2G3	4
										OR5H15	4
										RSBN1	4
										AGBL1	4
										CHD5	4
										ADAM21	4
										CYP4X1	4
										DPPA2	4
										GABRE	4
										L3MBTL4	4
										NEUROD4	4
										OR2J2	4
										OR8K3	4
										SIGLEC12	4
										TAF1L	4
										STAB1	4
										ZNF711	4
										CACNA2D4	4
										ALMS1	4
										PCNXL2	4
										PCDHB5	4
										SIM1	4
										FHDC1	4
										EMB	4
										IGHG2	4
										OR52D1	4
										WNT7A	4
										ZNF423	4
										VPS13D	4
										INPP5D	4
										OR52E2	4
										SGCZ	4
										OTOF	4
										OR52E8	4
										PROL1	4
										ACKR2	4
										HOXB1	4
										HSD3B2	4
										LRG1	4
										STARD6	4
										ITGAL	4
										SLCO5A1	4
										TLR8	4
										PCDHGA1	4
										PCDHGA6	4
										ATP1A3	4
										LAMA3	4
										CAPN13	4
										ELN	4
										MAGEA10	4
										CDH4	4
										NYAP2	4
										OSMR	4
										SLC44A5	4
										USP6	4
										B4GALNT2	4
										LRRC49	4
										SIRPG	4
										PCDHA6	4
										TRPM2	4
										ARGFX	4
										CD177	4
										ISX	4
										KCNK1	4
										NGF	4
										OR8S1	4
										TCP11	4
										TMEM202	4
										GIMAP4	4
										PRRG3	4
										DRD2	4
										OR1L8	4
										OR51M1	4
										OR9A4	4
										VIL1	4
										CACNA1I	4
										C12orf50	4
										HRNR	4
										KSR2	4
										TBC1D8B	4
										ATP6V0A4	4
										CLCN1	4
										OR1F1	4
										OR52I1	4
										PIGU	4
										UMODL1	4
										TMEM154	4
										DCD	4
										HIVEP2	4
										MAGEB6	4
										MAGEE2	4
										ACTRT2	4
										EPB41L1	4
										PRKCQ	4
										RGL1	4
										ST8SIA3	4
										CEMIP	4
										COL1A1	4
										AGTR2	4
										CYP3A4	4
										IL1RL1	4
										MLIP	4
										RAG2	4
										SIGLEC11	4
										SPEG	4
										BNC1	4
										CAPN6	4
										FAP	4
										LILRB2	4
										MUM1L1	4
										RPRD2	4
										FCRLA	4
										GDF3	4
										IL1RL2	4
										KCNIP4	4
										OR10A7	4
										OR13C2	4
										PPP6C	4
										SCG3	4
										SGMS1	4
										TAS2R38	4
										TUBAL3	4
										ZNF80	4
										OR13C3	4
										PRAMEF10	4
										PRAMEF12	4
										SEPP1	4
										DCANP1	4
										GRXCR2	4
										MOGAT3	4
										NKAIN3	4
										OR56A5	4
										PAQR5	4
										SPANXB1	4
										CBLB	4
										CFAP45	4
										MRC2	4
										XXbac-BPG116M5.17	4
										KIAA1210	4
										DCDC1	4
										LRFN2	4
										TPTE2	4
										ATP8B4	4
										CYP2C18	4
										CYP4F11	4
										NMUR2	4
										OR52L1	4
										OR5H2	4
										SERPINA7	4
										HAPLN1	4
										OVGP1	4
										PLCXD3	4
										PRAMEF17	4
										PRKAA2	4
										PTPN5	4
										SIGLEC5	4
										ZNF683	4
										CCT8L2	4
										ELFN2	4
										SLC17A8	4
										ZNF665	4
										DEFA3	4
										ARFGEF3	4
										BTBD16	4
										CLEC3A	4
										CREB5	4
										EFCAB12	4
										OR6C1	4
										OR7G1	4
										RNF152	4
										UGT1A3	4
										VCX3A	4
										WI2-3308P17.2	4
										CSF2RA	4
										GDF2	4
										SAGE1	4
										CBFA2T2	4
										CHRNA2	4
										FOXO1	4
										OR51B4	4
										OR5AC2	4
										PKP3	4
										PLA2G4E	4
										ZCCHC16	4
										MYBPC1	4
										NUP210L	4
										NACA2	4
										SNX24	4
										ABCA8	4
										NOD1	4
										OR52M1	4
										SAMD7	4
										SEMG1	4
										SLC22A10	4
										SLC30A8	4
										ARHGEF11	4
										NPC1L1	4
										ARHGAP44	4
										CCBE1	4
										CD180	4
										DAW1	4
										MRGPRX2	4
										VAT1L	4
										SCNN1G	4
										STEAP4	4
										ZPLD1	4
										KIAA0319	4
										PHKA1	4
										RPS6KA6	4
										BARX2	4
										MOG	4
										OR10P1	4
										OR2B6	4
										STARD4	4
										PITPNM1	4
										AMIGO2	4
										ANGEL1	4
										GLYATL1	4
										KIR2DL3	4
										NCR1	4
										PIP5K1B	4
										PRSS58	4
										SERPING1	4
										SIGLEC6	4
										PRKG2	4
										CCR4	4
										SLC16A9	4
										CNGB1	4
										OR1D5	4
										PPARG	4
										TNFRSF8	4
										ZNF341	4
										CLCA4	4
										SLC9C1	4
										CYP4F12	4
										CSHL1	4
										OR5V1	4
										SYNE1	3
										SLC8A1	3
										ADGRB3	3
										SLCO1C1	3
										NRXN3	3
										ZNF536	3
										NRXN1	3
										CDH10	3
										OR2B3	3
										COL6A6	3
										ERBB4	3
										LRRIQ3	3
										OR2G6	3
										PCDHB7	3
										TNN	3
										NLRC5	3
										ZNF334	3
										MED12L	3
										ITGA8	3
										PCDHA13	3
										GUCY1A2	3
										BCL11B	3
										CYP19A1	3
										KCNK13	3
										ZSCAN4	3
										RGS22	3
										MYH6	3
										SPEF2	3
										CCDC178	3
										KCNJ3	3
										RIMS2	3
										BZRAP1	3
										MAGI1	3
										BRINP2	3
										OR11L1	3
										RP1L1	3
										ITGBL1	3
										NBEA	3
										TRPC5	3
										OGDHL	3
										KANK4	3
										CDH12	3
										FYB	3
										IL21R	3
										MAP3K5	3
										SERPINI2	3
										TBX18	3
										SLC12A5	3
										CLSTN2	3
										ELMO1	3
										NLRP12	3
										TMEM132D	3
										CYP3A5	3
										OR51I1	3
										CD2	3
										KLHL14	3
										SLC9A9	3
										ZIM2	3
										ANO4	3
										MCF2	3
										ABCB1	3
										MKX	3
										OIT3	3
										OR51B2	3
										UNC5D	3
										ZNF98	3
										SACS	3
										RIMS1	3
										SPTB	3
										ATP2B2	3
										GUCY2C	3
										KCND2	3
										OR4C15	3
										ITGAD	3
										JAKMIP1	3
										MDGA1	3
										SPOCK3	3
										LAMB4	3
										ADAM19	3
										ITGA10	3
										FREM1	3
										ADGRL2	3
										CDH7	3
										GREB1	3
										MYH13	3
										ADAMTS19	3
										FSHR	3
										MAGEC3	3
										VPS13B	3
										C3orf30	3
										INHBA	3
										AHNAK	3
										ATP8A1	3
										GABRA2	3
										LILRB1	3
										PRDM16	3
										ZNF667	3
										GALNT13	3
										PCDHA7	3
										GRM8	3
										ADCK1	3
										CD84	3
										CYP3A43	3
										SERPINB10	3
										FREM2	3
										IGSF21	3
										PKP2	3
										ADD2	3
										NOMO1	3
										FAM13C	3
										KCNV1	3
										OR2L2	3
										RBFOX1	3
										SERPINB3	3
										SPINK5	3
										STAT4	3
										UGT3A2	3
										SCN7A	3
										FLT4	3
										GLI2	3
										LAMA1	3
										ABCB11	3
										PCDHB10	3
										PKD1	3
										PLA2R1	3
										SHROOM3	3
										SULF1	3
										SDK1	3
										ADGRL3	3
										PCDHA5	3
										CFAP58	3
										NPAS4	3
										PDE11A	3
										CCR2	3
										DDI1	3
										IL2RB	3
										OR6C4	3
										RIT2	3
										LAMA5	3
										HECW1	3
										OR10J1	3
										TRIM49	3
										SCN3A	3
										CALB2	3
										NDRG2	3
										CLEC4M	3
										GCG	3
										IL20RA	3
										TCAF2	3
										SUPT6H	3
										WDR49	3
										PLEC	3
										ARAP2	3
										EPHB1	3
										NLRP7	3
										ANKFN1	3
										ARHGAP20	3
										LRRC66	3
										ZFAT	3
										RPGRIP1	3
										FNDC1	3
										UBR4	3
										GALNT14	3
										GJA10	3
										MYO1A	3
										PKDREJ	3
										ACRBP	3
										ANGPTL5	3
										BCO1	3
										BIN2	3
										BPIFB2	3
										GEM	3
										GPRIN2	3
										KIFC1	3
										NCF2	3
										OR2A2	3
										OR5AP2	3
										PDE4C	3
										DKK2	3
										FCRL6	3
										ME3	3
										REG3G	3
										SLC6A2	3
										TESPA1	3
										VWA2	3
										OBSCN	3
										ATP2C2	3
										EDIL3	3
										PRAMEF11	3
										ZNF573	3
										DSCAML1	3
										CEP126	3
										ITGAM	3
										PASD1	3
										PRX	3
										SPAM1	3
										MYO3B	3
										PTPRF	3
										SALL4	3
										DSPP	3
										KIR3DL2	3
										SEMA3E	3
										C1QC	3
										CX3CR1	3
										ENTPD3	3
										INHBC	3
										OR6C3	3
										PRSS42	3
										TUFM	3
										VSTM1	3
										WASF1	3
										GRID1	3
										KIAA1549	3
										PCDHB6	3
										BPIFA3	3
										METTL7B	3
										PPAP2B	3
										PRAMEF7	3
										ZNF641	3
										TRBV6-1	3
										SSPO	3
										AFM	3
										BEST3	3
										COL8A1	3
										FMNL2	3
										NTRK1	3
										OR2T33	3
										OR5T2	3
										RASA2	3
										OTOGL	3
										SLITRK6	3
										CCER1	3
										FMO1	3
										GAD1	3
										OR2T2	3
										VWA5A	3
										ZNF721	3
										TENM2	3
										DGKB	3
										ZFP64	3
										B3GALT1	3
										B4GALNT3	3
										IL1R1	3
										OR10C1	3
										PTGS2	3
										RECQL5	3
										SYK	3
										TRIM24	3
										UBQLNL	3
										CERS3	3
										CYP4F3	3
										OR13C4	3
										OR13G1	3
										OR2A5	3
										OR2G2	3
										OR2T8	3
										PCDHGC4	3
										PRAMEF18	3
										TACC3	3
										TGM7	3
										ALPL	3
										CAMKV	3
										CCDC70	3
										IL22RA1	3
										KCNJ6	3
										PARM1	3
										TLE6	3
										CCNB3	3
										COL2A1	3
										NCOA6	3
										POSTN	3
										TDRD1	3
										ABI3BP	3
										ALB	3
										DCLK3	3
										EFHB	3
										EPB41L2	3
										GYS2	3
										LILRB4	3
										SLC26A3	3
										ZNF592	3
										ITPR1	3
										ATG2A	3
										EML5	3
										PCDHB13	3
										SLFN11	3
										NUP210	3
										SPTBN5	3
										ZNF407	3
										MYH3	3
										ANKEF1	3
										GAREM	3
										MYLK3	3
										PRAMEF20	3
										SIGLEC9	3
										ACD	3
										C10orf113	3
										C3orf56	3
										CCDC28A	3
										GPR176	3
										IL36A	3
										KRTAP10-6	3
										OR7C2	3
										RNF165	3
										TMEM178A	3
										CDH23	3
										F9	3
										MAPT	3
										MYRIP	3
										OR51G1	3
										SLC7A2	3
										TRIM55	3
										USP53	3
										ZFHX3	3
										CILP2	3
										CYLC2	3
										JAKMIP2	3
										MERTK	3
										PCDHAC2	3
										IGFL1	3
										PRH2	3
										TRAV9-1	3
										ADAMTS2	3
										ACSL5	3
										AOC3	3
										C1orf106	3
										CD244	3
										FBLN1	3
										KRT75	3
										MAN1C1	3
										ME1	3
										MMP26	3
										MUC15	3
										MYZAP	3
										OR6C65	3
										PAX7	3
										SEMA4C	3
										SLC38A1	3
										TNFRSF21	3
										HMCN1	3
										DSE	3
										FRMD7	3
										MAP1A	3
										ACSM3	3
										GZMA	3
										OR8D1	3
										POTEG	3
										SLC22A8	3
										TMEM63C	3
										TSSK1B	3
										ZNF490	3
										COL7A1	3
										TEX15	3
										DENND3	3
										GUCY2F	3
										NLRC4	3
										PCDHGB4	3
										SALL3	3
										THBS1	3
										MYOF	3
										C1QTNF9	3
										CRP	3
										GPCPD1	3
										HCAR3	3
										OR12D3	3
										ZNF555	3
										ZSCAN31	3
										MACF1	3
										ADH1C	3
										AMPD3	3
										CRNN	3
										LNX1	3
										OR52A5	3
										OR8H1	3
										PCDH12	3
										PDE6B	3
										RUNDC3B	3
										SEL1L3	3
										TBX15	3
										ADAMTSL3	3
										A2M	3
										FRMPD4	3
										INSRR	3
										PCDHA2	3
										ASB15	3
										BTNL8	3
										CDYL2	3
										CHRD	3
										CNKSR1	3
										EPHA1	3
										FCHO1	3
										FERMT1	3
										HR	3
										KCNA10	3
										KRT3	3
										KRT71	3
										OR14K1	3
										SIDT1	3
										SUGP2	3
										IL7R	3
										ITIH5	3
										TEK	3
										TRRAP	3
										C9	3
										GABRA3	3
										IL31RA	3
										BBOX1	3
										DEFB115	3
										EMID1	3
										LELP1	3
										OR1E1	3
										SBK2	3
										PCDHB2	3
										ANKRD45	3
										ASS1	3
										BLNK	3
										BMP2	3
										CHAF1B	3
										CHST8	3
										FKBP6	3
										GAP43	3
										GZMK	3
										MAP2K1	3
										OR6C70	3
										OSBP2	3
										OTOP3	3
										PLBD1	3
										PMEPA1	3
										RAPGEF3	3
										SLAMF8	3
										ZNF488	3
										ALPK3	3
										CAMTA1	3
										PCDHGA3	3
										CT45A1	3
										OBP2B	3
										PIM3	3
										ANAPC1	3
										PARD3	3
										ADAMTS10	3
										SLC4A5	3
										UBE3C	3
										HEPH	3
										CCDC87	3
										GCKR	3
										OR52N5	3
										PADI3	3
										SLIT1	3
										AMHR2	3
										NF1	3
										CDH16	3
										SLC28A1	3
										TRPV6	3
										KCNH2	3
										CTCFL	3
										CAMSAP3	3
										C4orf17	3
										GPR137	3
										DRD5	3
										BTNL3	3
										C1S	3
										EPHA10	3
										HHLA2	3
										GIMAP5	3
										SCML2	3
										CES3	3
										B3GNTL1	3
										LGI2	3
										CFAP57	3
										SERPINB13	3
										GALNT6	3
										CCR8	3
										RERGL	3
										SYT17	3
										TMEM119	3
										MUC21	3
										ARHGEF2	3
										CCDC185	3
										OR1N1	3
										P4HA1	3
										TAS2R9	3
										CFHR5	3
										TRAV13-1	3
										KL	3
										TSPAN12	3
										ART3	3
										IGHV1-58	3
										OR10H5	3
										NGEF	3
										HLCS	3
										TRIM15	3
										FMN2	2
										PDZD2	2
										RELN	2
										PXDNL	2
										SORCS3	2
										CNTNAP5	2
										ADAMTS12	2
										RYR3	2
										ADAM12	2
										ANK2	2
										NALCN	2
										OR5B12	2
										MYO15A	2
										MICALCL	2
										ASTN2	2
										PHF21B	2
										ZNF737	2
										BRINP1	2
										GRIK2	2
										C3orf20	2
										GALNTL6	2
										RYR2	2
										UGT2B28	2
										ABCC12	2
										CHRM2	2
										CFH	2
										OR51A7	2
										ELAVL2	2
										SH3GL3	2
										TET1	2
										COL9A1	2
										CHD6	2
										SPEN	2
										CTNND2	2
										TPO	2
										CECR2	2
										PRDM9	2
										FBXL7	2
										IKZF2	2
										OR10K1	2
										OR6K6	2
										PDYN	2
										FAM131B	2
										BIRC3	2
										THSD7A	2
										KDM5A	2
										ENTHD1	2
										PCDHGB5	2
										MUC5B	2
										CMTR2	2
										GAS2L2	2
										ABCA13	2
										CILP	2
										NUTM1	2
										SEMA5B	2
										LRRC7	2
										CFAP61	2
										NLRP14	2
										CUBN	2
										HCN1	2
										AMPH	2
										FRMPD1	2
										LHCGR	2
										HEPACAM2	2
										OR51V1	2
										PRAMEF19	2
										LCT	2
										CIITA	2
										DLGAP4	2
										FAM179A	2
										SLC26A8	2
										UGT2B15	2
										MEFV	2
										NPR1	2
										OR2T1	2
										RASGRP3	2
										COL23A1	2
										FAM183B	2
										GLDN	2
										HMGB4	2
										MMP24	2
										OR6C68	2
										ANKH	2
										LAMP5	2
										OR13F1	2
										SYNDIG1	2
										AMER3	2
										LRRIQ1	2
										SRCAP	2
										NLRP3	2
										ZNF479	2
										AFF3	2
										AMPD1	2
										SHANK1	2
										ANO3	2
										EPHB6	2
										PTCHD3	2
										TRIM42	2
										ADGRL4	2
										KIAA2018	2
										YLPM1	2
										HERC2	2
										CALCR	2
										CDHR2	2
										OR4C6	2
										PEX5L	2
										PTPRC	2
										UBR5	2
										BAAT	2
										CACNA2D2	2
										DDX53	2
										DOK6	2
										FRG2C	2
										KRT38	2
										MCOLN2	2
										NXF5	2
										OR4N5	2
										PTGIS	2
										STRC	2
										ZNF582	2
										MYO3A	2
										PKD1L1	2
										CFAP70	2
										CNGA3	2
										GPLD1	2
										IGHG3	2
										TPH2	2
										ATP7B	2
										CTAGE9	2
										FAM171A1	2
										OR10AG1	2
										SLC26A9	2
										ZMYM1	2
										ZEB1	2
										ANKHD1-EIF4EBP3	2
										SDK2	2
										WDR17	2
										ABCA10	2
										ADH7	2
										FCAMR	2
										GLP1R	2
										HTR4	2
										IDO2	2
										KRT10	2
										KRT82	2
										OR4X2	2
										OR6C76	2
										SLC7A11	2
										VWC2L	2
										ZNF384	2
										CACNA1A	2
										MGA	2
										CEACAM21	2
										KLK2	2
										OR2A7	2
										RELB	2
										SCP2D1	2
										SRD5A2	2
										WFDC8	2
										C16orf90	2
										COLEC10	2
										SLC1A5	2
										COL19A1	2
										FRAS1	2
										TLR4	2
										ADAM23	2
										CNGA2	2
										EPHB3	2
										KIAA1755	2
										LRRTM4	2
										LTBP4	2
										OR4Q3	2
										RAG1	2
										RALGAPA1	2
										SCN8A	2
										TANC1	2
										FBN1	2
										DOCK3	2
										DNM3	2
										NCOA2	2
										OR4C13	2
										STK36	2
										NPHS1	2
										PCDHB14	2
										PIWIL1	2
										PPP1R9A	2
										AKNA	2
										APBB1IP	2
										KRT5	2
										NOX5	2
										OR1C1	2
										PADI2	2
										POU6F2	2
										SLC34A2	2
										TBX20	2
										THRB	2
										ZNF556	2
										ZNF606	2
										ZNF827	2
										ADGRE3	2
										CCDC67	2
										IQCA1	2
										MTTP	2
										OR5T3	2
										PLIN4	2
										TBC1D1	2
										ZNF780A	2
										ASIC1	2
										BCAS1	2
										CDR1	2
										GBP6	2
										HTR3B	2
										KBTBD12	2
										MMP13	2
										OR14J1	2
										OR4X1	2
										OR56B1	2
										OR5A2	2
										PDE9A	2
										STOML3	2
										VSTM4	2
										WNT3	2
										ARHGAP36	2
										GRM5	2
										GRM6	2
										AKAP9	2
										ANK1	2
										BPTF	2
										NOL4	2
										SCN4A	2
										PCNT	2
										SIGLEC1	2
										IGHM	2
										IGSF9	2
										PDE8B	2
										PNPLA7	2
										ROBO4	2
										ZNF585B	2
										ADRBK1	2
										BDKRB1	2
										BSND	2
										CD19	2
										CREB3L1	2
										CTSE	2
										GUCA1C	2
										KLRC4-KLRK1	2
										LIPJ	2
										MMP28	2
										NLGN4Y	2
										NXPH1	2
										OR52H1	2
										OTC	2
										SEC14L3	2
										SPRR3	2
										TARSL2	2
										TBC1D21	2
										THPO	2
										TM7SF3	2
										TRIM69	2
										ZNF26	2
										TG	2
										EPB41L4B	2
										GLTSCR1L	2
										HNF4A	2
										IKZF1	2
										IL18RAP	2
										KCNH4	2
										OR14A16	2
										OR5J2	2
										PCDHB16	2
										PTK2B	2
										STAG3	2
										THADA	2
										MYCBP2	2
										CFAP46	2
										CNTN1	2
										DNMBP	2
										F13B	2
										FOLH1	2
										GALNT8	2
										PCDHB11	2
										POTEH	2
										SGK223	2
										TAOK2	2
										TKTL2	2
										C10orf54	2
										C11orf88	2
										FABP1	2
										FAM105A	2
										HPR	2
										IGHV4-34	2
										IGLV2-33	2
										LCE3D	2
										LCN2	2
										RIPPLY3	2
										RPH3AL	2
										SFTA3	2
										UBE2J2	2
										VN1R1	2
										C1orf105	2
										DEFB113	2
										PCDHA9	2
										AHNAK2	2
										ACVR1C	2
										BICD1	2
										BOC	2
										CADM3	2
										CCDC116	2
										CHRNA4	2
										DENND1A	2
										EFCAB3	2
										F2	2
										GPHN	2
										HAVCR1	2
										HNRNPUL1	2
										HRG	2
										LDLR	2
										NLRC3	2
										OR4E2	2
										OR52N4	2
										OR5M10	2
										PLAG1	2
										PRR16	2
										PTGS1	2
										PVRL4	2
										SERPINB2	2
										SHC3	2
										TAAR6	2
										TRAT1	2
										ABCC3	2
										CASS4	2
										CHRM3	2
										MGAT4C	2
										PCDHGA4	2
										PRICKLE1	2
										PTPRO	2
										SPG11	2
										DYSF	2
										FBN3	2
										FAM71A	2
										IGHMBP2	2
										KIF19	2
										KRT34	2
										MAMDC2	2
										MYCBPAP	2
										OPCML	2
										OR10G7	2
										SLC6A11	2
										SPON1	2
										USP17L2	2
										WEE2	2
										ZNF527	2
										ASH1L	2
										DOCK2	2
										TECTA	2
										AOX1	2
										GPATCH8	2
										ITGAX	2
										ITIH2	2
										MAP3K19	2
										NETO1	2
										PCDHA4	2
										CACNA1D	2
										SPATA31E1	2
										INADL	2
										POTEE	2
										AGTR1	2
										CYP2A6	2
										DHCR7	2
										DLL4	2
										DPF3	2
										GLP2R	2
										IPO13	2
										MTL5	2
										NTN4	2
										OR2Y1	2
										OR6C2	2
										OR8B3	2
										PGM2	2
										REG1A	2
										SLC2A9	2
										TBC1D15	2
										TECTB	2
										TNFRSF13B	2
										ZNF239	2
										ZNF284	2
										ZNF391	2
										GPR179	2
										PTPRZ1	2
										AGTPBP1	2
										ARHGAP6	2
										BANK1	2
										BAZ1B	2
										BCLAF1	2
										DOCK9	2
										GUCY1A3	2
										NLGN1	2
										PRAMEF15	2
										PROX1	2
										SLC24A3	2
										STON2	2
										SYCP2L	2
										CHD8	2
										PKD1L2	2
										DDX3X	2
										FAM171B	2
										FARP1	2
										IL6ST	2
										ITIH1	2
										LPIN1	2
										MAP9	2
										NFATC1	2
										NPFFR2	2
										NRP1	2
										SAMSN1	2
										SCEL	2
										SLC22A2	2
										SLCO2B1	2
										TTC27	2
										ZNF451	2
										ZNF780B	2
										ABCC8	2
										KCNH8	2
										ACTRT1	2
										CP	2
										NCOA3	2
										OR11H1	2
										PROS1	2
										PTPRR	2
										ZNF735	2
										COL6A3	2
										ADH4	2
										CHDH	2
										CLEC6A	2
										EXD2	2
										EXOC6B	2
										GMDS	2
										HYKK	2
										IGKV3D-20	2
										IYD	2
										KLHL3	2
										MTHFD2L	2
										NKAIN2	2
										NRG2	2
										NT5C1A	2
										OR5P3	2
										OXSR1	2
										PDLIM2	2
										PIGV	2
										PPP3CB	2
										RAD9B	2
										RDH16	2
										RIMS4	2
										SEMA3G	2
										SHD	2
										TBCE	2
										TBX2	2
										UBE2U	2
										WBP2NL	2
										WDR93	2
										ADAMTS9	2
										DPP10	2
										GTF3C1	2
										NELL1	2
										BAZ2B	2
										F13A1	2
										ITGA7	2
										ITGB4	2
										ROR2	2
										ZNF835	2
										DOPEY2	2
										FLT1	2
										GPC5	2
										MRC1	2
										PARD3B	2
										PCDHA11	2
										ACTL6B	2
										ADARB2	2
										C10orf120	2
										CCDC155	2
										CCDC74B	2
										CRACR2A	2
										CRTC2	2
										DCN	2
										HCN3	2
										HNRNPCL1	2
										IDO1	2
										KRT76	2
										LCK	2
										MLXIPL	2
										NPHS2	2
										OR10H1	2
										OR2A12	2
										OR2A14	2
										OR4D2	2
										OR51G2	2
										OR51Q1	2
										OR5K4	2
										PID1	2
										SLC28A2	2
										SLC2A2	2
										SMARCC1	2
										SP140L	2
										SPRY3	2
										TNS4	2
										UGT1A9	2
										CENPE	2
										ATRNL1	2
										GRIK3	2
										MYH11	2
										POTEF	2
										SLITRK4	2
										BCL2L12	2
										BTC	2
										DYNLRB2	2
										FAM110C	2
										FAM19A4	2
										HFE2	2
										OPALIN	2
										OSGEPL1	2
										PCID2	2
										TMEM174	2
										TWSG1	2
										C10orf107	2
										LCORL	2
										TRAV24	2
										WBSCR28	2
										FAM47C	2
										PCDHGA2	2
										PCDHGB2	2
										ATP12A	2
										POTEC	2
										RPGRIP1L	2
										SGSM1	2
										ZFYVE9	2
										HECTD4	2
										43900	2
										CCDC27	2
										CLEC16A	2
										DBH	2
										GALNT15	2
										KCNN3	2
										LARP4B	2
										MAP4K3	2
										MPP6	2
										MRGPRX1	2
										OR5M1	2
[truncated: 1,975 more rows]

## Sheet: CNV
Cluster I Amplification			Cluster I Deletion			Cluster II Amplification			Cluster II Deletion			Cluster III Amplification			Cluster III Deletion			Cluster IV Amplification			Cluster IV Deletion			Cluster V Amplification			Cluster V Deletion			Cluster VI Amplification			Cluster VI Deletion			Cluster VII Amplification			Cluster VII Deletion			Cluster VIII Amplification			Cluster VIII Deletion
列1	列2	列3	列4	列5	列6	列7	列8	列9	列10	列11	列12	列13	列14	列15	列16	列17	列18	列19	列20	列21	列22	列23	列24	列25	列26	列27	列28	列29	列30	列31	列32	列33	列34	列35	列36	列37	列38	列39	列40	列41	列42	列43	列44	列45	列46	列47	列48
Gene ID	Gene Name	Chromosome Location	Gene ID	Gene Name	Chromosome Location	Gene ID	Gene Name	Chromosome Location	Gene ID	Gene Name	Chromosome Location	Gene ID	Gene Name	Chromosome Location	Gene ID	Gene Name	Chromosome Location	Gene ID	Gene Name	Chromosome Location	Gene ID	Gene Name	Chromosome Location	Gene ID	Gene Name	Chromosome Location	Gene ID	Gene Name	Chromosome Location	Gene ID	Gene Name	Chromosome Location	Gene ID	Gene Name	Chromosome Location	Gene ID	Gene Name	Chromosome Location	Gene ID	Gene Name	Chromosome Location	Gene ID	Gene Name	Chromosome Location	Gene ID	Gene Name	Chromosome Location
ENSG00000132432	SEC61G	7p11.2	ENSG00000110693	SOX6	11p15.2	ENSG00000110075	PPP6R3	11q13	ENSG00000171862	PTEN	10q23.31	ENSG00000143382	ADAMTSL4	1q21.2	ENSG00000147883	CDKN2B	9p21.3	ENSG00000108651	UTP6	17q11.2	ENSG00000000938	FGR	1p35.3	ENSG00000069482	GAL	11q13.2	ENSG00000011304	PTBP1	19p13.3	ENSG00000110075	PPP6R3	11q13	ENSG00000075239	ACAT1	11q22.3	ENSG00000088451	TGDS	13q32.1	ENSG00000150760	DOCK1	10q26.2	ENSG00000110075	PPP6R3	11q13	ENSG00000227268	KLLN	10q23
ENSG00000146648	EGFR	7p11.2	ENSG00000110696	C11orf58	11p15.2	ENSG00000006534	ALDH3B1	11q13.2	ENSG00000102780	DGKH	13q14.11	ENSG00000143384	MCL1	1q21.2	ENSG00000147889	CDKN2A	9p21.3	ENSG00000172301	COPRS	17q11.2	ENSG00000009780	FAM76A	1p35.3	ENSG00000149716	LTO1	11q13.2	ENSG00000060558	GNA15	19p13.3	ENSG00000175115	PACS1	11q13.1-q13.2	ENSG00000110660	SLC35F2	11q22.3	ENSG00000102580	DNAJC3	13q32.1	ENSG00000083642	PDS5B	13q13.1	ENSG00000006534	ALDH3B1	11q13.2	ENSG00000171862	PTEN	10q23.31
			ENSG00000099810	MTAP	9p21.3	ENSG00000069482	GAL	11q13.2	ENSG00000120658	ENOX1	13q14.11	ENSG00000143420	ENSA	1q21.3				ENSG00000176658	MYO1D	17q11.2	ENSG00000060656	PTPRU	1p35.3	ENSG00000172613	RAD9A	11q13.2	ENSG00000064666	CNN2	19p13.3	ENSG00000006534	ALDH3B1	11q13.2	ENSG00000110675	ELMOD1	11q22.3	ENSG00000102595	UGGT2	13q32.1	ENSG00000133116	KL	13q13.1	ENSG00000069482	GAL	11q13.2	ENSG00000184719	RNLS	10q23.31
			ENSG00000107105	ELAVL2	9p21.3	ENSG00000084207	GSTP1	11q13.2	ENSG00000120675	DNAJC15	13q14.11	ENSG00000143457	GOLPH3L	1q21.3				ENSG00000006125	AP2B1	17q12	ENSG00000116329	OPRD1	1p35.3	ENSG00000172725	CORO1B	11q13.2	ENSG00000064687	ABCA7	19p13.3	ENSG00000069482	GAL	11q13.2	ENSG00000110723	EXPH5	11q22.3	ENSG00000125249	RAP2A	13q32.1	ENSG00000133121	STARD13	13q13.1	ENSG00000084207	GSTP1	11q13.2	ENSG00000133115	STOML3	13q13.2
			ENSG00000120235	IFNA6	9p21.3	ENSG00000110057	UNC93B1	11q13.2	ENSG00000133106	EPSTI1	13q14.11	ENSG00000163131	CTSS	1q21.3				ENSG00000108733	PEX12	17q12	ENSG00000116350	SRSF4	1p35.3	ENSG00000175463	TBC1D10C	11q13.2	ENSG00000064932	SBNO2	19p13.3	ENSG00000084207	GSTP1	11q13.2	ENSG00000137710	RDX	11q22.3	ENSG00000125257	ABCC4	13q32.1	ENSG00000139597	N4BP2L1	13q13.1	ENSG00000110057	UNC93B1	11q13.2	ENSG00000120685	PROSER1	13q13.3
			ENSG00000120242	IFNA8	9p21.3	ENSG00000110066	KMT5B	11q13.2	ENSG00000139656	SMIM2	13q14.11	ENSG00000121858	TNFSF10	3q26				ENSG00000172123	SLFN12	17q12	ENSG00000116353	MECR	1p35.3	ENSG00000213402	PTPRCAP	11q13.2	ENSG00000065000	AP3D1	19p13.3	ENSG00000110057	UNC93B1	11q13.2	ENSG00000137714	FDX1	11q22.3	ENSG00000125285	SOX21	13q32.1	ENSG00000244754	N4BP2L2	13q13.1	ENSG00000110066	KMT5B	11q13.2	ENSG00000120686	UFM1	13q13.3
			ENSG00000137080	IFNA21	9p21.3	ENSG00000110697	PITPNM1	11q13.2	ENSG00000151778	SERP2	13q14.11	ENSG00000008952	SEC62	3q26.2				ENSG00000172716	SLFN11	17q12	ENSG00000117748	RPA2	1p35.3	ENSG00000075388	FGF4	11q13.3	ENSG00000065268	WDR18	19p13.3	ENSG00000110066	KMT5B	11q13.2	ENSG00000137760	ALKBH8	11q22.3	ENSG00000134873	CLDN10	13q32.1	ENSG00000133115	STOML3	13q13.2	ENSG00000110697	PITPNM1	11q13.2	ENSG00000133107	TRPC4	13q13.3
			ENSG00000147873	IFNA5	9p21.3	ENSG00000110711	AIP	11q13.2	ENSG00000179813	FAM216B	13q14.11	ENSG00000013293	SLC7A14	3q26.2				ENSG00000181291	TMEM132E	17q12	ENSG00000117751	PPP1R8	1p35.3	ENSG00000085733	CTTN	11q13.3	ENSG00000065717	TLE2	19p13.3	ENSG00000110697	PITPNM1	11q13.2	ENSG00000149289	ZC3H12C	11q22.3	ENSG00000134874	DZIP1	13q32.1	ENSG00000133119	RFC3	13q13.2	ENSG00000110711	AIP	11q13.2	ENSG00000150893	FREM2	13q13.3
			ENSG00000147883	CDKN2B	9p21.3	ENSG00000110717	NDUFS8	11q13.2	ENSG00000083635	NUFIP1	13q14.12	ENSG00000013297	CLDN11	3q26.2				ENSG00000270379	HEATR9	17q12	ENSG00000117758	STX12	1p35.3	ENSG00000110090	CPT1A	11q13.3	ENSG00000070388	FGF22	19p13.3	ENSG00000110711	AIP	11q13.2	ENSG00000149308	NPAT	11q22.3	ENSG00000139793	MBNL2	13q32.1	ENSG00000102710	SUPT20H	13q13.3	ENSG00000110717	NDUFS8	11q13.2	ENSG00000188811	NHLRC3	13q13.3
			ENSG00000147885	IFNA16	9p21.3	ENSG00000110719	TCIRG1	11q13.2	ENSG00000133114	GPALPP1	13q14.12	ENSG00000085274	MYNN	3q26.2				ENSG00000270765	GAS2L2	17q12	ENSG00000120656	TAF12	1p35.3	ENSG00000110092	CCND1	11q13.3	ENSG00000070404	FSTL3	19p13.3	ENSG00000110717	NDUFS8	11q13.2	ENSG00000149311	ATM	11q22.3	ENSG00000152749	GPR180	13q32.1	ENSG00000120669	SOHLH2	13q13.3	ENSG00000110719	TCIRG1	11q13.2	ENSG00000183722	LHFPL6	13q13.3-q14.11
			ENSG00000147889	CDKN2A	9p21.3	ENSG00000110721	CHKA	11q13.2	ENSG00000180332	KCTD4	13q14.12-q14.13	ENSG00000085276	MECOM	3q26.2				ENSG00000270806	C17orf50	17q12	ENSG00000126698	DNAJC8	1p35.3	ENSG00000131620	ANO1	11q13.3	ENSG00000070423	RNF126	19p13.3	ENSG00000110719	TCIRG1	11q13.2	ENSG00000152404	CWF19L2	11q22.3	ENSG00000165621	OXGR1	13q32.1	ENSG00000120685	PROSER1	13q13.3	ENSG00000110721	CHKA	11q13.2	ENSG00000120659	TNFSF11	13q14
			ENSG00000171855	IFNB1	9p21.3	ENSG00000132744	ACY3	11q13.2	ENSG00000188342	GTF2F2	13q14.12-q14.13	ENSG00000114248	LRRC31	3q26.2				ENSG00000270885	RASL10B	17q12	ENSG00000126709	IFI6	1p35.3	ENSG00000131626	PPFIA1	11q13.3	ENSG00000071564	TCF3	19p13.3	ENSG00000110721	CHKA	11q13.2	ENSG00000166266	CUL5	11q22.3	ENSG00000185352	HS6ST3	13q32.1	ENSG00000120686	UFM1	13q13.3	ENSG00000132744	ACY3	11q13.2	ENSG00000023516	AKAP11	13q14.11
			ENSG00000176399	DMRTA1	9p21.3	ENSG00000132746	ALDH3B2	11q13.2	ENSG00000080618	CPB2	13q14.13	ENSG00000136603	SKIL	3q26.2				ENSG00000271447	MMP28	17q12	ENSG00000130766	SESN2	1p35.3	ENSG00000132740	IGHMBP2	11q13.3	ENSG00000071626	DAZAP1	19p13.3	ENSG00000132744	ACY3	11q13.2	ENSG00000166323	C11orf65	11q22.3	ENSG00000102572	STK24	13q32.2	ENSG00000120693	SMAD9	13q13.3	ENSG00000132746	ALDH3B2	11q13.2	ENSG00000102738	MRPS31	13q14.11
			ENSG00000177047	IFNW1	9p21.3	ENSG00000149716	LTO1	11q13.2	ENSG00000102445	RUBCNL	13q14.13	ENSG00000163558	PRKCI	3q26.2				ENSG00000271503	CCL5	17q12	ENSG00000130768	SMPDL3B	1p35.3	ENSG00000132749	TESMIN	11q13.3	ENSG00000071655	MBD3	19p13.3	ENSG00000132746	ALDH3B2	11q13.2	ENSG00000170290	SLN	11q22.3	ENSG00000139797	RNF113B	13q32.2	ENSG00000120697	ALG5	13q13.3	ENSG00000149716	LTO1	11q13.2	ENSG00000102743	SLC25A15	13q14.11
			ENSG00000184995	IFNE	9p21.3	ENSG00000162337	LRP5	11q13.2	ENSG00000123200	ZC3H13	13q14.13	ENSG00000171757	LRRC34	3q26.2				ENSG00000273513	TBC1D3K	17q12	ENSG00000130770	ATP5IF1	1p35.3	ENSG00000162341	TPCN2	11q13.3	ENSG00000079313	REXO1	19p13.3	ENSG00000149716	LTO1	11q13.2	ENSG00000178105	DDX10	11q22.3	ENSG00000152767	FARP1	13q32.2	ENSG00000120699	EXOSC8	13q13.3	ENSG00000162337	LRP5	11q13.2	ENSG00000102760	RGCC	13q14.11
			ENSG00000186803	IFNA10	9p21.3	ENSG00000167791	CABP2	11q13.2	ENSG00000133112	TPT1	13q14.13	ENSG00000173889	PHC3	3q26.2				ENSG00000274419	TBC1D3D	17q12	ENSG00000130772	MED18	1p35.3	ENSG00000162344	FGF19	11q13.3	ENSG00000088256	GNA11	19p13.3	ENSG00000162337	LRP5	11q13.2	ENSG00000178202	POGLUT3	11q22.3	ENSG00000088386	SLC15A1	13q32.2-q32.3	ENSG00000133083	DCLK1	13q13.3	ENSG00000167791	CABP2	11q13.2	ENSG00000102763	VWA8	13q14.11
			ENSG00000188352	FOCAD	9p21.3	ENSG00000167792	NDUFV1	11q13.2	ENSG00000136152	COG3	13q14.13	ENSG00000173890	GPR160	3q26.2				ENSG00000274512	TBC1D3L	17q12	ENSG00000130775	THEMIS2	1p35.3	ENSG00000168040	FADD	11q13.3	ENSG00000099617	EFNA2	19p13.3	ENSG00000167791	CABP2	11q13.2	ENSG00000179331	RAB39A	11q22.3	ENSG00000043355	ZIC2	13q32.3	ENSG00000133101	CCNA1	13q13.3	ENSG00000167792	NDUFV1	11q13.2	ENSG00000102780	DGKH	13q14.11
			ENSG00000188379	IFNA2	9p21.3	ENSG00000167797	CDK2AP2	11q13.2	ENSG00000136167	LCP1	13q14.13	ENSG00000184378	ACTRT3	3q26.2				ENSG00000274611	TBC1D3	17q12	ENSG00000158156	XKR8	1p35.3	ENSG00000172927	MYEOV	11q13.3	ENSG00000099622	CIRBP	19p13.3	ENSG00000167792	NDUFV1	11q13.2	ENSG00000185742	C11orf87	11q22.3	ENSG00000088387	DOCK9	13q32.3	ENSG00000133104	SPART	13q13.3	ENSG00000167797	CDK2AP2	11q13.2	ENSG00000102804	TSC22D1	13q14.11
			ENSG00000188921	HACD4	9p21.3	ENSG00000167799	NUDT8	11q13.2	ENSG00000165837	ERICH6B	13q14.13	ENSG00000187033	SAMD7	3q26.2				ENSG00000274736	CCL23	17q12	ENSG00000158161	EYA3	1p35.3	ENSG00000172935	MRGPRF	11q13.3	ENSG00000099624	ATP5F1D	19p13.3	ENSG00000167797	CDK2AP2	11q13.2	ENSG00000137727	ARHGAP20	11q22.3-q23.1	ENSG00000125245	GPR18	13q32.3	ENSG00000133107	TRPC4	13q13.3	ENSG00000167799	NUDT8	11q13.2	ENSG00000120658	ENOX1	13q14.11
			ENSG00000197919	IFNA1	9p21.3	ENSG00000167800	TBX10	11q13.2	ENSG00000173988	LRRC63	13q14.13	ENSG00000188306	LRRIQ4	3q26.2				ENSG00000275066	SYNRG	17q12	ENSG00000159023	EPB41	1p35.3	ENSG00000172938	MRGPRD	11q13.3	ENSG00000099625	CBARP	19p13.3	ENSG00000167799	NUDT8	11q13.2	ENSG00000086848	ALG9	11q23.1	ENSG00000125246	CLYBL	13q32.3	ENSG00000133110	POSTN	13q13.3	ENSG00000167800	TBX10	11q13.2	ENSG00000120662	MTRF1	13q14.11
			ENSG00000198642	KLHL9	9p21.3	ENSG00000171067	C11orf24	11q13.2	ENSG00000174015	CBY2	13q14.13	ENSG00000075651	PLD1	3q26.31				ENSG00000275152	CCL16	17q12	ENSG00000162419	GMEB1	1p35.3	ENSG00000186895	FGF3	11q13.3	ENSG00000099804	CDC34	19p13.3	ENSG00000167800	TBX10	11q13.2	ENSG00000109846	CRYAB	11q23.1	ENSG00000125247	TMTC4	13q32.3	ENSG00000133111	RFXAP	13q13.3	ENSG00000171067	C11orf24	11q13.2	ENSG00000120675	DNAJC15	13q14.11
			ENSG00000205442	IZUMO3	9p21.3	ENSG00000172508	CARNS1	11q13.2	ENSG00000174032	SLC25A30	13q14.13	ENSG00000121853	GHSR	3q26.31				ENSG00000275410	HNF1B	17q12	ENSG00000169403	PTAFR	1p35.3	ENSG00000197345	MRPL21	11q13.3	ENSG00000099812	MISP	19p13.3	ENSG00000171067	C11orf24	11q13.2	ENSG00000137707	BTG4	11q23.1	ENSG00000125304	TM9SF2	13q32.3	ENSG00000150893	FREM2	13q13.3	ENSG00000172508	CARNS1	11q13.2	ENSG00000120688	WBP4	13q14.11
			ENSG00000214042	IFNA7	9p21.3	ENSG00000172613	RAD9A	11q13.2	ENSG00000215475	SIAH3	13q14.13	ENSG00000186329	TMEM212	3q26.31				ENSG00000275688	CCL15-CCL14	17q12	ENSG00000180098	TRNAU1AP	1p35.3	ENSG00000162105	SHANK2	11q13.3-q13.4	ENSG00000099817	POLR2E	19p13.3	ENSG00000172508	CARNS1	11q13.2	ENSG00000137713	PPP2R1B	11q23.1	ENSG00000134864	GGACT	13q32.3	ENSG00000172915	NBEA	13q13.3	ENSG00000172613	RAD9A	11q13.2	ENSG00000120690	ELF1	13q14.11
			ENSG00000228083	IFNA14	9p21.3	ENSG00000172663	TMEM134	11q13.2	ENSG00000136141	LRCH1	13q14.13-q14.2	ENSG00000104549	SQLE	8q24.13				ENSG00000275718	CCL15	17q12	ENSG00000180198	RCC1	1p35.3	ENSG00000130935	NOL11	17q24.2	ENSG00000099821	POLRMT	19p13.3	ENSG00000172613	RAD9A	11q13.2	ENSG00000137720	C11orf1	11q23.1	ENSG00000134882	UBAC2	13q32.3	ENSG00000180138	CSNK1A1L	13q13.3	ENSG00000172663	TMEM134	11q13.2	ENSG00000120696	KBTBD7	13q14.11
			ENSG00000233816	IFNA13	9p21.3	ENSG00000172725	CORO1B	11q13.2	ENSG00000102468	HTR2A	13q14.2	ENSG00000147684	NDUFB9	8q24.13				ENSG00000275722	LYZL6	17q12	ENSG00000188060	RAB42	1p35.3	ENSG00000171634	BPTF	17q24.2	ENSG00000099822	HCN2	19p13.3	ENSG00000172663	TMEM134	11q13.2	ENSG00000149300	C11orf52	11q23.1	ENSG00000139800	ZIC5	13q32.3	ENSG00000180440	SERTM1	13q13.3	ENSG00000172725	CORO1B	11q13.2	ENSG00000133103	COG6	13q14.11
			ENSG00000234829	IFNA17	9p21.3	ENSG00000172830	SSH3	11q13.2	ENSG00000102531	FNDC3A	13q14.2	ENSG00000147687	TATDN1	8q24.13				ENSG00000276023	DUSP14	17q12	ENSG00000198492	YTHDF2	1p35.3	ENSG00000182481	KPNA2	17q24.2	ENSG00000099840	IZUMO4	19p13.3	ENSG00000172725	CORO1B	11q13.2	ENSG00000150750	C11orf53	11q23.1	ENSG00000169508	GPR183	13q32.3	ENSG00000180660	MAB21L1	13q13.3	ENSG00000172830	SSH3	11q13.2	ENSG00000133106	EPSTI1	13q14.11
			ENSG00000236637	IFNA4	9p21.3	ENSG00000172932	ANKRD13D	11q13.2	ENSG00000102539	MLNR	13q14.2	ENSG00000156831	NSMCE2	8q24.13				ENSG00000276234	TADA2A	17q12	ENSG00000204138	PHACTR4	1p35.3	ENSG00000186665	C17orf58	17q24.2	ENSG00000099864	PALM	19p13.3	ENSG00000172830	SSH3	11q13.2	ENSG00000150764	DIXDC1	11q23.1	ENSG00000175198	PCCA	13q32.3	ENSG00000188811	NHLRC3	13q13.3	ENSG00000172932	ANKRD13D	11q13.2	ENSG00000139656	SMIM2	13q14.11
						ENSG00000173020	GRK2	11q13.2	ENSG00000102543	CDADC1	13q14.2	ENSG00000164961	WASHC5	8q24.13				ENSG00000276409	CCL14	17q12	ENSG00000253304	TMEM200B	1p35.3	ENSG00000197170	PSMD12	17q24.2	ENSG00000099866	MADCAM1	19p13.3	ENSG00000172932	ANKRD13D	11q13.2	ENSG00000150768	DLAT	11q23.1	ENSG00000102452	NALCN	13q32.3-q33.1	ENSG00000242715	CCDC169	13q13.3	ENSG00000173020	GRK2	11q13.2	ENSG00000150907	FOXO1	13q14.11
						ENSG00000173120	KDM2A	11q13.2	ENSG00000102547	CAB39L	13q14.2	ENSG00000164983	TMEM65	8q24.13				ENSG00000278023	RDM1	17q12	ENSG00000197880	MDS2	1p36	ENSG00000198265	HELZ	17q24.2	ENSG00000104885	DOT1L	19p13.3	ENSG00000173020	GRK2	11q13.2	ENSG00000150773	PIH1D2	11q23.1	ENSG00000102466	FGF14	13q33.1	ENSG00000250709	CCDC169-SOHLH2	13q13.3	ENSG00000173120	KDM2A	11q13.2	ENSG00000151773	CCDC122	13q14.11
						ENSG00000173156	RHOD	11q13.2	ENSG00000102753	KPNA3	13q14.2	ENSG00000165156	ZHX1	8q24.13				ENSG00000278053	DDX52	17q12	ENSG00000001460	STPG1	1p36.11	ENSG00000023902	PLEKHO1	1q21.2	ENSG00000104953	TLE6	19p13.3	ENSG00000173120	KDM2A	11q13.2	ENSG00000150776	NKAPD1	11q23.1	ENSG00000125255	SLC10A2	13q33.1	ENSG00000183722	LHFPL6	13q13.3-q14.11	ENSG00000173156	RHOD	11q13.2	ENSG00000151778	SERP2	13q14.11
						ENSG00000173227	SYT12	11q13.2	ENSG00000123178	SPRYD7	13q14.2	ENSG00000170873	MTSS1	8q24.13				ENSG00000278299	TBC1D3C	17q12	ENSG00000001461	NIPAL3	1p36.11	ENSG00000117360	PRPF3	1q21.2	ENSG00000104964	TLE5	19p13.3	ENSG00000173156	RHOD	11q13.2	ENSG00000150779	TIMM8B	11q23.1	ENSG00000134897	BIVM	13q33.1	ENSG00000120659	TNFSF11	13q14	ENSG00000173227	SYT12	11q13.2	ENSG00000165572	KBTBD6	13q14.11
						ENSG00000173237	C11orf86	11q13.2	ENSG00000123179	EBPL	13q14.2	ENSG00000170881	RNF139	8q24.13				ENSG00000278599	TBC1D3E	17q12	ENSG00000011007	ELOA	1p36.11	ENSG00000117362	APH1A	1q21.2	ENSG00000115255	REEP6	19p13.3	ENSG00000173227	SYT12	11q13.2	ENSG00000150782	IL18	11q23.1	ENSG00000134899	ERCC5	13q33.1	ENSG00000023516	AKAP11	13q14.11	ENSG00000173237	C11orf86	11q13.2	ENSG00000172766	NAA16	13q14.11
						ENSG00000173599	PC	11q13.2	ENSG00000136143	SUCLA2	13q14.2	ENSG00000173334	TRIB1	8q24.13				ENSG00000005882	PDK2	17q21.33	ENSG00000011009	LYPLA2	1p36.11	ENSG00000118292	C1orf54	1q21.2	ENSG00000115257	PCSK4	19p13.3	ENSG00000173237	C11orf86	11q13.2	ENSG00000150783	TEX12	11q23.1	ENSG00000134900	TPP2	13q33.1	ENSG00000102738	MRPS31	13q14.11	ENSG00000173599	PC	11q13.2	ENSG00000179630	LACC1	13q14.11
						ENSG00000173653	RCE1	11q13.2	ENSG00000136144	RCBTB1	13q14.2	ENSG00000176853	FAM91A1	8q24.13				ENSG00000005884	ITGA3	17q21.33	ENSG00000020633	RUNX3	1p36.11	ENSG00000118298	CA14	1q21.2	ENSG00000115266	APC2	19p13.3	ENSG00000173599	PC	11q13.2	ENSG00000170145	SIK2	11q23.1	ENSG00000134901	POGLUT2	13q33.1	ENSG00000102743	SLC25A15	13q14.11	ENSG00000173653	RCE1	11q13.2	ENSG00000179813	FAM216B	13q14.11
						ENSG00000173715	C11orf80	11q13.2	ENSG00000136146	MED4	13q14.2	ENSG00000180938	ZNF572	8q24.13				ENSG00000015532	XYLT2	17q21.33	ENSG00000057757	PITHD1	1p36.11	ENSG00000136631	VPS45	1q21.2	ENSG00000115268	RPS15	19p13.3	ENSG00000173653	RCE1	11q13.2	ENSG00000170276	HSPB2	11q23.1	ENSG00000139780	METTL21C	13q33.1	ENSG00000102760	RGCC	13q14.11	ENSG00000173715	C11orf80	11q13.2	ENSG00000083635	NUFIP1	13q14.12
						ENSG00000173898	SPTBN2	11q13.2	ENSG00000136147	PHF11	13q14.2	ENSG00000183665	TRMT12	8q24.13				ENSG00000064195	DLX3	17q21.33	ENSG00000060642	PIGV	1p36.11	ENSG00000143369	ECM1	1q21.2	ENSG00000115286	NDUFS7	19p13.3	ENSG00000173715	C11orf80	11q13.2	ENSG00000183644	C11orf88	11q23.1	ENSG00000151287	TEX30	13q33.1	ENSG00000102763	VWA8	13q14.11	ENSG00000173898	SPTBN2	11q13.2	ENSG00000133114	GPALPP1	13q14.12
						ENSG00000173933	RBM4	11q13.2	ENSG00000136156	ITM2B	13q14.2	ENSG00000214814	FER1L6	8q24.13				ENSG00000108813	DLX4	17q21.33	ENSG00000090020	SLC9A1	1p36.11	ENSG00000143374	TARS2	1q21.2	ENSG00000116014	KISS1R	19p13.3	ENSG00000173898	SPTBN2	11q13.2	ENSG00000188771	PLET1	11q23.1	ENSG00000175820	CCDC168	13q33.1	ENSG00000102780	DGKH	13q14.11	ENSG00000173933	RBM4	11q13.2	ENSG00000180332	KCTD4	13q14.12-q14.13
						ENSG00000173992	CCS	11q13.2	ENSG00000136159	NUDT15	13q14.2	ENSG00000259305	ZHX1-C8orf76	8q24.13				ENSG00000108819	PPP1R9B	17q21.33	ENSG00000090273	NUDC	1p36.11	ENSG00000143382	ADAMTSL4	1q21.2	ENSG00000116017	ARID3A	19p13.3	ENSG00000173933	RBM4	11q13.2	ENSG00000197580	BCO2	11q23.1	ENSG00000198542	ITGBL1	13q33.1	ENSG00000102804	TSC22D1	13q14.11	ENSG00000173992	CCS	11q13.2	ENSG00000188342	GTF2F2	13q14.12-q14.13
						ENSG00000174080	CTSF	11q13.2	ENSG00000136161	RCBTB2	13q14.2	ENSG00000136997	MYC	8q24.21				ENSG00000108821	COL1A1	17q21.33	ENSG00000117305	HMGCL	1p36.11	ENSG00000143384	MCL1	1q21.2	ENSG00000116032	GRIN3B	19p13.3	ENSG00000173992	CCS	11q13.2	ENSG00000204370	SDHD	11q23.1	ENSG00000270181	BIVM-ERCC5	13q33.1	ENSG00000120658	ENOX1	13q14.11	ENSG00000174080	CTSF	11q13.2	ENSG00000080618	CPB2	13q14.13
						ENSG00000174483	BBS1	11q13.2	ENSG00000136169	SETDB2	13q14.2	ENSG00000147697	GSDMC	8q24.21				ENSG00000108823	SGCA	17q21.33	ENSG00000117308	GALE	1p36.11	ENSG00000143401	ANP32E	1q21.2	ENSG00000118046	STK11	19p13.3	ENSG00000174080	CTSF	11q13.2	ENSG00000204381	LAYN	11q23.1	ENSG00000182346	DAOA	13q33.2	ENSG00000120662	MTRF1	13q14.11	ENSG00000174483	BBS1	11q13.2	ENSG00000102445	RUBCNL	13q14.13
						ENSG00000174516	PELI3	11q13.2	ENSG00000139679	LPAR6	13q14.2	ENSG00000153310	CYRIB	8q24.21				ENSG00000108826	MRPL27	17q21.33	ENSG00000117602	RCAN3	1p36.11	ENSG00000159208	CIART	1q21.2	ENSG00000119559	C19orf25	19p13.3	ENSG00000174483	BBS1	11q13.2	ENSG00000214290	COLCA2	11q23.1	ENSG00000041515	MYO16	13q33.3	ENSG00000120675	DNAJC15	13q14.11	ENSG00000175463	TBC1D10C	11q13.2	ENSG00000123200	ZC3H13	13q14.13
						ENSG00000174547	MRPL11	11q13.2	ENSG00000139684	ESD	13q14.2	ENSG00000168672	LRATD2	8q24.21				ENSG00000108829	LRRC59	17q21.33	ENSG00000117614	SYF2	1p36.11	ENSG00000163125	RPRD2	1q21.2	ENSG00000125910	S1PR4	19p13.3	ENSG00000174516	PELI3	11q13.2	ENSG00000254445	HSPB2-C11orf52	11q23.1	ENSG00000102524	TNFSF13B	13q33.3	ENSG00000120688	WBP4	13q14.11	ENSG00000175482	POLD4	11q13.2	ENSG00000133112	TPT1	13q14.13
						ENSG00000175463	TBC1D10C	11q13.2	ENSG00000139687	RB1	13q14.2	ENSG00000212993	POU5F1B	8q24.21				ENSG00000121067	SPOP	17q21.33	ENSG00000117616	RSRP1	1p36.11	ENSG00000264522	OTUD7B	1q21.2	ENSG00000127540	UQCR11	19p13.3	ENSG00000174547	MRPL11	11q13.2	ENSG00000255561	FDXACB1	11q23.1	ENSG00000125266	EFNB2	13q33.3	ENSG00000120690	ELF1	13q14.11	ENSG00000175505	CLCF1	11q13.2	ENSG00000136152	COG3	13q14.13
						ENSG00000175482	POLD4	11q13.2	ENSG00000152207	CYSLTR2	13q14.2	ENSG00000153317	ASAP1	8q24.21-q24.22				ENSG00000121073	SLC35B1	17q21.33	ENSG00000117632	STMN1	1p36.11	ENSG00000266472	MRPS21	1q21.2	ENSG00000129911	KLF16	19p13.3	ENSG00000174576	NPAS4	11q13.2	ENSG00000076053	RBM7	11q23.1-q23.2	ENSG00000134884	ARGLU1	13q33.3	ENSG00000120696	KBTBD7	13q14.11	ENSG00000175514	GPR152	11q13.2	ENSG00000136167	LCP1	13q14.13
						ENSG00000175505	CLCF1	11q13.2	ENSG00000152213	ARL11	13q14.2							ENSG00000121104	FAM117A	17q21.33	ENSG00000117640	MTFR1L	1p36.11	ENSG00000143363	PRUNE1	1q21.3	ENSG00000129951	PLPPR3	19p13.3	ENSG00000174669	SLC29A2	11q13.2	ENSG00000048028	USP28	11q23.2	ENSG00000139826	ABHD13	13q33.3	ENSG00000133103	COG6	13q14.11	ENSG00000175544	CABP4	11q13.2	ENSG00000165837	ERICH6B	13q14.13
						ENSG00000175514	GPR152	11q13.2	ENSG00000198553	KCNRG	13q14.2							ENSG00000136504	KAT7	17q21.33	ENSG00000117643	MAN1C1	1p36.11	ENSG00000143373	ZNF687	1q21.3	ENSG00000129968	ABHD17A	19p13.3	ENSG00000174684	B4GAT1	11q13.2	ENSG00000076043	REXO2	11q23.2	ENSG00000174405	LIG4	13q33.3	ENSG00000133106	EPSTI1	13q14.11	ENSG00000175634	RPS6KB2	11q13.2	ENSG00000173988	LRRC63	13q14.13
						ENSG00000175544	CABP4	11q13.2	ENSG00000204977	TRIM13	13q14.2							ENSG00000154920	EME1	17q21.33	ENSG00000117676	RPS6KA1	1p36.11	ENSG00000143379	SETDB1	1q21.3	ENSG00000130270	ATP8B3	19p13.3	ENSG00000174744	BRMS1	11q13.2	ENSG00000086827	ZW10	11q23.2	ENSG00000204442	FAM155A	13q33.3	ENSG00000139656	SMIM2	13q14.11	ENSG00000182791	CCDC87	11q13.2	ENSG00000174015	CBY2	13q14.13
						ENSG00000175634	RPS6KB2	11q13.2	ENSG00000176124	DLEU1	13q14.2-q14.3							ENSG00000176358	TAC4	17q21.33	ENSG00000117682	DHDDS	1p36.11	ENSG00000143387	CTSK	1q21.3	ENSG00000133243	BTBD2	19p13.3	ENSG00000174807	CD248	11q13.2	ENSG00000095110	NXPE1	11q23.2	ENSG00000057593	F7	13q34	ENSG00000150907	FOXO1	13q14.11	ENSG00000213402	PTPRCAP	11q13.2	ENSG00000174032	SLC25A30	13q14.13
						ENSG00000182791	CCDC87	11q13.2	ENSG00000102786	INTS6	13q14.3							ENSG00000182575	NXPH3	17q21.33	ENSG00000117713	ARID1A	1p36.11	ENSG00000143390	RFX5	1q21.3	ENSG00000133275	CSNK1G2	19p13.3	ENSG00000174851	YIF1A	11q13.2	ENSG00000109906	ZBTB16	11q23.2	ENSG00000068650	ATP11A	13q34	ENSG00000151773	CCDC122	13q14.11	ENSG00000239306	RBM14	11q13.2	ENSG00000215475	SIAH3	13q14.13
						ENSG00000213402	PTPRCAP	11q13.2	ENSG00000136104	RNASEH2B	13q14.3							ENSG00000180777	ANKRD30B	18p11.21	ENSG00000127423	AUNIP	1p36.11	ENSG00000143393	PI4KB	1q21.3	ENSG00000141873	SLC39A3	19p13.3	ENSG00000174871	CNIH2	11q13.2	ENSG00000137634	NXPE4	11q23.2	ENSG00000088448	ANKRD10	13q34	ENSG00000151778	SERP2	13q14.11	ENSG00000248643	RBM14-RBM4	11q13.2	ENSG00000136141	LRCH1	13q14.13-q14.2
						ENSG00000239306	RBM14	11q13.2	ENSG00000150510	FAM124A	13q14.3							ENSG00000067900	ROCK1	18q11.1	ENSG00000130695	CEP85	1p36.11	ENSG00000143398	PIP5K1A	1q21.3	ENSG00000141933	TPGS1	19p13.3	ENSG00000174903	RAB1B	11q13.2	ENSG00000149292	TTC12	11q23.2	ENSG00000102606	ARHGEF7	13q34	ENSG00000165572	KBTBD6	13q14.11	ENSG00000248746	ACTN3	11q13.2	ENSG00000102468	HTR2A	13q14.2
						ENSG00000248643	RBM14-RBM4	11q13.2	ENSG00000186047	DLEU7	13q14.3							ENSG00000141449	GREB1L	18q11.1-q11.2	ENSG00000131910	NR0B2	1p36.11	ENSG00000143409	MINDY1	1q21.3	ENSG00000160953	PWWP3A	19p13.3	ENSG00000174996	KLC2	11q13.2	ENSG00000149294	NCAM1	11q23.2	ENSG00000126216	TUBGCP3	13q34	ENSG00000172766	NAA16	13q14.11	ENSG00000075388	FGF4	11q13.3	ENSG00000102531	FNDC3A	13q14.2
						ENSG00000248746	ACTN3	11q13.2	ENSG00000253309	SERPINE3	13q14.3							ENSG00000053747	LAMA3	18q11.2	ENSG00000131914	LIN28A	1p36.11	ENSG00000143412	ANXA9	1q21.3	ENSG00000161082	CELF5	19p13.3	ENSG00000175463	TBC1D10C	11q13.2	ENSG00000149295	DRD2	11q23.2	ENSG00000126217	MCF2L	13q34	ENSG00000179630	LACC1	13q14.11	ENSG00000085733	CTTN	11q13.3	ENSG00000102539	MLNR	13q14.2
						ENSG00000254986	DPP3	11q13.2	ENSG00000005206	SPPL2B	19p13.3							ENSG00000101752	MIB1	18q11.2	ENSG00000133226	SRRM1	1p36.11	ENSG00000143416	SELENBP1	1q21.3	ENSG00000167468	GPX4	19p13.3	ENSG00000175482	POLD4	11q13.2	ENSG00000149305	HTR3B	11q23.2	ENSG00000126218	F10	13q34	ENSG00000179813	FAM216B	13q14.11	ENSG00000110090	CPT1A	11q13.3	ENSG00000102543	CDADC1	13q14.2
						ENSG00000075388	FGF4	11q13.3	ENSG00000006638	TBXA2R	19p13.3							ENSG00000101773	RBBP8	18q11.2	ENSG00000142661	MYOM3	1p36.11	ENSG00000143418	CERS2	1q21.3	ENSG00000167470	MIDN	19p13.3	ENSG00000175505	CLCF1	11q13.2	ENSG00000166682	TMPRSS5	11q23.2	ENSG00000126226	PCID2	13q34	ENSG00000083635	NUFIP1	13q14.12	ENSG00000110092	CCND1	11q13.3	ENSG00000102547	CAB39L	13q14.2
						ENSG00000085733	CTTN	11q13.3	ENSG00000007264	MATK	19p13.3							ENSG00000101782	RIOK3	18q11.2	ENSG00000142669	SH3BGRL3	1p36.11	ENSG00000143420	ENSA	1q21.3	ENSG00000171970	ZNF57	19p13.3	ENSG00000175514	GPR152	11q13.2	ENSG00000166736	HTR3A	11q23.2	ENSG00000126231	PROZ	13q34	ENSG00000133114	GPALPP1	13q14.12	ENSG00000131620	ANO1	11q13.3	ENSG00000102753	KPNA3	13q14.2
						ENSG00000110090	CPT1A	11q13.3	ENSG00000008382	MPND	19p13.3							ENSG00000134490	TMEM241	18q11.2	ENSG00000142675	CNKSR1	1p36.11	ENSG00000143434	SEMA6C	1q21.3	ENSG00000172000	ZNF556	19p13.3	ENSG00000175544	CABP4	11q13.2	ENSG00000166741	NNMT	11q23.2	ENSG00000130177	CDC16	13q34	ENSG00000180332	KCTD4	13q14.12-q14.13	ENSG00000131626	PPFIA1	11q13.3	ENSG00000123178	SPRYD7	13q14.2
						ENSG00000110092	CCND1	11q13.3	ENSG00000011132	APBA3	19p13.3							ENSG00000134504	KCTD1	18q11.2	ENSG00000142676	RPL11	1p36.11	ENSG00000143437	ARNT	1q21.3	ENSG00000172006	ZNF554	19p13.3	ENSG00000175634	RPS6KB2	11q13.2	ENSG00000170209	ANKK1	11q23.2	ENSG00000134871	COL4A2	13q34	ENSG00000188342	GTF2F2	13q14.12-q14.13	ENSG00000132740	IGHMBP2	11q13.3	ENSG00000123179	EBPL	13q14.2
						ENSG00000131620	ANO1	11q13.3	ENSG00000011304	PTBP1	19p13.3							ENSG00000134508	CABLES1	18q11.2	ENSG00000142677	IL22RA1	1p36.11	ENSG00000143442	POGZ	1q21.3	ENSG00000172009	THOP1	19p13.3	ENSG00000179292	TMEM151A	11q13.2	ENSG00000180425	C11orf71	11q23.2	ENSG00000134905	CARS2	13q34	ENSG00000080618	CPB2	13q14.13	ENSG00000132749	TESMIN	11q13.3	ENSG00000136143	SUCLA2	13q14.2
						ENSG00000131626	PPFIA1	11q13.3	ENSG00000060558	GNA15	19p13.3							ENSG00000141446	ESCO1	18q11.2	ENSG00000142684	ZNF593	1p36.11	ENSG00000143443	C1orf56	1q21.3	ENSG00000172081	MOB3A	19p13.3	ENSG00000182791	CCDC87	11q13.2	ENSG00000204361	NXPE2	11q23.2	ENSG00000139832	RAB20	13q34	ENSG00000102445	RUBCNL	13q14.13	ENSG00000162341	TPCN2	11q13.3	ENSG00000136144	RCBTB1	13q14.2
						ENSG00000132740	IGHMBP2	11q13.3	ENSG00000060566	CREB3L3	19p13.3							ENSG00000141448	GATA6	18q11.2	ENSG00000142733	MAP3K6	1p36.11	ENSG00000143452	HORMAD1	1q21.3	ENSG00000172232	AZU1	19p13.3	ENSG00000213402	PTPRCAP	11q13.2	ENSG00000228607	CLDN25	11q23.2	ENSG00000139835	GRTP1	13q34	ENSG00000123200	ZC3H13	13q14.13	ENSG00000162344	FGF19	11q13.3	ENSG00000136146	MED4	13q14.2
						ENSG00000132749	TESMIN	11q13.3	ENSG00000064666	CNN2	19p13.3							ENSG00000141452	RMC1	18q11.2	ENSG00000142748	FCN3	1p36.11	ENSG00000143457	GOLPH3L	1q21.3	ENSG00000172270	BSG	19p13.3	ENSG00000239306	RBM14	11q13.2	ENSG00000019144	PHLDB1	11q23.3	ENSG00000139842	CUL4A	13q34	ENSG00000133112	TPT1	13q14.13	ENSG00000168040	FADD	11q13.3	ENSG00000136147	PHF11	13q14.2
						ENSG00000162341	TPCN2	11q13.3	ENSG00000064687	ABCA7	19p13.3							ENSG00000141458	NPC1	18q11.2	ENSG00000142751	GPN2	1p36.11	ENSG00000143458	GABPB2	1q21.3	ENSG00000175221	MED16	19p13.3	ENSG00000248643	RBM14-RBM4	11q13.2	ENSG00000076706	MCAM	11q23.3	ENSG00000150401	DCUN1D2	13q34	ENSG00000136152	COG3	13q14.13	ENSG00000172927	MYEOV	11q13.3	ENSG00000136156	ITM2B	13q14.2
						ENSG00000162344	FGF19	11q13.3	ENSG00000064932	SBNO2	19p13.3							ENSG00000154065	ANKRD29	18q11.2	ENSG00000142765	SYTL1	1p36.11	ENSG00000159352	PSMD4	1q21.3	ENSG00000176490	DIRAS1	19p13.3	ENSG00000248746	ACTN3	11q13.2	ENSG00000095139	ARCN1	11q23.3	ENSG00000150403	TMCO3	13q34	ENSG00000136167	LCP1	13q14.13	ENSG00000172935	MRGPRF	11q13.3	ENSG00000136159	NUDT15	13q14.2
						ENSG00000168040	FADD	11q13.3	ENSG00000064961	HMG20B	19p13.3							ENSG00000154080	CHST9	18q11.2	ENSG00000142784	WDTC1	1p36.11	ENSG00000159377	PSMB4	1q21.3	ENSG00000180448	ARHGAP45	19p13.3	ENSG00000254986	DPP3	11q13.2	ENSG00000109917	ZPR1	11q23.3	ENSG00000153487	ING1	13q34	ENSG00000165837	ERICH6B	13q14.13	ENSG00000172938	MRGPRD	11q13.3	ENSG00000136161	RCBTB2	13q14.2
						ENSG00000172927	MYEOV	11q13.3	ENSG00000065000	AP3D1	19p13.3							ENSG00000158201	ABHD3	18q11.2	ENSG00000157978	LDLRAP1	1p36.11	ENSG00000163131	CTSS	1q21.3	ENSG00000181588	MEX3D	19p13.3	ENSG00000075388	FGF4	11q13.3	ENSG00000109927	TECTA	11q23.3	ENSG00000153495	TEX29	13q34	ENSG00000173988	LRRC63	13q14.13	ENSG00000186895	FGF3	11q13.3	ENSG00000136169	SETDB2	13q14.2
						ENSG00000172935	MRGPRF	11q13.3	ENSG00000065268	WDR18	19p13.3							ENSG00000167088	SNRPD1	18q11.2	ENSG00000158006	PAFAH2	1p36.11	ENSG00000163141	BNIPL	1q21.3	ENSG00000182087	TMEM259	19p13.3	ENSG00000085733	CTTN	11q13.3	ENSG00000110243	APOA5	11q23.3	ENSG00000153498	SPACA7	13q34	ENSG00000174015	CBY2	13q14.13	ENSG00000197345	MRPL21	11q13.3	ENSG00000139679	LPAR6	13q14.2
						ENSG00000172938	MRGPRD	11q13.3	ENSG00000065717	TLE2	19p13.3							ENSG00000168234	TTC39C	18q11.2	ENSG00000158008	EXTL1	1p36.11	ENSG00000163154	TNFAIP8L2	1q21.3	ENSG00000185198	PRSS57	19p13.3	ENSG00000110090	CPT1A	11q13.3	ENSG00000110244	APOA4	11q23.3	ENSG00000153531	ADPRHL1	13q34	ENSG00000174032	SLC25A30	13q14.13	ENSG00000162105	SHANK2	11q13.3-q13.4	ENSG00000139684	ESD	13q14.2
						ENSG00000186895	FGF3	11q13.3	ENSG00000070388	FGF22	19p13.3							ENSG00000212710	CTAGE1	18q11.2	ENSG00000158014	SLC30A2	1p36.11	ENSG00000163155	LYSMD1	1q21.3	ENSG00000185761	ADAMTSL5	19p13.3	ENSG00000110092	CCND1	11q13.3	ENSG00000110245	APOC3	11q23.3	ENSG00000169062	UPF3A	13q34	ENSG00000215475	SIAH3	13q14.13	ENSG00000172890	NADSYN1	11q13.4	ENSG00000139687	RB1	13q14.2
						ENSG00000197345	MRPL21	11q13.3	ENSG00000070404	FSTL3	19p13.3							ENSG00000105171	POP4	19q12	ENSG00000158022	TRIM63	1p36.11	ENSG00000163156	SCNM1	1q21.3	ENSG00000185988	PLK5	19p13.3	ENSG00000131620	ANO1	11q13.3	ENSG00000110274	CEP164	11q23.3	ENSG00000182968	SOX1	13q34	ENSG00000136141	LRCH1	13q14.13-q14.2	ENSG00000172893	DHCR7	11q13.4	ENSG00000152207	CYSLTR2	13q14.2
						ENSG00000162105	SHANK2	11q13.3-q13.4	ENSG00000070423	RNF126	19p13.3							ENSG00000105173	CCNE1	19q12	ENSG00000158055	GRHL3	1p36.11	ENSG00000163157	TMOD4	1q21.3	ENSG00000186300	ZNF555	19p13.3	ENSG00000131626	PPFIA1	11q13.3	ENSG00000110324	IL10RA	11q23.3	ENSG00000183087	GAS6	13q34	ENSG00000102468	HTR2A	13q14.2	ENSG00000204571	KRTAP5-11	11q13.4	ENSG00000152213	ARL11	13q14.2
						ENSG00000178795	GDPD4	11q13.5	ENSG00000071564	TCF3	19p13.3							ENSG00000105176	URI1	19q12	ENSG00000158062	UBXN11	1p36.11	ENSG00000163159	VPS72	1q21.3	ENSG00000197540	GZMM	19p13.3	ENSG00000132740	IGHMBP2	11q13.3	ENSG00000110344	UBE4A	11q23.3	ENSG00000184497	TMEM255B	13q34	ENSG00000102531	FNDC3A	13q14.2	ENSG00000204572	KRTAP5-10	11q13.4	ENSG00000198553	KCNRG	13q14.2
						ENSG00000143365	RORC	1q21	ENSG00000071626	DAZAP1	19p13.3							ENSG00000131943	C19orf12	19q12	ENSG00000158195	WASF2	1p36.11	ENSG00000197622	CDC42SE1	1q21.3	ENSG00000197561	ELANE	19p13.3	ENSG00000132749	TESMIN	11q13.3	ENSG00000110395	CBL	11q23.3	ENSG00000185896	LAMP1	13q34	ENSG00000102539	MLNR	13q14.2	ENSG00000241233	KRTAP5-8	11q13.4	ENSG00000204977	TRIM13	13q14.2
						ENSG00000131778	CHD1L	1q21.1	ENSG00000071655	MBD3	19p13.3							ENSG00000166289	PLEKHF1	19q12	ENSG00000158246	TENT5B	1p36.11	ENSG00000213190	MLLT11	1q21.3	ENSG00000197766	CFD	19p13.3	ENSG00000162341	TPCN2	11q13.3	ENSG00000110400	NECTIN1	11q23.3	ENSG00000185950	IRS2	13q34	ENSG00000102543	CDADC1	13q14.2	ENSG00000244411	KRTAP5-7	11q13.4	ENSG00000176124	DLEU1	13q14.2-q14.3
						ENSG00000131781	FMO5	1q21.1	ENSG00000074842	MYDGF	19p13.3							ENSG00000187135	VSTM2B	19q12	ENSG00000162430	SELENON	1p36.11	ENSG00000197415	VEPH1	3q25.31-q25.32	ENSG00000198858	R3HDM4	19p13.3	ENSG00000162344	FGF19	11q13.3	ENSG00000118058	KMT2A	11q23.3	ENSG00000185974	GRK1	13q34	ENSG00000102547	CAB39L	13q14.2	ENSG00000254997	KRTAP5-9	11q13.4	ENSG00000102786	INTS6	13q14.3
						ENSG00000131791	PRKAB2	1q21.1	ENSG00000077009	NMRK2	19p13.3							ENSG00000205076	LGALS7	19q13.13	ENSG00000169442	CD52	1p36.11	ENSG00000174899	SLC66A1L	3q25.32	ENSG00000213638	ADAT3	19p13.3	ENSG00000168040	FADD	11q13.3	ENSG00000118094	TREH	11q23.3	ENSG00000185989	RASA3	13q34	ENSG00000102753	KPNA3	13q14.2	ENSG00000070540	WIPI1	17q24.2	ENSG00000102796	DHRS12	13q14.3
						ENSG00000268043	NBPF12	1q21.1	ENSG00000077463	SIRT6	19p13.3							ENSG00000006712	PAF1	19q13.2	ENSG00000169504	CLIC4	1p36.11	ENSG00000068885	IFT80	3q25.33	ENSG00000227500	SCAMP4	19p13.3	ENSG00000172927	MYEOV	11q13.3	ENSG00000118096	IFT46	11q23.3	ENSG00000186009	ATP4B	13q34	ENSG00000123178	SPRYD7	13q14.2	ENSG00000075429	CACNG5	17q24.2	ENSG00000123171	CCDC70	13q14.3
						ENSG00000014914	MTMR11	1q21.2	ENSG00000079313	REXO1	19p13.3							ENSG00000068903	SIRT2	19q13.2	ENSG00000174950	CD164L2	1p36.11	ENSG00000113810	SMC4	3q25.33	ENSG00000228300	FAM174C	19p13.3	ENSG00000172935	MRGPRF	11q13.3	ENSG00000118137	APOA1	11q23.3	ENSG00000187498	COL4A1	13q34	ENSG00000123179	EBPL	13q14.2	ENSG00000075461	CACNG4	17q24.2	ENSG00000123191	ATP7B	13q14.3
						ENSG00000023902	PLEKHO1	1q21.2	ENSG00000088256	GNA11	19p13.3							ENSG00000090924	PLEKHG2	19q13.2	ENSG00000175087	PDIK1L	1p36.11	ENSG00000151967	SCHIP1	3q25.33	ENSG00000000938	FGR	1p35.3	ENSG00000172938	MRGPRD	11q13.3	ENSG00000118181	RPS25	11q23.3	ENSG00000197595	ATP11AUN	13q34	ENSG00000136143	SUCLA2	13q14.2	ENSG00000108878	CACNG1	17q24.2	ENSG00000136098	NEK3	13q14.3
						ENSG00000116128	BCL9	1q21.2	ENSG00000089847	ANKRD24	19p13.3							ENSG00000104823	ECH1	19q13.2	ENSG00000175707	KDF1	1p36.11	ENSG00000168811	IL12A	3q25.33	ENSG00000126709	IFI6	1p35.3	ENSG00000186895	FGF3	11q13.3	ENSG00000137648	TMPRSS4	11q23.3	ENSG00000198176	TFDP1	13q34	ENSG00000136144	RCBTB1	13q14.2	ENSG00000108932	SLC16A6	17q24.2	ENSG00000136104	RNASEH2B	13q14.3
						ENSG00000117360	PRPF3	1q21.2	ENSG00000095932	SMIM24	19p13.3							ENSG00000104824	HNRNPL	19q13.2	ENSG00000175793	SFN	1p36.11	ENSG00000179674	ARL14	3q25.33	ENSG00000060642	PIGV	1p36.11	ENSG00000197345	MRPL21	11q13.3	ENSG00000137656	BUD13	11q23.3	ENSG00000198824	CHAMP1	13q34	ENSG00000136146	MED4	13q14.2	ENSG00000108946	PRKAR1A	17q24.2	ENSG00000139668	WDFY2	13q14.3
						ENSG00000117362	APH1A	1q21.2	ENSG00000099617	EFNA2	19p13.3							ENSG00000104825	NFKBIB	19q13.2	ENSG00000176083	ZNF683	1p36.11	ENSG00000180044	C3orf80	3q25.33	ENSG00000090020	SLC9A1	1p36.11	ENSG00000162105	SHANK2	11q13.3-q13.4	ENSG00000137699	TRIM29	11q23.3	ENSG00000213995	NAXD	13q34	ENSG00000136147	PHF11	13q14.2	ENSG00000108950	FAM20A	17q24.2	ENSG00000150510	FAM124A	13q14.3
						ENSG00000118292	C1orf54	1q21.2	ENSG00000099622	CIRBP	19p13.3							ENSG00000104835	SARS2	19q13.2	ENSG00000176092	CRYBG2	1p36.11	ENSG00000186432	KPNA4	3q25.33	ENSG00000090273	NUDC	1p36.11	ENSG00000021300	PLEKHB1	11q13.4	ENSG00000137700	SLC37A4	11q23.3	ENSG00000165804	ZNF219	14q11	ENSG00000136156	ITM2B	13q14.2	ENSG00000130935	NOL11	17q24.2	ENSG00000186047	DLEU7	13q14.3
						ENSG00000118298	CA14	1q21.2	ENSG00000099624	ATP5F1D	19p13.3							ENSG00000105193	RPS16	19q13.2	ENSG00000179163	FUCA1	1p36.11	ENSG00000213186	TRIM59	3q25.33	ENSG00000117632	STMN1	1p36.11	ENSG00000054938	CHRDL2	11q13.4	ENSG00000137709	POU2F3	11q23.3	ENSG00000206150	RNASE13	14q11.1	ENSG00000136159	NUDT15	13q14.2	ENSG00000141337	ARSG	17q24.2	ENSG00000197168	NEK5	13q14.3
						ENSG00000121634	GJA8	1q21.2	ENSG00000099625	CBARP	19p13.3							ENSG00000128011	LRFN1	19q13.2	ENSG00000181773	GPR3	1p36.11	ENSG00000163590	PPM1L	3q25.33-q26.1	ENSG00000117640	MTFR1L	1p36.11	ENSG00000054965	FAM168A	11q13.4	ENSG00000137726	FXYD6	11q23.3	ENSG00000092036	HAUS4	14q11.2	ENSG00000136161	RCBTB2	13q14.2	ENSG00000141338	ABCA8	17q24.2	ENSG00000253309	SERPINE3	13q14.3
						ENSG00000136631	VPS45	1q21.2	ENSG00000099800	TIMM13	19p13.3							ENSG00000128016	ZFP36	19q13.2	ENSG00000182749	PAQR7	1p36.11	ENSG00000121858	TNFSF10	3q26	ENSG00000117643	MAN1C1	1p36.11	ENSG00000054967	RELT	11q13.4	ENSG00000137731	FXYD2	11q23.3	ENSG00000092051	JPH4	14q11.2	ENSG00000136169	SETDB2	13q14.2	ENSG00000154229	PRKCA	17q24.2	ENSG00000168702	LRP1B	2q22.1-q22.2
						ENSG00000143368	SF3B4	1q21.2	ENSG00000099804	CDC34	19p13.3							ENSG00000128626	MRPS12	19q13.2	ENSG00000183726	TMEM50A	1p36.11	ENSG00000090402	SI	3q26.1	ENSG00000117676	RPS6KA1	1p36.11	ENSG00000077514	POLD3	11q13.4	ENSG00000137747	TMPRSS13	11q23.3	ENSG00000092054	MYH7	14q11.2	ENSG00000139679	LPAR6	13q14.2	ENSG00000154258	ABCA9	17q24.2	ENSG00000085449	WDFY1	2q36.1
						ENSG00000143369	ECM1	1q21.2	ENSG00000099812	MISP	19p13.3							ENSG00000130669	PAK4	19q13.2	ENSG00000184454	NCMAP	1p36.11	ENSG00000114200	BCHE	3q26.1	ENSG00000117682	DHDDS	1p36.11	ENSG00000110195	FOLR1	11q13.4	ENSG00000149403	GRIK4	11q23.3	ENSG00000092067	CEBPE	14q11.2	ENSG00000139684	ESD	13q14.2	ENSG00000171634	BPTF	17q24.2	ENSG00000116106	EPHA4	2q36.1
						ENSG00000143374	TARS2	1q21.2	ENSG00000099817	POLR2E	19p13.3							ENSG00000130755	GMFG	19q13.2	ENSG00000185436	IFNLR1	1p36.11	ENSG00000114204	SERPINI2	3q26.1	ENSG00000117713	ARID1A	1p36.11	ENSG00000110200	ANAPC15	11q13.4	ENSG00000149428	HYOU1	11q23.3	ENSG00000092068	SLC7A8	14q11.2	ENSG00000139687	RB1	13q14.2	ENSG00000182481	KPNA2	17q24.2	ENSG00000116120	FARSB	2q36.1
						ENSG00000143382	ADAMTSL4	1q21.2	ENSG00000099821	POLRMT	19p13.3							ENSG00000161243	FBXO27	19q13.2	ENSG00000186501	TMEM222	1p36.11	ENSG00000114209	PDCD10	3q26.1	ENSG00000127423	AUNIP	1p36.11	ENSG00000110203	FOLR3	11q13.4	ENSG00000149575	SCN2B	11q23.3	ENSG00000092094	OSGEP	14q11.2	ENSG00000152207	CYSLTR2	13q14.2	ENSG00000186665	C17orf58	17q24.2	ENSG00000123983	ACSL3	2q36.1
						ENSG00000143384	MCL1	1q21.2	ENSG00000099822	HCN2	19p13.3							ENSG00000171747	LGALS4	19q13.2	ENSG00000187010	RHD	1p36.11	ENSG00000121871	SLITRK3	3q26.1	ENSG00000130695	CEP85	1p36.11	ENSG00000110237	ARHGEF17	11q13.4	ENSG00000149577	SIDT2	11q23.3	ENSG00000092096	SLC22A17	14q11.2	ENSG00000152213	ARL11	13q14.2	ENSG00000196704	AMZ2	17q24.2	ENSG00000124003	MOGAT1	2q36.1
						ENSG00000143401	ANP32E	1q21.2	ENSG00000099840	IZUMO4	19p13.3							ENSG00000178934	LGALS7B	19q13.2	ENSG00000188529	SRSF10	1p36.11	ENSG00000163536	SERPINI1	3q26.1	ENSG00000131910	NR0B2	1p36.11	ENSG00000137478	FCHSD2	11q13.4	ENSG00000149582	TMEM25	11q23.3	ENSG00000092199	HNRNPC	14q11.2	ENSG00000198553	KCNRG	13q14.2	ENSG00000197170	PSMD12	17q24.2	ENSG00000135900	MRPL44	2q36.1
						ENSG00000150337	FCGR1A	1q21.2	ENSG00000099860	GADD45B	19p13.3							ENSG00000179134	SAMD4B	19q13.2	ENSG00000188672	RHCE	1p36.11	ENSG00000169064	ZBBX	3q26.1	ENSG00000131914	LIN28A	1p36.11	ENSG00000137496	IL18BP	11q13.4	ENSG00000149591	TAGLN	11q23.3	ENSG00000092200	RPGRIP1	14q11.2	ENSG00000204977	TRIM13	13q14.2	ENSG00000198265	HELZ	17q24.2	ENSG00000135903	PAX3	2q36.1
						ENSG00000159164	SV2A	1q21.2	ENSG00000099864	PALM	19p13.3							ENSG00000179751	SYCN	19q13.2	ENSG00000188782	CATSPER4	1p36.11	ENSG00000169251	NMD3	3q26.1	ENSG00000142669	SH3BGRL3	1p36.11	ENSG00000137497	NUMA1	11q13.4	ENSG00000154096	THY1	11q23.3	ENSG00000092201	SUPT16H	14q11.2	ENSG00000176124	DLEU1	13q14.2-q14.3	ENSG00000108469	RECQL5	17q25	ENSG00000135919	SERPINE2	2q36.1
						ENSG00000159208	CIART	1q21.2	ENSG00000099866	MADCAM1	19p13.3							ENSG00000182393	IFNL1	19q13.2	ENSG00000188822	CNR2	1p36.11	ENSG00000169255	B3GALNT1	3q26.1	ENSG00000142675	CNKSR1	1p36.11	ENSG00000137522	RNF121	11q13.4	ENSG00000160584	SIK3	11q23.3	ENSG00000092203	TOX4	14q11.2	ENSG00000102786	INTS6	13q14.3	ENSG00000073350	LLGL2	17q25.1	ENSG00000152049	KCNE4	2q36.1
						ENSG00000162836	ACP6	1q21.2	ENSG00000099875	MKNK2	19p13.3							ENSG00000182472	CAPN12	19q13.2	ENSG00000189266	PNRC2	1p36.11	ENSG00000174776	WDR49	3q26.1	ENSG00000142684	ZNF593	1p36.11	ENSG00000149357	LAMTOR1	11q13.4	ENSG00000160588	MPZL3	11q23.3	ENSG00000100439	ABHD4	14q11.2	ENSG00000102796	DHRS12	13q14.3	ENSG00000132470	ITGB4	17q25.1	ENSG00000152056	AP1S3	2q36.1
						ENSG00000163125	RPRD2	1q21.2	ENSG00000104885	DOT1L	19p13.3							ENSG00000183709	IFNL2	19q13.2	ENSG00000197245	FAM110D	1p36.11	ENSG00000182447	OTOL1	3q26.1	ENSG00000142733	MAP3K6	1p36.11	ENSG00000149380	P4HA3	11q13.4	ENSG00000160593	JAML	11q23.3	ENSG00000100461	RBM23	14q11.2	ENSG00000102837	OLFM4	13q14.3	ENSG00000132471	WBP2	17q25.1	ENSG00000163081	CCDC140	2q36.1
						ENSG00000178096	BOLA1	1q21.2	ENSG00000104897	SF3A2	19p13.3							ENSG00000183760	ACP7	19q13.2	ENSG00000198746	GPATCH3	1p36.11	ENSG00000196542	SPTSSB	3q26.1	ENSG00000142748	FCN3	1p36.11	ENSG00000158483	FAM86C1	11q13.4	ENSG00000160613	PCSK7	11q23.3	ENSG00000100462	PRMT5	14q11.2	ENSG00000123171	CCDC70	13q14.3	ENSG00000177303	CASKIN2	17q25.1	ENSG00000163082	SGPP2	2q36.1
						ENSG00000178104	PDE4DIP	1q21.2	ENSG00000104899	AMH	19p13.3							ENSG00000187994	RINL	19q13.2	ENSG00000198830	HMGN2	1p36.11	ENSG00000008952	SEC62	3q26.2	ENSG00000142751	GPN2	1p36.11	ENSG00000162129	CLPB	11q13.4	ENSG00000160654	CD3G	11q23.3	ENSG00000100802	C14orf93	14q11.2	ENSG00000123191	ATP7B	13q14.3	ENSG00000177728	TMEM94	17q25.1	ENSG00000171951	SCG2	2q36.1
						ENSG00000183598	H3C13	1q21.2	ENSG00000104904	OAZ1	19p13.3							ENSG00000188505	NCCRP1	19q13.2	ENSG00000204160	ZDHHC18	1p36.11	ENSG00000013293	SLC7A14	3q26.2	ENSG00000142765	SYTL1	1p36.11	ENSG00000165457	FOLR2	11q13.4	ENSG00000160695	VPS11	11q23.3	ENSG00000100804	PSMB5	14q11.2	ENSG00000136098	NEK3	13q14.3	ENSG00000204323	SMIM5	17q25.1	ENSG00000036257	CUL3	2q36.2
						ENSG00000184260	H2AC20	1q21.2	ENSG00000104953	TLE6	19p13.3							ENSG00000196235	SUPT5H	19q13.2	ENSG00000204178	MACO1	1p36.11	ENSG00000013297	CLDN11	3q26.2	ENSG00000142784	WDTC1	1p36.11	ENSG00000165458	INPPL1	11q13.4	ENSG00000160703	NLRX1	11q23.3	ENSG00000100813	ACIN1	14q11.2	ENSG00000136099	PCDH8	13q14.3	ENSG00000259120	SMIM6	17q25.1	ENSG00000124019	FAM124B	2q36.2
						ENSG00000184270	H2AC21	1q21.2	ENSG00000104964	TLE5	19p13.3							ENSG00000197110	IFNL3	19q13.2	ENSG00000253368	TRNP1	1p36.11	ENSG00000085274	MYNN	3q26.2	ENSG00000157978	LDLRAP1	1p36.11	ENSG00000165462	PHOX2A	11q13.4	ENSG00000167257	RNF214	11q23.3	ENSG00000100814	CCNB1IP1	14q11.2	ENSG00000136100	VPS36	13q14.3	ENSG00000092929	UNC13D	17q25.3	ENSG00000135905	DOCK10	2q36.2
						ENSG00000184678	H2BC21	1q21.2	ENSG00000105229	PIAS4	19p13.3							ENSG00000262484	CCER2	19q13.2	ENSG00000126705	AHDC1	1p36.11-p35.3	ENSG00000085276	MECOM	3q26.2	ENSG00000158006	PAFAH2	1p36.11	ENSG00000168014	C2CD3	11q13.4	ENSG00000167283	ATP5MG	11q23.3	ENSG00000100823	APEX1	14q11.2	ENSG00000136104	RNASEH2B	13q14.3	ENSG00000143365	RORC	1q21	ENSG00000042304	C2orf83	2q36.3
						ENSG00000188092	GPR89B	1q21.2	ENSG00000105246	EBI3	19p13.3							ENSG00000136997	MYC	8q24.21	ENSG00000004487	KDM1A	1p36.12	ENSG00000114248	LRRC31	3q26.2	ENSG00000158008	EXTL1	1p36.11	ENSG00000171631	P2RY6	11q13.4	ENSG00000167286	CD3D	11q23.3	ENSG00000100836	PABPN1	14q11.2	ENSG00000136108	CKAP2	13q14.3	ENSG00000014914	MTMR11	1q21.2	ENSG00000081052	COL4A4	2q36.3
						ENSG00000203811	H3C14	1q21.2	ENSG00000105251	SHD	19p13.3							ENSG00000212993	POU5F1B	8q24.21	ENSG00000007968	E2F2	1p36.12	ENSG00000136603	SKIL	3q26.2	ENSG00000158014	SLC30A2	1p36.11	ENSG00000172890	NADSYN1	11q13.4	ENSG00000168092	PAFAH1B2	11q23.3	ENSG00000100842	EFS	14q11.2	ENSG00000136110	CNMD	13q14.3	ENSG00000023902	PLEKHO1	1q21.2	ENSG00000115009	CCL20	2q36.3
						ENSG00000203812	H2AC18	1q21.2	ENSG00000105255	FSD1	19p13.3										ENSG00000070831	CDC42	1p36.12	ENSG00000163558	PRKCI	3q26.2	ENSG00000158022	TRIM63	1p36.11	ENSG00000172893	DHCR7	11q13.4	ENSG00000172269	DPAGT1	11q23.3	ENSG00000100867	DHRS2	14q11.2	ENSG00000136114	THSD1	13q14.3	ENSG00000117360	PRPF3	1q21.2	ENSG00000123977	DAW1	2q36.3
						ENSG00000203814	H2BC18	1q21.2	ENSG00000105278	ZFR2	19p13.3										ENSG00000070886	EPHA8	1p36.12	ENSG00000163577	EIF5A2	3q26.2	ENSG00000158062	UBXN11	1p36.11	ENSG00000175536	LIPT2	11q13.4	ENSG00000172273	HINFP	11q23.3	ENSG00000100884	CPNE6	14q11.2	ENSG00000139668	WDFY2	13q14.3	ENSG00000117362	APH1A	1q21.2	ENSG00000135917	SLC19A3	2q36.3
						ENSG00000203852	H3C15	1q21.2	ENSG00000105289	TJP3	19p13.3										ENSG00000075151	EIF4G3	1p36.12	ENSG00000163581	SLC2A2	3q26.2	ENSG00000158195	WASF2	1p36.11	ENSG00000175538	KCNE3	11q13.4	ENSG00000172350	ABCG4	11q23.3	ENSG00000129460	NGDN	14q11.2	ENSG00000139675	HNRNPA1L2	13q14.3	ENSG00000118292	C1orf54	1q21.2	ENSG00000144460	NYAP2	2q36.3
						ENSG00000236334	PPIAL4G	1q21.2	ENSG00000105298	CACTIN	19p13.3										ENSG00000076864	RAP1GAP	1p36.12	ENSG00000163584	RPL22L1	3q26.2	ENSG00000158246	TENT5B	1p36.11	ENSG00000175564	UCP3	11q13.4	ENSG00000172367	PDZD3	11q23.3	ENSG00000129472	RAB2B	14q11.2	ENSG00000150510	FAM124A	13q14.3	ENSG00000118298	CA14	1q21.2	ENSG00000144468	RHBDD1	2q36.3
						ENSG00000263464	PPIAL4C	1q21.2	ENSG00000105325	FZR1	19p13.3										ENSG00000088280	ASAP3	1p36.12	ENSG00000171757	LRRC34	3q26.2	ENSG00000162430	SELENON	1p36.11	ENSG00000175567	UCP2	11q13.4	ENSG00000172425	TTC36	11q23.3	ENSG00000129473	BCL2L2	14q11.2	ENSG00000165416	SUGT1	13q14.3	ENSG00000136631	VPS45	1q21.2	ENSG00000153820	SPHKAP	2q36.3
						ENSG00000263956	NBPF11	1q21.2	ENSG00000105549	THEG	19p13.3										ENSG00000090432	MUL1	1p36.12	ENSG00000173889	PHC3	3q26.2	ENSG00000169442	CD52	1p36.11	ENSG00000175575	PAAF1	11q13.4	ENSG00000173456	RNF26	11q23.3	ENSG00000129474	AJUBA	14q11.2	ENSG00000186047	DLEU7	13q14.3	ENSG00000143368	SF3B4	1q21.2	ENSG00000153823	PID1	2q36.3
						ENSG00000264522	OTUD7B	1q21.2	ENSG00000105556	MIER2	19p13.3										ENSG00000090686	USP48	1p36.12	ENSG00000173890	GPR160	3q26.2	ENSG00000174950	CD164L2	1p36.11	ENSG00000175581	MRPL48	11q13.4	ENSG00000176302	FOXR1	11q23.3	ENSG00000129484	PARP2	14q11.2	ENSG00000197168	NEK5	13q14.3	ENSG00000143369	ECM1	1q21.2	ENSG00000153827	TRIP12	2q36.3
						ENSG00000265107	GJA5	1q21.2	ENSG00000115255	REEP6	19p13.3										ENSG00000117245	KIF17	1p36.12	ENSG00000173905	GOLIM4	3q26.2	ENSG00000175087	PDIK1L	1p36.11	ENSG00000175582	RAB6A	11q13.4	ENSG00000177098	SCN4B	11q23.3	ENSG00000129538	RNASE1	14q11.2	ENSG00000253309	SERPINE3	13q14.3	ENSG00000143374	TARS2	1q21.2	ENSG00000153832	FBXO36	2q36.3
						ENSG00000266472	MRPS21	1q21.2	ENSG00000115257	PCSK4	19p13.3										ENSG00000117298	ECE1	1p36.12	ENSG00000184378	ACTRT3	3q26.2	ENSG00000175707	KDF1	1p36.11	ENSG00000175591	P2RY2	11q13.4	ENSG00000177103	DSCAML1	11q23.3	ENSG00000129562	DAD1	14q11.2	ENSG00000253710	ALG11	13q14.3	ENSG00000143382	ADAMTSL4	1q21.2	ENSG00000163053	SLC16A14	2q36.3
						ENSG00000269713	NBPF9	1q21.2	ENSG00000115266	APC2	19p13.3										ENSG00000117318	ID3	1p36.12	ENSG00000187033	SAMD7	3q26.2	ENSG00000175793	SFN	1p36.11	ENSG00000181924	COA4	11q13.4	ENSG00000182985	CADM1	11q23.3	ENSG00000129566	TEP1	14q11.2	ENSG00000253797	UTP14C	13q14.3	ENSG00000143384	MCL1	1q21.2	ENSG00000168955	TM4SF20	2q36.3
						ENSG00000270276	H4C15	1q21.2	ENSG00000115268	RPS15	19p13.3										ENSG00000125944	HNRNPR	1p36.12	ENSG00000188306	LRRIQ4	3q26.2	ENSG00000176083	ZNF683	1p36.11	ENSG00000184154	LRTOMT	11q13.4	ENSG00000184232	OAF	11q23.3	ENSG00000136319	TTC5	14q11.2	ENSG00000118946	PCDH17	13q21.1	ENSG00000143401	ANP32E	1q21.2	ENSG00000168958	MFF	2q36.3
						ENSG00000270629	NBPF14	1q21.2	ENSG00000115286	NDUFS7	19p13.3										ENSG00000125945	ZNF436	1p36.12	ENSG00000154310	TNIK	3q26.2-q26.31	ENSG00000176092	CRYBG2	1p36.11	ENSG00000184276	DEFB108B	11q13.4	ENSG00000186166	CCDC84	11q23.3	ENSG00000136367	ZFHX2	14q11.2	ENSG00000204918	PRR20B	13q21.1	ENSG00000159164	SV2A	1q21.2	ENSG00000169031	COL4A3	2q36.3
						ENSG00000270882	H4C14	1q21.2	ENSG00000116014	KISS1R	19p13.3										ENSG00000127483	HP1BP3	1p36.12	ENSG00000075420	FNDC3B	3q26.31	ENSG00000181773	GPR3	1p36.11	ENSG00000186635	ARAP1	11q13.4	ENSG00000186318	BACE1	11q23.3	ENSG00000139880	CDH24	14q11.2	ENSG00000204919	PRR20A	13q21.1	ENSG00000159208	CIART	1q21.2	ENSG00000169047	IRS1	2q36.3
						ENSG00000271383	NBPF19	1q21.2	ENSG00000116017	ARID3A	19p13.3										ENSG00000142789	CELA3A	1p36.12	ENSG00000075651	PLD1	3q26.31	ENSG00000182749	PAQR7	1p36.11	ENSG00000186642	PDE2A	11q13.4	ENSG00000188486	H2AX	11q23.3	ENSG00000139890	REM2	14q11.2	ENSG00000227151	PRR20D	13q21.1	ENSG00000163125	RPRD2	1q21.2	ENSG00000173744	AGFG1	2q36.3
						ENSG00000272196	H2AC19	1q21.2	ENSG00000116032	GRIN3B	19p13.3										ENSG00000142794	NBPF3	1p36.12	ENSG00000114346	ECT2	3q26.31	ENSG00000186501	TMEM222	1p36.11	ENSG00000187726	DNAJB13	11q13.4	ENSG00000196655	TRAPPC4	11q23.3	ENSG00000155249	OR4K1	14q11.2	ENSG00000229665	PRR20C	13q21.1	ENSG00000264522	OTUD7B	1q21.2	ENSG00000187957	DNER	2q36.3
						ENSG00000143363	PRUNE1	1q21.3	ENSG00000118046	STK11	19p13.3										ENSG00000142798	HSPG2	1p36.12	ENSG00000121853	GHSR	3q26.31	ENSG00000188782	CATSPER4	1p36.11	ENSG00000204571	KRTAP5-11	11q13.4	ENSG00000196914	ARHGEF12	11q23.3	ENSG00000155463	OXA1L	14q11.2	ENSG00000234278	PRR20E	13q21.1	ENSG00000266472	MRPS21	1q21.2	ENSG00000066248	NGEF	2q37.1
						ENSG00000143367	TUFT1	1q21.3	ENSG00000119559	C19orf25	19p13.3										ENSG00000158825	CDA	1p36.12	ENSG00000144959	NCEH1	3q26.31	ENSG00000197245	FAM110D	1p36.11	ENSG00000204572	KRTAP5-10	11q13.4	ENSG00000198851	CD3E	11q23.3	ENSG00000155465	SLC7A7	14q11.2	ENSG00000083544	TDRD3	13q21.2	ENSG00000143363	PRUNE1	1q21.3	ENSG00000067066	SP100	2q37.1
						ENSG00000143373	ZNF687	1q21.3	ENSG00000125910	S1PR4	19p13.3										ENSG00000158828	PINK1	1p36.12	ENSG00000144962	SPATA16	3q26.31	ENSG00000198746	GPATCH3	1p36.11	ENSG00000214517	PPME1	11q13.4	ENSG00000223953	C1QTNF5	11q23.3	ENSG00000157227	MMP14	14q11.2	ENSG00000139734	DIAPH3	13q21.2	ENSG00000143367	TUFT1	1q21.3	ENSG00000072080	SPP2	2q37.1
						ENSG00000143375	CGN	1q21.3	ENSG00000126934	MAP2K2	19p13.3										ENSG00000159189	C1QC	1p36.12	ENSG00000169760	NLGN1	3q26.31	ENSG00000198830	HMGN2	1p36.11	ENSG00000225805	DEFB131B	11q13.4	ENSG00000235718	MFRP	11q23.3	ENSG00000157326	DHRS4	14q11.2	ENSG00000280165	PCDH20	13q21.2	ENSG00000143373	ZNF687	1q21.3	ENSG00000077044	DGKD	2q37.1
						ENSG00000143376	SNX27	1q21.3	ENSG00000127540	UQCR11	19p13.3										ENSG00000162545	CAMK2N1	1p36.12	ENSG00000177694	NAALADL2	3q26.31	ENSG00000204160	ZDHHC18	1p36.11	ENSG00000241233	KRTAP5-8	11q13.4	ENSG00000248712	CCDC153	11q23.3	ENSG00000165762	OR4K2	14q11.2	ENSG00000121903	ZSCAN20	1p35.1	ENSG00000143375	CGN	1q21.3	ENSG00000079263	SP140	2q37.1
						ENSG00000143379	SETDB1	1q21.3	ENSG00000129911	KLF16	19p13.3										ENSG00000162551	ALPL	1p36.12	ENSG00000186329	TMEM212	3q26.31	ENSG00000204178	MACO1	1p36.11	ENSG00000244411	KRTAP5-7	11q13.4	ENSG00000255245	FXYD6-FXYD2	11q23.3	ENSG00000165782	PIP4P1	14q11.2	ENSG00000134686	PHC2	1p35.1	ENSG00000143376	SNX27	1q21.3	ENSG00000085978	ATG16L1	2q37.1
						ENSG00000143387	CTSK	1q21.3	ENSG00000129946	SHC2	19p13.3										ENSG00000162552	WNT4	1p36.12	ENSG00000121879	PIK3CA	3q26.32	ENSG00000253368	TRNP1	1p36.11	ENSG00000254997	KRTAP5-9	11q13.4	ENSG00000256269	HMBS	11q23.3	ENSG00000165792	METTL17	14q11.2	ENSG00000160058	BSDC1	1p35.1	ENSG00000143379	SETDB1	1q21.3	ENSG00000085982	USP40	2q37.1
						ENSG00000143390	RFX5	1q21.3	ENSG00000129951	PLPPR3	19p13.3										ENSG00000169641	LUZP1	1p36.12	ENSG00000171121	KCNMB3	3q26.32	ENSG00000126705	AHDC1	1p36.11-p35.3	ENSG00000078124	ACER3	11q13.5	ENSG00000109929	SC5D	11q23.3-q24.1	ENSG00000165794	SLC39A2	14q11.2	ENSG00000162526	TSSK3	1p35.1	ENSG00000143387	CTSK	1q21.3	ENSG00000115053	NCL	2q37.1
						ENSG00000143393	PI4KB	1q21.3	ENSG00000129968	ABHD17A	19p13.3										ENSG00000173369	C1QB	1p36.12	ENSG00000172667	ZMAT3	3q26.32	ENSG00000169641	LUZP1	1p36.12	ENSG00000085741	WNT11	11q13.5	ENSG00000023171	GRAMD1B	11q24.1	ENSG00000165795	NDRG2	14q11.2	ENSG00000175130	MARCKSL1	1p35.1	ENSG00000143390	RFX5	1q21.3	ENSG00000115468	EFHD1	2q37.1
						ENSG00000143398	PIP5K1A	1q21.3	ENSG00000130270	ATP8B3	19p13.3										ENSG00000173372	C1QA	1p36.12	ENSG00000177565	TBL1XR1	3q26.32	ENSG00000179546	HTR1D	1p36.12	ENSG00000137474	MYO7A	11q13.5	ENSG00000109943	CRTAM	11q24.1	ENSG00000165799	RNASE7	14q11.2	ENSG00000176256	HMGB4	1p35.1	ENSG00000143393	PI4KB	1q21.3	ENSG00000115474	KCNJ13	2q37.1
						ENSG00000143409	MINDY1	1q21.3	ENSG00000130332	LSM7	19p13.3										ENSG00000179546	HTR1D	1p36.12	ENSG00000197584	KCNMB2	3q26.32	ENSG00000184677	ZBTB40	1p36.12	ENSG00000137492	THAP12	11q13.5	ENSG00000109944	JHY	11q24.1	ENSG00000165801	ARHGEF40	14q11.2	ENSG00000184389	A3GALT2	1p35.1	ENSG00000143398	PIP5K1A	1q21.3	ENSG00000115488	NEU2	2q37.1
						ENSG00000143412	ANXA9	1q21.3	ENSG00000133243	BTBD2	19p13.3										ENSG00000183114	FAM43B	1p36.12	ENSG00000043093	DCUN1D1	3q26.33	ENSG00000204219	TCEA3	1p36.12	ENSG00000137507	LRRC32	11q13.5	ENSG00000109971	HSPA8	11q24.1	ENSG00000165819	METTL3	14q11.2	ENSG00000225828	FAM229A	1p35.1	ENSG00000143409	MINDY1	1q21.3	ENSG00000123485	HJURP	2q37.1
						ENSG00000143416	SELENBP1	1q21.3	ENSG00000133275	CSNK1G2	19p13.3										ENSG00000184677	ZBTB40	1p36.12	ENSG00000058056	USP13	3q26.33	ENSG00000183117	CSMD1	8p23.2	ENSG00000149260	CAPN5	11q13.5	ENSG00000137642	SORL1	11q24.1	ENSG00000165821	SALL2	14q11.2	ENSG00000025800	KPNA6	1p35.2	ENSG00000143412	ANXA9	1q21.3	ENSG00000130561	SAG	2q37.1
						ENSG00000143418	CERS2	1q21.3	ENSG00000141873	SLC39A3	19p13.3										ENSG00000187942	LDLRAD2	1p36.12	ENSG00000058063	ATP11B	3q26.33	ENSG00000099810	MTAP	9p21.3	ENSG00000158636	EMSY	11q13.5	ENSG00000154127	UBASH3B	11q24.1	ENSG00000166090	IL25	14q11.2	ENSG00000060688	SNRNP40	1p35.2	ENSG00000143416	SELENBP1	1q21.3	ENSG00000135898	GPR55	2q37.1
						ENSG00000143420	ENSA	1q21.3	ENSG00000141933	TPGS1	19p13.3										ENSG00000189410	SH2D5	1p36.12	ENSG00000114416	FXR1	3q26.33	ENSG00000147883	CDKN2B	9p21.3	ENSG00000166391	MOGAT2	11q13.5	ENSG00000166250	CLMP	11q24.1	ENSG00000166091	CMTM5	14q11.2	ENSG00000084623	EIF3I	1p35.2	ENSG00000143418	CERS2	1q21.3	ENSG00000135899	SP110	2q37.1
						ENSG00000143434	SEMA6C	1q21.3	ENSG00000141934	PLPP2	19p13.3										ENSG00000204219	TCEA3	1p36.12	ENSG00000114450	GNB4	3q26.33	ENSG00000147889	CDKN2A	9p21.3	ENSG00000178795	GDPD4	11q13.5	ENSG00000166257	SCN3B	11q24.1	ENSG00000168952	STXBP6	14q11.2	ENSG00000084628	NKAIN1	1p35.2	ENSG00000143420	ENSA	1q21.3	ENSG00000135902	CHRND	2q37.1
						ENSG00000143436	MRPL9	1q21.3	ENSG00000141985	SH3GL1	19p13.3										ENSG00000215906	LACTBL1	1p36.12	ENSG00000114757	PEX5L	3q26.33				ENSG00000179240	GVQW3	11q13.5	ENSG00000171014	OR4D5	11q24.1	ENSG00000169208	OR10G3	14q11.2	ENSG00000084636	COL16A1	1p35.2	ENSG00000143434	SEMA6C	1q21.3	ENSG00000135914	HTR2B	2q37.1
						ENSG00000143437	ARNT	1q21.3	ENSG00000142002	DPP9	19p13.3										ENSG00000219073	CELA3B	1p36.12	ENSG00000121864	ZNF639	3q26.33				ENSG00000182704	TSKU	11q13.5	ENSG00000181499	OR6T1	11q24.1	ENSG00000169327	OR5AU1	14q11.2	ENSG00000084652	TXLNA	1p35.2	ENSG00000143436	MRPL9	1q21.3	ENSG00000135916	ITM2C	2q37.1
						ENSG00000143442	POGZ	1q21.3	ENSG00000160953	PWWP3A	19p13.3										ENSG00000227868	TEX46	1p36.12	ENSG00000136518	ACTL6A	3q26.33				ENSG00000198382	UVRAG	11q13.5	ENSG00000181518	OR8D4	11q24.1	ENSG00000169385	RNASE2	14q11.2	ENSG00000121753	ADGRB2	1p35.2	ENSG00000143437	ARNT	1q21.3	ENSG00000135930	EIF4E2	2q37.1
						ENSG00000143443	C1orf56	1q21.3	ENSG00000161082	CELF5	19p13.3										ENSG00000244038	DDOST	1p36.12	ENSG00000136521	NDUFB5	3q26.33				ENSG00000198488	B3GNT6	11q13.5	ENSG00000188909	BSX	11q24.1	ENSG00000169397	RNASE3	14q11.2	ENSG00000121764	HCRTR1	1p35.2	ENSG00000143442	POGZ	1q21.3	ENSG00000135931	ARMC9	2q37.1
						ENSG00000143450	OAZ3	1q21.3	ENSG00000161091	MFSD12	19p13.3										ENSG00000189337	KAZN	1p36.21	ENSG00000136522	MRPL47	3q26.33				ENSG00000254550	OMP	11q13.5	ENSG00000196099	OR6M1	11q24.1	ENSG00000169413	RNASE6	14q11.2	ENSG00000121766	ZCCHC17	1p35.2	ENSG00000143443	C1orf56	1q21.3	ENSG00000135932	CAB39	2q37.1
						ENSG00000143452	HORMAD1	1q21.3	ENSG00000167468	GPX4	19p13.3										ENSG00000186951	PPARA	22q13.31	ENSG00000145075	CCDC39	3q26.33				ENSG00000149269	PAK1	11q13.5-q14.1	ENSG00000196248	OR10S1	11q24.1	ENSG00000169484	OR4K14	14q11.2	ENSG00000121769	FABP3	1p35.2	ENSG00000143450	OAZ3	1q21.3	ENSG00000144481	TRPM8	2q37.1
						ENSG00000143457	GOLPH3L	1q21.3	ENSG00000167470	MIDN	19p13.3										ENSG00000205643	CDPF1	22q13.31	ENSG00000163728	TTC14	3q26.33				ENSG00000033327	GAB2	11q14.1	ENSG00000198674	OR10G6	11q24.1	ENSG00000169488	OR4K15	14q11.2	ENSG00000121774	KHDRBS1	1p35.2	ENSG00000143452	HORMAD1	1q21.3	ENSG00000144524	COPS7B	2q37.1
						ENSG00000143458	GABPB2	1q21.3	ENSG00000167476	JSRP1	19p13.3										ENSG00000096872	IFT74	9p21.2	ENSG00000171109	MFN1	3q26.33				ENSG00000048649	RSF1	11q14.1	ENSG00000204300	TMEM225	11q24.1	ENSG00000172590	MRPL52	14q11.2	ENSG00000121775	TMEM39B	1p35.2	ENSG00000143457	GOLPH3L	1q21.3	ENSG00000144535	DIS3L2	2q37.1
						ENSG00000143520	FLG2	1q21.3	ENSG00000167654	ATCAY	19p13.3										ENSG00000120156	TEK	9p21.2	ENSG00000181449	SOX2	3q26.33				ENSG00000087884	AAMDC	11q14.1	ENSG00000221931	OR6X1	11q24.1	ENSG00000173431	RNASE8	14q11.2	ENSG00000134644	PUM1	1p35.2	ENSG00000143458	GABPB2	1q21.3	ENSG00000156966	B3GNT7	2q37.1
						ENSG00000143536	CRNN	1q21.3	ENSG00000167657	DAPK3	19p13.3										ENSG00000120159	CAAP1	9p21.2	ENSG00000205981	DNAJC19	3q26.33				ENSG00000137513	NARS2	11q14.1	ENSG00000259571	BLID	11q24.1	ENSG00000173464	RNASE11	14q11.2	ENSG00000134668	SPOCD1	1p35.2	ENSG00000143515	ATP8B2	1q21.3	ENSG00000156973	PDE6D	2q37.1
						ENSG00000143631	FLG	1q21.3	ENSG00000167658	EEF2	19p13.3										ENSG00000137055	PLAA	9p21.2	ENSG00000053524	MCF2L2	3q27.1				ENSG00000149262	INTS4	11q14.1	ENSG00000019102	VSIG2	11q24.2	ENSG00000176198	OR11H4	14q11.2	ENSG00000142910	TINAGL1	1p35.2	ENSG00000143520	FLG2	1q21.3	ENSG00000163273	NPPC	2q37.1
						ENSG00000159352	PSMD4	1q21.3	ENSG00000167664	TMIGD2	19p13.3										ENSG00000184434	LRRC19	9p21.2	ENSG00000078070	MCCC1	3q27.1				ENSG00000151364	KCTD14	11q14.1	ENSG00000064199	SPA17	11q24.2	ENSG00000176219	OR11H6	14q11.2	ENSG00000160050	CCDC28B	1p35.2	ENSG00000143536	CRNN	1q21.3	ENSG00000163283	ALPP	2q37.1
						ENSG00000159377	PSMB4	1q21.3	ENSG00000167670	CHAF1A	19p13.3										ENSG00000198680	TUSC1	9p21.2	ENSG00000078081	LAMP3	3q27.1				ENSG00000151365	THRSP	11q14.1	ENSG00000064309	CDON	11q24.2	ENSG00000176230	OR4K17	14q11.2	ENSG00000160051	IQCC	1p35.2	ENSG00000143537	ADAM15	1q21.3	ENSG00000163286	ALPG	2q37.1
						ENSG00000159409	CELF3	1q21.3	ENSG00000167674	HDGFL2	19p13.3										ENSG00000099810	MTAP	9p21.3	ENSG00000090534	THPO	3q27.1				ENSG00000151366	NDUFC2	11q14.1	ENSG00000109832	DDX25	11q24.2	ENSG00000176246	OR4L1	14q11.2	ENSG00000160055	TMEM234	1p35.2	ENSG00000143543	JTB	1q21.3	ENSG00000163295	ALPI	2q37.1
						ENSG00000159445	THEM4	1q21.3	ENSG00000167676	PLIN4	19p13.3										ENSG00000107105	ELAVL2	9p21.3	ENSG00000090539	CHRD	3q27.1				ENSG00000159063	ALG8	11q14.1	ENSG00000110002	VWA5A	11q24.2	ENSG00000176253	OR4K13	14q11.2	ENSG00000162510	MATN1	1p35.2	ENSG00000143545	RAB13	1q21.3	ENSG00000167165	UGT1A6	2q37.1
						ENSG00000159450	TCHH	1q21.3	ENSG00000167680	SEMA6B	19p13.3										ENSG00000120235	IFNA6	9p21.3	ENSG00000114770	ABCC5	3q27.1				ENSG00000178301	AQP11	11q14.1	ENSG00000110060	PUS3	11q24.2	ENSG00000176299	OR4M1	14q11.2	ENSG00000162511	LAPTM5	1p35.2	ENSG00000143546	S100A8	1q21.3	ENSG00000168918	INPP5D	2q37.1
						ENSG00000163131	CTSS	1q21.3	ENSG00000171236	LRG1	19p13.3										ENSG00000120242	IFNA8	9p21.3	ENSG00000114796	KLHL24	3q27.1				ENSG00000259112	NDUFC2-KCTD14	11q14.1	ENSG00000110063	DCPS	11q24.2	ENSG00000179636	TPPP2	14q11.2	ENSG00000162512	SDC3	1p35.2	ENSG00000143552	NUP210L	1q21.3	ENSG00000171551	ECEL1	2q37.1
						ENSG00000163141	BNIPL	1q21.3	ENSG00000171970	ZNF57	19p13.3										ENSG00000137080	IFNA21	9p21.3	ENSG00000114859	CLCN2	3q27.1				ENSG00000068097	HEATR6	17q23.1	ENSG00000110074	FOXRED1	11q24.2	ENSG00000179933	C14orf119	14q11.2	ENSG00000162517	PEF1	1p35.2	ENSG00000143553	SNAPIN	1q21.3	ENSG00000171596	NMUR1	2q37.1
						ENSG00000163154	TNFAIP8L2	1q21.3	ENSG00000172000	ZNF556	19p13.3										ENSG00000147873	IFNA5	9p21.3	ENSG00000114867	EIF4G1	3q27.1				ENSG00000108443	RPS6KB1	17q23.1	ENSG00000110080	ST3GAL4	11q24.2	ENSG00000181552	EDDM3B	14q11.2	ENSG00000168528	SERINC2	1p35.2	ENSG00000143554	SLC27A3	1q21.3	ENSG00000173692	PSMD1	2q37.1
						ENSG00000163155	LYSMD1	1q21.3	ENSG00000172006	ZNF554	19p13.3										ENSG00000147883	CDKN2B	9p21.3	ENSG00000145191	EIF2B5	3q27.1				ENSG00000167434	CA4	17q23.1	ENSG00000120458	MSANTD2	11q24.2	ENSG00000181562	EDDM3A	14q11.2	ENSG00000182866	LCK	1p35.2	ENSG00000143556	S100A7	1q21.3	ENSG00000173699	SPATA3	2q37.1
						ENSG00000163156	SCNM1	1q21.3	ENSG00000172009	THOP1	19p13.3										ENSG00000147885	IFNA16	9p21.3	ENSG00000145194	ECE2	3q27.1				ENSG00000189050	RNFT1	17q23.1	ENSG00000134910	STT3A	11q24.2	ENSG00000181803	OR6S1	14q11.2	ENSG00000183615	FAM167B	1p35.2	ENSG00000143569	UBAP2L	1q21.3	ENSG00000177673	TEX44	2q37.1
						ENSG00000163157	TMOD4	1q21.3	ENSG00000172081	MOB3A	19p13.3										ENSG00000147889	CDKN2A	9p21.3	ENSG00000145198	VWA5B2	3q27.1				ENSG00000011028	MRC2	17q23.2	ENSG00000134940	ACRV1	11q24.2	ENSG00000182545	RNASE10	14q11.2	ENSG00000184007	PTP4A2	1p35.2	ENSG00000143570	SLC39A1	1q21.3	ENSG00000182600	SNORC	2q37.1
						ENSG00000163159	VPS72	1q21.3	ENSG00000172232	AZU1	19p13.3										ENSG00000171843	MLLT3	9p21.3	ENSG00000161202	DVL3	3q27.1				ENSG00000062725	APPBP2	17q23.2	ENSG00000134955	SLC37A2	11q24.2	ENSG00000184394	OR4N5	14q11.2	ENSG00000222046	DCDC2B	1p35.2	ENSG00000143575	HAX1	1q21.3	ENSG00000185038	MROH2A	2q37.1
						ENSG00000163191	S100A11	1q21.3	ENSG00000172270	BSG	19p13.3										ENSG00000171855	IFNB1	9p21.3	ENSG00000161203	AP2M1	3q27.1				ENSG00000087995	METTL2A	17q23.2	ENSG00000149547	EI24	11q24.2	ENSG00000185271	KLHL33	14q11.2	ENSG00000116478	HDAC1	1p35.2-p35.1	ENSG00000143578	CREB3L4	1q21.3	ENSG00000185404	SP140L	2q37.1
						ENSG00000163202	LCE3D	1q21.3	ENSG00000173976	RAX2	19p13.3										ENSG00000176399	DMRTA1	9p21.3	ENSG00000161204	ABCF3	3q27.1				ENSG00000108506	INTS2	17q23.2	ENSG00000149548	CCDC15	11q24.2	ENSG00000186648	CARMIL3	14q11.2	ENSG00000000938	FGR	1p35.3	ENSG00000143590	EFNA3	1q21.3	ENSG00000187514	PTMA	2q37.1
						ENSG00000169509	CRCT1	1q21.3	ENSG00000175221	MED16	19p13.3										ENSG00000177047	IFNW1	9p21.3	ENSG00000163872	YEATS2	3q27.1				ENSG00000108510	MED13	17q23.2	ENSG00000149554	CHEK1	11q24.2	ENSG00000187537	POTEG	14q11.2	ENSG00000009780	FAM76A	1p35.3	ENSG00000143614	GATAD2B	1q21.3	ENSG00000188042	ARL4C	2q37.1
						ENSG00000178796	RIIAD1	1q21.3	ENSG00000176490	DIRAS1	19p13.3										ENSG00000184995	IFNE	9p21.3	ENSG00000163882	POLR2H	3q27.1				ENSG00000121068	TBX2	17q23.2	ENSG00000149557	FEZ1	11q24.2	ENSG00000187630	DHRS4L2	14q11.2	ENSG00000060656	PTPRU	1p35.3	ENSG00000143621	ILF2	1q21.3	ENSG00000196811	CHRNG	2q37.1
						ENSG00000182134	TDRKH	1q21.3	ENSG00000176533	GNG7	19p13.3										ENSG00000186803	IFNA10	9p21.3	ENSG00000163888	CAMK2N2	3q27.1				ENSG00000121075	TBX4	17q23.2	ENSG00000149564	ESAM	11q24.2	ENSG00000188655	RNASE9	14q11.2	ENSG00000116329	OPRD1	1p35.3	ENSG00000143624	INTS3	1q21.3	ENSG00000204120	GIGYF2	2q37.1
						ENSG00000182898	TCHHL1	1q21.3	ENSG00000176619	LMNB2	19p13.3										ENSG00000188352	FOCAD	9p21.3	ENSG00000172578	KLHL6	3q27.1				ENSG00000136492	BRIP1	17q23.2	ENSG00000149571	KIRREL3	11q24.2	ENSG00000196832	OR11G2	14q11.2	ENSG00000116350	SRSF4	1p35.3	ENSG00000143631	FLG	1q21.3	ENSG00000204128	C2orf72	2q37.1
						ENSG00000185962	LCE3A	1q21.3	ENSG00000176695	OR4F17	19p13.3										ENSG00000188379	IFNA2	9p21.3	ENSG00000175166	PSMD2	3q27.1				ENSG00000141371	C17orf64	17q23.2	ENSG00000150433	TMEM218	11q24.2	ENSG00000197324	LRP10	14q11.2	ENSG00000116353	MECR	1p35.3	ENSG00000159352	PSMD4	1q21.3	ENSG00000221944	TIGD1	2q37.1
						ENSG00000185966	LCE3E	1q21.3	ENSG00000178078	STAP2	19p13.3										ENSG00000188921	HACD4	9p21.3	ENSG00000175182	FAM131A	3q27.1				ENSG00000141376	BCAS3	17q23.2	ENSG00000150455	TIRAP	11q24.2	ENSG00000197616	MYH6	14q11.2	ENSG00000117748	RPA2	1p35.3	ENSG00000159377	PSMB4	1q21.3	ENSG00000237412	PRSS56	2q37.1
						ENSG00000186207	LCE5A	1q21.3	ENSG00000179855	GIPC3	19p13.3										ENSG00000197919	IFNA1	9p21.3	ENSG00000175193	PARL	3q27.1				ENSG00000146872	TLK2	17q23.2	ENSG00000154133	ROBO4	11q24.2	ENSG00000198805	PNP	14q11.2	ENSG00000117751	PPP1R8	1p35.3	ENSG00000159409	CELF3	1q21.3	ENSG00000240224	UGT1A5	2q37.1
						ENSG00000187238	LCE3B	1q21.3	ENSG00000180448	ARHGAP45	19p13.3										ENSG00000198642	KLHL9	9p21.3	ENSG00000176597	B3GNT5	3q27.1				ENSG00000172421	EFCAB3	17q23.2	ENSG00000154134	ROBO3	11q24.2	ENSG00000213983	AP1G2	14q11.2	ENSG00000117758	STX12	1p35.3	ENSG00000159445	THEM4	1q21.3	ENSG00000241119	UGT1A9	2q37.1
						ENSG00000196407	THEM5	1q21.3	ENSG00000181588	MEX3D	19p13.3										ENSG00000205442	IZUMO3	9p21.3	ENSG00000177383	MAGEF1	3q27.1				ENSG00000170921	TANC2	17q23.2-q23.3	ENSG00000154143	PANX3	11q24.2	ENSG00000214274	ANG	14q11.2	ENSG00000120656	TAF12	1p35.3	ENSG00000159450	TCHH	1q21.3	ENSG00000241635	UGT1A1	2q37.1
						ENSG00000197622	CDC42SE1	1q21.3	ENSG00000182087	TMEM259	19p13.3										ENSG00000214042	IFNA7	9p21.3	ENSG00000178084	HTR3C	3q27.1				ENSG00000007312	CD79B	17q23.3	ENSG00000154144	TBRG1	11q24.2	ENSG00000215277	RNF212B	14q11.2	ENSG00000126698	DNAJC8	1p35.3	ENSG00000159455	LCE2B	1q21.3	ENSG00000242366	UGT1A8	2q37.1
						ENSG00000197747	S100A10	1q21.3	ENSG00000183186	C2CD4C	19p13.3										ENSG00000228083	IFNA14	9p21.3	ENSG00000180834	MAP6D1	3q27.1				ENSG00000008283	CYB561	17q23.3	ENSG00000154146	NRGN	11q24.2	ENSG00000221977	OR4E2	14q11.2	ENSG00000126709	IFI6	1p35.3	ENSG00000159516	SPRR2G	1q21.3	ENSG00000242515	UGT1A10	2q37.1
						ENSG00000197915	HRNR	1q21.3	ENSG00000183397	C19orf71	19p13.3										ENSG00000233816	IFNA13	9p21.3	ENSG00000182580	EPHB3	3q27.1				ENSG00000087191	PSMC5	17q23.3	ENSG00000165478	HEPACAM	11q24.2	ENSG00000222028	PSMB11	14q11.2	ENSG00000130766	SESN2	1p35.3	ENSG00000159527	PGLYRP3	1q21.3	ENSG00000243135	UGT1A3	2q37.1
						ENSG00000213171	LINGO4	1q21.3	ENSG00000183617	MRPL54	19p13.3										ENSG00000234829	IFNA17	9p21.3	ENSG00000186038	HTR3E	3q27.1				ENSG00000108588	CCDC47	17q23.3	ENSG00000165495	PKNOX2	11q24.2	ENSG00000222036	POTEM	14q11.2	ENSG00000130768	SMPDL3B	1p35.3	ENSG00000160678	S100A1	1q21.3	ENSG00000244122	UGT1A7	2q37.1
						ENSG00000213190	MLLT11	1q21.3	ENSG00000185198	PRSS57	19p13.3										ENSG00000236637	IFNA4	9p21.3	ENSG00000186090	HTR3D	3q27.1				ENSG00000108592	FTSJ3	17q23.3	ENSG00000165526	RPUSD4	11q24.2	ENSG00000232070	TMEM253	14q11.2	ENSG00000130770	ATP5IF1	1p35.3	ENSG00000160679	CHTOP	1q21.3	ENSG00000244474	UGT1A4	2q37.1
						ENSG00000215853	RPTN	1q21.3	ENSG00000185761	ADAMTSL5	19p13.3										ENSG00000153707	PTPRD	9p24.1-p23	ENSG00000214160	ALG3	3q27.1				ENSG00000108604	SMARCD2	17q23.3	ENSG00000170953	OR8B12	11q24.2	ENSG00000235194	PPP1R3E	14q11.2	ENSG00000130772	MED18	1p35.3	ENSG00000160685	ZBTB7B	1q21.3	ENSG00000130147	SH3BP4	2q37.2
						ENSG00000225556	C2CD4D	1q21.3	ENSG00000185988	PLK5	19p13.3													ENSG00000073792	IGF2BP2	3q27.2				ENSG00000108622	ICAM2	17q23.3	ENSG00000182634	OR10G7	11q24.2	ENSG00000255582	OR10G2	14q11.2	ENSG00000130775	THEMIS2	1p35.3	ENSG00000160688	FLAD1	1q21.3	ENSG00000157985	AGAP1	2q37.2
						ENSG00000244057	LCE3C	1q21.3	ENSG00000186111	PIP5K1C	19p13.3													ENSG00000073803	MAP3K13	3q27.2				ENSG00000108654	DDX5	17q23.3	ENSG00000182934	SRPRA	11q24.2	ENSG00000255804	OR6J1	14q11.2	ENSG00000158156	XKR8	1p35.3	ENSG00000160691	SHC1	1q21.3	ENSG00000168505	GBX2	2q37.2
						ENSG00000121858	TNFSF10	3q26	ENSG00000186300	ZNF555	19p13.3													ENSG00000113790	EHHADH	3q27.2				ENSG00000136478	TEX2	17q23.3	ENSG00000196119	OR8A1	11q24.2	ENSG00000257115	OR11H12	14q11.2	ENSG00000158161	EYA3	1p35.3	ENSG00000160741	CRTC2	1q21.3	ENSG00000182177	ASB18	2q37.2
						ENSG00000090402	SI	3q26.1	ENSG00000188305	PEAK3	19p13.3													ENSG00000136527	TRA2B	3q27.2				ENSG00000136487	GH2	17q23.3	ENSG00000196341	OR8D1	11q24.2	ENSG00000258436	RNASE12	14q11.2	ENSG00000159023	EPB41	1p35.3	ENSG00000163131	CTSS	1q21.3	ENSG00000132321	IQCA1	2q37.2-q37.3
						ENSG00000114200	BCHE	3q26.1	ENSG00000197540	GZMM	19p13.3													ENSG00000156931	VPS8	3q27.2				ENSG00000136488	CSH1	17q23.3	ENSG00000197125	OR8B8	11q24.2	ENSG00000258453	OR11H2	14q11.2	ENSG00000162419	GMEB1	1p35.3	ENSG00000163141	BNIPL	1q21.3	ENSG00000006607	FARP2	2q37.3
						ENSG00000114204	SERPINI2	3q26.1	ENSG00000197561	ELANE	19p13.3													ENSG00000163898	LIPH	3q27.2				ENSG00000159640	ACE	17q23.3	ENSG00000197309	OR10D3	11q24.2	ENSG00000258643	BCL2L2-PABPN1	14q11.2	ENSG00000169403	PTAFR	1p35.3	ENSG00000163154	TNFAIP8L2	1q21.3	ENSG00000063660	GPC1	2q37.3
						ENSG00000114209	PDCD10	3q26.1	ENSG00000197766	CFD	19p13.3													ENSG00000163900	TMEM41A	3q27.2				ENSG00000170832	USP32	17q23.3	ENSG00000197849	OR8G1	11q24.2	ENSG00000258818	RNASE4	14q11.2	ENSG00000180098	TRNAU1AP	1p35.3	ENSG00000163155	LYSMD1	1q21.3	ENSG00000065802	ASB1	2q37.3
						ENSG00000121871	SLITRK3	3q26.1	ENSG00000198858	R3HDM4	19p13.3													ENSG00000163904	SENP2	3q27.2				ENSG00000170836	PPM1D	17q23.3	ENSG00000198331	HYLS1	11q24.2	ENSG00000259431	THTPA	14q11.2	ENSG00000180198	RCC1	1p35.3	ENSG00000163156	SCNM1	1q21.3	ENSG00000068024	HDAC4	2q37.3
						ENSG00000163536	SERPINI1	3q26.1	ENSG00000213638	ADAT3	19p13.3													ENSG00000187068	C3orf70	3q27.2				ENSG00000173826	KCNH6	17q23.3	ENSG00000221932	HEPN1	11q24.2	ENSG00000100889	PCK2	14q11.2-q12	ENSG00000188060	RAB42	1p35.3	ENSG00000163157	TMOD4	1q21.3	ENSG00000071677	PRLH	2q37.3
						ENSG00000169064	ZBBX	3q26.1	ENSG00000214456	PLIN5	19p13.3													ENSG00000244405	ETV5	3q27.2				ENSG00000178607	ERN1	17q23.3	ENSG00000234560	OR10G8	11q24.2	ENSG00000129535	NRL	14q11.2-q12	ENSG00000198492	YTHDF2	1p35.3	ENSG00000163159	VPS72	1q21.3	ENSG00000115648	MLPH	2q37.3
						ENSG00000169251	NMD3	3q26.1	ENSG00000227500	SCAMP4	19p13.3													ENSG00000058866	DGKG	3q27.2-q27.3				ENSG00000198231	DDX42	17q23.3	ENSG00000236027	PATE3	11q24.2	ENSG00000092009	CMA1	14q12	ENSG00000204138	PHACTR4	1p35.3	ENSG00000163191	S100A11	1q21.3	ENSG00000115677	HDLBP	2q37.3
						ENSG00000169255	B3GALNT1	3q26.1	ENSG00000228300	FAM174C	19p13.3													ENSG00000073849	ST6GAL1	3q27.3				ENSG00000198909	MAP3K3	17q23.3	ENSG00000236981	OR10G9	11q24.2	ENSG00000092010	PSME1	14q12	ENSG00000253304	TMEM200B	1p35.3	ENSG00000163202	LCE3D	1q21.3	ENSG00000115685	PPP1R7	2q37.3
						ENSG00000174776	WDR49	3q26.1	ENSG00000281379	SEPTIN14P19	19p13.3													ENSG00000090512	FETUB	3q27.3				ENSG00000204414	CSHL1	17q23.3	ENSG00000237353	PATE4	11q24.2	ENSG00000092098	RNF31	14q12	ENSG00000197880	MDS2	1p36	ENSG00000163206	SMCP	1q21.3	ENSG00000115687	PASK	2q37.3
						ENSG00000182447	OTOL1	3q26.1	ENSG00000153820	SPHKAP	2q36.3													ENSG00000090520	DNAJB11	3q27.3				ENSG00000213218	CSH2	17q23.3	ENSG00000254737	OR10G4	11q24.2	ENSG00000092295	TGM1	14q12	ENSG00000001460	STPG1	1p36.11	ENSG00000163207	IVL	1q21.3	ENSG00000115694	STK25	2q37.3
						ENSG00000196542	SPTSSB	3q26.1	ENSG00000187957	DNER	2q36.3													ENSG00000113838	TBCCD1	3q27.3				ENSG00000224383	PRR29	17q23.3	ENSG00000255298	OR8G5	11q24.2	ENSG00000092330	TINF2	14q12	ENSG00000001461	NIPAL3	1p36.11	ENSG00000163209	SPRR3	1q21.3	ENSG00000122085	MTERF4	2q37.3
						ENSG00000008952	SEC62	3q26.2	ENSG00000144535	DIS3L2	2q37.1													ENSG00000113889	KNG1	3q27.3				ENSG00000256525	POLG2	17q23.3	ENSG00000043039	BARX2	11q24.3	ENSG00000100441	KHNYN	14q12	ENSG00000011007	ELOA	1p36.11	ENSG00000163216	SPRR2D	1q21.3	ENSG00000124831	LRRFIP1	2q37.3
						ENSG00000013293	SLC7A14	3q26.2	ENSG00000156966	B3GNT7	2q37.1													ENSG00000113905	HRG	3q27.3				ENSG00000258890	CEP95	17q23.3	ENSG00000084234	APLP2	11q24.3	ENSG00000100445	SDR39U1	14q12	ENSG00000011009	LYPLA2	1p36.11	ENSG00000163218	PGLYRP4	1q21.3	ENSG00000124839	RAB17	2q37.3
						ENSG00000013297	CLDN11	3q26.2	ENSG00000188042	ARL4C	2q37.1													ENSG00000113916	BCL6	3q27.3				ENSG00000259384	GH1	17q23.3	ENSG00000120457	KCNJ5	11q24.3	ENSG00000100448	CTSG	14q12	ENSG00000020633	RUNX3	1p36.11	ENSG00000163220	S100A9	1q21.3	ENSG00000130294	KIF1A	2q37.3
						ENSG00000085274	MYNN	3q26.2	ENSG00000130147	SH3BP4	2q37.2													ENSG00000127241	MASP1	3q27.3				ENSG00000261371	PECAM1	17q23.3	ENSG00000120471	TP53AIP1	11q24.3	ENSG00000100450	GZMH	14q12	ENSG00000057757	PITHD1	1p36.11	ENSG00000163221	S100A12	1q21.3	ENSG00000130414	NDUFA10	2q37.3
						ENSG00000085276	MECOM	3q26.2	ENSG00000157985	AGAP1	2q37.2													ENSG00000136514	RTP4	3q27.3				ENSG00000266173	STRADA	17q23.3	ENSG00000134909	ARHGAP32	11q24.3	ENSG00000100453	GZMB	14q12	ENSG00000060642	PIGV	1p36.11	ENSG00000163344	PMVK	1q21.3	ENSG00000132323	ILKAP	2q37.3
						ENSG00000114248	LRRC31	3q26.2	ENSG00000168505	GBX2	2q37.2													ENSG00000145192	AHSG	3q27.3				ENSG00000108854	SMURF2	17q23.3-q24.1	ENSG00000134917	ADAMTS8	11q24.3	ENSG00000100897	DCAF11	14q12	ENSG00000090020	SLC9A1	1p36.11	ENSG00000163346	PBXIP1	1q21.3	ENSG00000132326	PER2	2q37.3
						ENSG00000136603	SKIL	3q26.2	ENSG00000182177	ASB18	2q37.2													ENSG00000156976	EIF4A2	3q27.3				ENSG00000108370	RGS9	17q24.1	ENSG00000134954	ETS1	11q24.3	ENSG00000100908	EMC9	14q12	ENSG00000090273	NUDC	1p36.11	ENSG00000163348	PYGO2	1q21.3	ENSG00000132329	RAMP1	2q37.3
						ENSG00000163558	PRKCI	3q26.2	ENSG00000113448	PDE4D	5q11.2-q12.1													ENSG00000157005	SST	3q27.3				ENSG00000120063	GNA13	17q24.1	ENSG00000149418	ST14	11q24.3	ENSG00000100911	PSME2	14q12	ENSG00000117305	HMGCL	1p36.11	ENSG00000163352	LENEP	1q21.3	ENSG00000132330	SCLY	2q37.3
						ENSG00000163577	EIF5A2	3q26.2																ENSG00000163918	RFC4	3q27.3				ENSG00000154240	CEP112	17q24.1	ENSG00000151702	FLI1	11q24.3	ENSG00000100918	REC8	14q12	ENSG00000117308	GALE	1p36.11	ENSG00000163354	DCST2	1q21.3	ENSG00000142327	RNPEPL1	2q37.3
						ENSG00000163581	SLC2A2	3q26.2																ENSG00000163923	RPL39L	3q27.3				ENSG00000168646	AXIN2	17q24.1	ENSG00000151704	KCNJ1	11q24.3	ENSG00000100926	TM9SF1	14q12	ENSG00000117602	RCAN3	1p36.11	ENSG00000163357	DCST1	1q21.3	ENSG00000142330	CAPN10	2q37.3
						ENSG00000163584	RPL22L1	3q26.2																ENSG00000175077	RTP1	3q27.3				ENSG00000176809	LRRC37A3	17q24.1	ENSG00000166106	ADAMTS15	11q24.3	ENSG00000100938	GMPR2	14q12	ENSG00000117676	RPS6KA1	1p36.11	ENSG00000169418	NPR1	1q21.3	ENSG00000144476	ACKR3	2q37.3
						ENSG00000171757	LRRC34	3q26.2																ENSG00000181092	ADIPOQ	3q27.3				ENSG00000070540	WIPI1	17q24.2	ENSG00000170322	NFRKB	11q24.3	ENSG00000100949	RABGGTA	14q12	ENSG00000117682	DHDDS	1p36.11	ENSG00000169469	SPRR1B	1q21.3	ENSG00000144485	HES6	2q37.3
						ENSG00000173889	PHC3	3q26.2																ENSG00000198471	RTP2	3q27.3				ENSG00000075429	CACNG5	17q24.2	ENSG00000170325	PRDM10	11q24.3	ENSG00000100968	NFATC4	14q12	ENSG00000117713	ARID1A	1p36.11	ENSG00000169474	SPRR1A	1q21.3	ENSG00000144488	ESPNL	2q37.3
						ENSG00000173890	GPR160	3q26.2																ENSG00000213139	CRYGS	3q27.3				ENSG00000075461	CACNG4	17q24.2	ENSG00000174370	C11orf45	11q24.3	ENSG00000129465	RIPK3	14q12	ENSG00000130695	CEP85	1p36.11	ENSG00000169509	CRCT1	1q21.3	ENSG00000144504	ANKMY1	2q37.3
						ENSG00000173905	GOLIM4	3q26.2																ENSG00000145012	LPP	3q27.3-q28				ENSG00000091583	APOH	17q24.2	ENSG00000175728	LINC02873	11q24.3	ENSG00000129467	ADCY4	14q12	ENSG00000131910	NR0B2	1p36.11	ENSG00000172155	LCE1D	1q21.3	ENSG00000146205	ANO7	2q37.3
						ENSG00000184378	ACTRT3	3q26.2																ENSG00000073282	TP63	3q28				ENSG00000108878	CACNG1	17q24.2	ENSG00000120451	SNX19	11q24.3-q25	ENSG00000129559	NEDD8	14q12	ENSG00000131914	LIN28A	1p36.11	ENSG00000173207	CKS1B	1q21.3	ENSG00000154252	GAL3ST2	2q37.3
						ENSG00000187033	SAMD7	3q26.2																ENSG00000090530	P3H2	3q28				ENSG00000108932	SLC16A6	17q24.2	ENSG00000109956	B3GAT1	11q25	ENSG00000136305	CIDEB	14q12	ENSG00000142661	MYOM3	1p36.11	ENSG00000177954	RPS27	1q21.3	ENSG00000162804	SNED1	2q37.3
						ENSG00000188306	LRRIQ4	3q26.2																ENSG00000113946	CLDN16	3q28				ENSG00000108946	PRKAR1A	17q24.2	ENSG00000149328	GLB1L2	11q25	ENSG00000139908	TSSK4	14q12	ENSG00000142669	SH3BGRL3	1p36.11	ENSG00000178796	RIIAD1	1q21.3	ENSG00000163359	COL6A3	2q37.3
						ENSG00000154310	TNIK	3q26.2-q26.31																ENSG00000152492	CCDC50	3q28				ENSG00000108950	FAM20A	17q24.2	ENSG00000151498	ACAD8	11q25	ENSG00000139910	NOVA1	14q12	ENSG00000142675	CNKSR1	1p36.11	ENSG00000182134	TDRKH	1q21.3	ENSG00000168385	SEPTIN2	2q37.3
						ENSG00000075420	FNDC3B	3q26.31																ENSG00000163347	CLDN1	3q28				ENSG00000130935	NOL11	17q24.2	ENSG00000151500	THYN1	11q25	ENSG00000139914	FITM1	14q12	ENSG00000142676	RPL11	1p36.11	ENSG00000182898	TCHHL1	1q21.3	ENSG00000168393	DTYMK	2q37.3
						ENSG00000075651	PLD1	3q26.31																ENSG00000188001	TPRG1	3q28				ENSG00000141337	ARSG	17q24.2	ENSG00000151502	VPS26B	11q25	ENSG00000157379	DHRS1	14q12	ENSG00000142677	IL22RA1	1p36.11	ENSG00000184148	SPRR4	1q21.3	ENSG00000168395	ING5	2q37.3
						ENSG00000114346	ECT2	3q26.31																ENSG00000188729	OSTN	3q28				ENSG00000141338	ABCA8	17q24.2	ENSG00000151503	NCAPD3	11q25	ENSG00000176165	FOXG1	14q12	ENSG00000142684	ZNF593	1p36.11	ENSG00000184330	S100A7A	1q21.3	ENSG00000168397	ATG4B	2q37.3
						ENSG00000121853	GHSR	3q26.31																ENSG00000188958	UTS2B	3q28				ENSG00000171634	BPTF	17q24.2	ENSG00000166086	JAM3	11q25	ENSG00000184304	PRKD1	14q12	ENSG00000142733	MAP3K6	1p36.11	ENSG00000185962	LCE3A	1q21.3	ENSG00000168427	KLHL30	2q37.3
						ENSG00000144959	NCEH1	3q26.31																ENSG00000196083	IL1RAP	3q28				ENSG00000182481	KPNA2	17q24.2	ENSG00000166105	GLB1L3	11q25	ENSG00000196497	IPO4	14q12	ENSG00000142748	FCN3	1p36.11	ENSG00000185966	LCE3E	1q21.3	ENSG00000172428	COPS9	2q37.3
						ENSG00000144962	SPATA16	3q26.31																ENSG00000198398	TMEM207	3q28				ENSG00000186665	C17orf58	17q24.2	ENSG00000182667	NTM	11q25	ENSG00000196943	NOP9	14q12	ENSG00000142751	GPN2	1p36.11	ENSG00000186207	LCE5A	1q21.3	ENSG00000172478	MAB21L4	2q37.3
						ENSG00000169760	NLGN1	3q26.31																ENSG00000205835	GMNC	3q28				ENSG00000196704	AMZ2	17q24.2	ENSG00000183715	OPCML	11q25	ENSG00000205978	NYNRIN	14q12	ENSG00000142765	SYTL1	1p36.11	ENSG00000186226	LCE1E	1q21.3	ENSG00000172482	AGXT	2q37.3
						ENSG00000177694	NAALADL2	3q26.31																ENSG00000253548	PYDC2	3q28				ENSG00000197170	PSMD12	17q24.2	ENSG00000099810	MTAP	9p21.3	ENSG00000213903	LTB4R	14q12	ENSG00000142784	WDTC1	1p36.11	ENSG00000186844	LCE1A	1q21.3	ENSG00000176720	BOK	2q37.3
						ENSG00000186329	TMEM212	3q26.31																ENSG00000114279	FGF12	3q28-q29				ENSG00000198265	HELZ	17q24.2	ENSG00000147883	CDKN2B	9p21.3	ENSG00000213906	LTB4R2	14q12	ENSG00000158006	PAFAH2	1p36.11	ENSG00000187170	LCE4A	1q21.3	ENSG00000176946	THAP4	2q37.3
						ENSG00000121879	PIK3CA	3q26.32																ENSG00000041802	LSG1	3q29				ENSG00000108984	MAP2K6	17q24.3	ENSG00000147889	CDKN2A	9p21.3	ENSG00000213920	MDP1	14q12	ENSG00000158008	EXTL1	1p36.11	ENSG00000187173	LCE2A	1q21.3	ENSG00000177483	RBM44	2q37.3
						ENSG00000171121	KCNMB3	3q26.32																ENSG00000061938	TNK2	3q29				ENSG00000125398	SOX9	17q24.3	ENSG00000176399	DMRTA1	9p21.3	ENSG00000213928	IRF9	14q12	ENSG00000158014	SLC30A2	1p36.11	ENSG00000187180	LCE2C	1q21.3	ENSG00000178586	OR6B3	2q37.3
						ENSG00000172667	ZMAT3	3q26.32																ENSG00000072274	TFRC	3q29				ENSG00000108469	RECQL5	17q25				ENSG00000254505	CHMP4A	14q12	ENSG00000158022	TRIM63	1p36.11	ENSG00000187223	LCE2D	1q21.3	ENSG00000178602	OTOS	2q37.3
						ENSG00000177565	TBL1XR1	3q26.32																ENSG00000075711	DLG1	3q29				ENSG00000125458	NT5C	17q25				ENSG00000255526	NEDD8-MDP1	14q12	ENSG00000158055	GRHL3	1p36.11	ENSG00000187238	LCE3B	1q21.3	ENSG00000178623	GPR35	2q37.3
						ENSG00000197584	KCNMB2	3q26.32																ENSG00000114315	HES1	3q29				ENSG00000188612	SUMO2	17q25				ENSG00000103449	SALL1	16q12.1	ENSG00000158062	UBXN11	1p36.11	ENSG00000188015	S100A3	1q21.3	ENSG00000178752	ERFE	2q37.3
						ENSG00000043093	DCUN1D1	3q26.33																ENSG00000114331	ACAP2	3q29				ENSG00000069188	SDK2	17q25.1				ENSG00000185220	PGBD2	1q	ENSG00000158195	WASF2	1p36.11	ENSG00000188643	S100A16	1q21.3	ENSG00000180902	D2HGDH	2q37.3
						ENSG00000058056	USP13	3q26.33																ENSG00000114473	IQCG	3q29				ENSG00000070495	JMJD6	17q25.1				ENSG00000143365	RORC	1q21	ENSG00000158246	TENT5B	1p36.11	ENSG00000189171	S100A13	1q21.3	ENSG00000182083	OR6B2	2q37.3
						ENSG00000058063	ATP11B	3q26.33																ENSG00000114503	NCBP2	3q29				ENSG00000070526	ST6GALNAC1	17q25.1				ENSG00000014914	MTMR11	1q21.2	ENSG00000169442	CD52	1p36.11	ENSG00000196154	S100A4	1q21.3	ENSG00000184182	UBE2F	2q37.3
						ENSG00000114416	FXR1	3q26.33																ENSG00000119227	PIGZ	3q29				ENSG00000070731	ST6GALNAC2	17q25.1				ENSG00000023902	PLEKHO1	1q21.2	ENSG00000174950	CD164L2	1p36.11	ENSG00000196407	THEM5	1q21.3	ENSG00000184945	AQP12A	2q37.3
						ENSG00000114450	GNB4	3q26.33																ENSG00000119231	SENP5	3q29				ENSG00000073350	LLGL2	17q25.1				ENSG00000117360	PRPF3	1q21.2	ENSG00000175087	PDIK1L	1p36.11	ENSG00000196420	S100A5	1q21.3	ENSG00000185176	AQP12B	2q37.3
						ENSG00000114757	PEX5L	3q26.33																ENSG00000122068	FYTTD1	3q29				ENSG00000092931	MFSD11	17q25.1				ENSG00000117362	APH1A	1q21.2	ENSG00000175707	KDF1	1p36.11	ENSG00000196734	LCE1B	1q21.3	ENSG00000188011	RTP5	2q37.3
						ENSG00000121864	ZNF639	3q26.33																ENSG00000127249	ATP13A4	3q29				ENSG00000108479	GALK1	17q25.1				ENSG00000118292	C1orf54	1q21.2	ENSG00000175793	SFN	1p36.11	ENSG00000196754	S100A2	1q21.3	ENSG00000188389	PDCD1	2q37.3
						ENSG00000136518	ACTL6A	3q26.33																ENSG00000127252	PLAAT1	3q29				ENSG00000109062	SLC9A3R1	17q25.1				ENSG00000118298	CA14	1q21.2	ENSG00000176083	ZNF683	1p36.11	ENSG00000196805	SPRR2B	1q21.3	ENSG00000188542	DUSP28	2q37.3
						ENSG00000136521	NDUFB5	3q26.33																ENSG00000133657	ATP13A3	3q29				ENSG00000109089	CDR2L	17q25.1				ENSG00000136631	VPS45	1q21.2	ENSG00000176092	CRYBG2	1p36.11	ENSG00000197084	LCE1C	1q21.3	ENSG00000198612	COPS8	2q37.3
						ENSG00000136522	MRPL47	3q26.33																ENSG00000145014	TMEM44	3q29				ENSG00000125447	GGA3	17q25.1				ENSG00000143368	SF3B4	1q21.2	ENSG00000179163	FUCA1	1p36.11	ENSG00000197364	S100A7L2	1q21.3	ENSG00000204099	NEU4	2q37.3
						ENSG00000145075	CCDC39	3q26.33																ENSG00000145016	RUBCN	3q29				ENSG00000125449	ARMC7	17q25.1				ENSG00000143369	ECM1	1q21.2	ENSG00000181773	GPR3	1p36.11	ENSG00000197622	CDC42SE1	1q21.3	ENSG00000204104	TRAF3IP1	2q37.3
						ENSG00000163728	TTC14	3q26.33																ENSG00000145107	TM4SF19	3q29				ENSG00000125454	SLC25A19	17q25.1				ENSG00000143374	TARS2	1q21.2	ENSG00000184454	NCMAP	1p36.11	ENSG00000197747	S100A10	1q21.3	ENSG00000226321	CROCC2	2q37.3
						ENSG00000171109	MFN1	3q26.33																ENSG00000145113	MUC4	3q29				ENSG00000129646	QRICH2	17q25.1				ENSG00000143382	ADAMTSL4	1q21.2	ENSG00000185436	IFNLR1	1p36.11	ENSG00000197915	HRNR	1q21.3	ENSG00000233608	TWIST2	2q37.3
						ENSG00000181449	SOX2	3q26.33																ENSG00000161217	PCYT1A	3q29				ENSG00000129654	FOXJ1	17q25.1				ENSG00000143384	MCL1	1q21.2	ENSG00000186501	TMEM222	1p36.11	ENSG00000197956	S100A6	1q21.3	ENSG00000258984	UBE2F-SCLY	2q37.3
						ENSG00000205981	DNAJC19	3q26.33																ENSG00000161267	BDH1	3q29				ENSG00000129667	RHBDF2	17q25.1				ENSG00000143401	ANP32E	1q21.2	ENSG00000188529	SRSF10	1p36.11	ENSG00000198837	DENND4B	1q21.3	ENSG00000183117	CSMD1	8p23.2
						ENSG00000053524	MCF2L2	3q27.1																ENSG00000163958	ZDHHC19	3q29				ENSG00000129673	AANAT	17q25.1				ENSG00000159208	CIART	1q21.2	ENSG00000188782	CATSPER4	1p36.11	ENSG00000198854	C1orf68	1q21.3	ENSG00000099810	MTAP	9p21.3
						ENSG00000078070	MCCC1	3q27.1																ENSG00000163959	SLC51A	3q29				ENSG00000132470	ITGB4	17q25.1				ENSG00000163125	RPRD2	1q21.2	ENSG00000188822	CNR2	1p36.11	ENSG00000203782	LORICRIN	1q21.3	ENSG00000147883	CDKN2B	9p21.3
						ENSG00000078081	LAMP3	3q27.1																ENSG00000163960	UBXN7	3q29				ENSG00000132471	WBP2	17q25.1				ENSG00000264522	OTUD7B	1q21.2	ENSG00000189266	PNRC2	1p36.11	ENSG00000203783	PRR9	1q21.3	ENSG00000147889	CDKN2A	9p21.3
						ENSG00000090534	THPO	3q27.1																ENSG00000163961	RNF168	3q29				ENSG00000132475	H3-3B	17q25.1				ENSG00000266472	MRPS21	1q21.2	ENSG00000197245	FAM110D	1p36.11	ENSG00000203784	LELP1	1q21.3
						ENSG00000090539	CHRD	3q27.1																ENSG00000163964	PIGX	3q29				ENSG00000132481	TRIM47	17q25.1				ENSG00000143363	PRUNE1	1q21.3	ENSG00000198746	GPATCH3	1p36.11	ENSG00000203785	SPRR2E	1q21.3
						ENSG00000114770	ABCC5	3q27.1																ENSG00000163975	MELTF	3q29				ENSG00000133193	FAM104A	17q25.1				ENSG00000143367	TUFT1	1q21.3	ENSG00000198830	HMGN2	1p36.11	ENSG00000203786	KPRP	1q21.3
						ENSG00000114796	KLHL24	3q27.1																ENSG00000172061	LRRC15	3q29				ENSG00000141219	C17orf80	17q25.1				ENSG00000143373	ZNF687	1q21.3	ENSG00000204160	ZDHHC18	1p36.11	ENSG00000213171	LINGO4	1q21.3
						ENSG00000114859	CLCN2	3q27.1																ENSG00000173950	XXYLT1	3q29				ENSG00000141540	TTYH2	17q25.1				ENSG00000143375	CGN	1q21.3	ENSG00000253368	TRNP1	1p36.11	ENSG00000213190	MLLT11	1q21.3
						ENSG00000114867	EIF4G1	3q27.1																ENSG00000174004	NRROS	3q29				ENSG00000141569	TRIM65	17q25.1				ENSG00000143376	SNX27	1q21.3	ENSG00000126705	AHDC1	1p36.11-p35.3	ENSG00000215853	RPTN	1q21.3
						ENSG00000145191	EIF2B5	3q27.1																ENSG00000174007	CEP19	3q29				ENSG00000141576	RNF157	17q25.1				ENSG00000143379	SETDB1	1q21.3	ENSG00000004487	KDM1A	1p36.12	ENSG00000225556	C2CD4D	1q21.3
						ENSG00000145194	ECE2	3q27.1																ENSG00000174013	FBXO45	3q29				ENSG00000161509	GRIN2C	17q25.1				ENSG00000143387	CTSK	1q21.3	ENSG00000007968	E2F2	1p36.12	ENSG00000235942	LCE6A	1q21.3
						ENSG00000145198	VWA5B2	3q27.1																ENSG00000176945	MUC20	3q29				ENSG00000161513	FDXR	17q25.1				ENSG00000143390	RFX5	1q21.3	ENSG00000070831	CDC42	1p36.12	ENSG00000240386	LCE1F	1q21.3
						ENSG00000161202	DVL3	3q27.1																ENSG00000178732	GP5	3q29				ENSG00000161533	ACOX1	17q25.1				ENSG00000143393	PI4KB	1q21.3	ENSG00000070886	EPHA8	1p36.12	ENSG00000241794	SPRR2A	1q21.3
						ENSG00000161203	AP2M1	3q27.1																ENSG00000178772	CPN2	3q29				ENSG00000161542	PRPSAP1	17q25.1				ENSG00000143398	PIP5K1A	1q21.3	ENSG00000075151	EIF4G3	1p36.12	ENSG00000243364	EFNA4	1q21.3
						ENSG00000161204	ABCF3	3q27.1																ENSG00000180370	PAK2	3q29				ENSG00000161544	CYGB	17q25.1				ENSG00000143409	MINDY1	1q21.3	ENSG00000076864	RAP1GAP	1p36.12	ENSG00000244057	LCE3C	1q21.3
						ENSG00000163872	YEATS2	3q27.1																ENSG00000180611	MB21D2	3q29				ENSG00000166685	COG1	17q25.1				ENSG00000143412	ANXA9	1q21.3	ENSG00000088280	ASAP3	1p36.12	ENSG00000244094	SPRR2F	1q21.3
						ENSG00000163882	POLR2H	3q27.1																ENSG00000182899	RPL35A	3q29				ENSG00000167850	CD300C	17q25.1				ENSG00000143416	SELENBP1	1q21.3	ENSG00000090432	MUL1	1p36.12	ENSG00000116521	SCAMP3	1q22
						ENSG00000163888	CAMK2N2	3q27.1																ENSG00000184203	PPP1R2	3q29				ENSG00000167851	CD300A	17q25.1				ENSG00000143418	CERS2	1q21.3	ENSG00000090686	USP48	1p36.12	ENSG00000116539	ASH1L	1q22
						ENSG00000172578	KLHL6	3q27.1																ENSG00000185112	FAM43A	3q29				ENSG00000167861	HID1	17q25.1				ENSG00000143420	ENSA	1q21.3	ENSG00000117215	PLA2G2D	1p36.12	ENSG00000143627	PKLR	1q22
						ENSG00000175166	PSMD2	3q27.1																ENSG00000185621	LMLN	3q29				ENSG00000167862	MRPL58	17q25.1				ENSG00000143434	SEMA6C	1q21.3	ENSG00000117245	KIF17	1p36.12	ENSG00000143630	HCN3	1q22
						ENSG00000175182	FAM131A	3q27.1																ENSG00000185798	WDR53	3q29				ENSG00000167863	ATP5PD	17q25.1				ENSG00000143436	MRPL9	1q21.3	ENSG00000117298	ECE1	1p36.12	ENSG00000160752	FDPS	1q22
						ENSG00000175193	PARL	3q27.1																ENSG00000186001	LRCH3	3q29				ENSG00000167880	EVPL	17q25.1				ENSG00000143437	ARNT	1q21.3	ENSG00000117318	ID3	1p36.12	ENSG00000160753	RUSC1	1q22
						ENSG00000176597	B3GNT5	3q27.1																ENSG00000187527	ATP13A5	3q29				ENSG00000167881	SRP68	17q25.1				ENSG00000143442	POGZ	1q21.3	ENSG00000125944	HNRNPR	1p36.12	ENSG00000160767	FAM189B	1q22
						ENSG00000177383	MAGEF1	3q27.1																ENSG00000189058	APOD	3q29				ENSG00000170190	SLC16A5	17q25.1				ENSG00000143443	C1orf56	1q21.3	ENSG00000125945	ZNF436	1p36.12	ENSG00000163462	TRIM46	1q22
						ENSG00000178084	HTR3C	3q27.1																ENSG00000198836	OPA1	3q29				ENSG00000170412	GPRC5C	17q25.1				ENSG00000143450	OAZ3	1q21.3	ENSG00000127483	HP1BP3	1p36.12	ENSG00000163463	KRTCAP2	1q22
						ENSG00000180834	MAP6D1	3q27.1																ENSG00000213123	TCTEX1D2	3q29				ENSG00000171595	DNAI2	17q25.1				ENSG00000143452	HORMAD1	1q21.3	ENSG00000133216	EPHB2	1p36.12	ENSG00000169231	THBS3	1q22
						ENSG00000182580	EPHB3	3q27.1																ENSG00000214097	SMCO1	3q29				ENSG00000172782	FADS6	17q25.1				ENSG00000143457	GOLPH3L	1q21.3	ENSG00000142789	CELA3A	1p36.12	ENSG00000169241	SLC50A1	1q22
						ENSG00000186038	HTR3E	3q27.1																ENSG00000273331	TM4SF19-TCTEX1D2	3q29				ENSG00000172794	RAB37	17q25.1				ENSG00000143458	GABPB2	1q21.3	ENSG00000142794	NBPF3	1p36.12	ENSG00000169242	EFNA1	1q22
						ENSG00000186090	HTR3D	3q27.1																ENSG00000104447	TRPS1	8q23.3				ENSG00000172809	RPL38	17q25.1				ENSG00000143515	ATP8B2	1q21.3	ENSG00000142798	HSPG2	1p36.12	ENSG00000173171	MTX1	1q22
						ENSG00000214160	ALG3	3q27.1																ENSG00000147677	EIF3H	8q23.3-q24.11				ENSG00000175931	UBE2O	17q25.1				ENSG00000143520	FLG2	1q21.3	ENSG00000158786	PLA2G2F	1p36.12	ENSG00000176444	CLK2	1q22
						ENSG00000073792	IGF2BP2	3q27.2																ENSG00000147679	UTP23	8q24.11				ENSG00000176170	SPHK1	17q25.1				ENSG00000143536	CRNN	1q21.3	ENSG00000158816	VWA5B1	1p36.12	ENSG00000177628	GBA	1q22
						ENSG00000073803	MAP3K13	3q27.2																ENSG00000164754	RAD21	8q24.11				ENSG00000177303	CASKIN2	17q25.1				ENSG00000143537	ADAM15	1q21.3	ENSG00000158825	CDA	1p36.12	ENSG00000179085	DPM3	1q22
						ENSG00000113790	EHHADH	3q27.2																ENSG00000164756	SLC30A8	8q24.11				ENSG00000177728	TMEM94	17q25.1				ENSG00000143543	JTB	1q21.3	ENSG00000158828	PINK1	1p36.12	ENSG00000185499	MUC1	1q22
						ENSG00000136527	TRA2B	3q27.2																ENSG00000164758	MED30	8q24.11				ENSG00000177885	GRB2	17q25.1				ENSG00000143545	RAB13	1q21.3	ENSG00000159189	C1QC	1p36.12	ENSG00000143217	NECTIN4	1q23.3
						ENSG00000156931	VPS8	3q27.2																ENSG00000182197	EXT1	8q24.11				ENSG00000178789	CD300LB	17q25.1				ENSG00000143546	S100A8	1q21.3	ENSG00000162543	UBXN10	1p36.12	ENSG00000143222	UFC1	1q23.3
						ENSG00000163898	LIPH	3q27.2																ENSG00000205002	AARD	8q24.11				ENSG00000179604	CDC42EP4	17q25.1				ENSG00000143549	TPM3	1q21.3	ENSG00000162545	CAMK2N1	1p36.12	ENSG00000143224	PPOX	1q23.3
						ENSG00000163900	TMEM41A	3q27.2																ENSG00000177570	SAMD12	8q24.11-q24.12				ENSG00000180616	SSTR2	17q25.1				ENSG00000143552	NUP210L	1q21.3	ENSG00000162551	ALPL	1p36.12	ENSG00000143256	PFDN2	1q23.3
						ENSG00000163904	SENP2	3q27.2																ENSG00000064313	TAF2	8q24.12				ENSG00000180901	KCTD2	17q25.1				ENSG00000143553	SNAPIN	1q21.3	ENSG00000162552	WNT4	1p36.12	ENSG00000143257	NR1I3	1q23.3
						ENSG00000187068	C3orf70	3q27.2																ENSG00000136960	ENPP2	8q24.12				ENSG00000182040	USH1G	17q25.1				ENSG00000143554	SLC27A3	1q21.3	ENSG00000169641	LUZP1	1p36.12	ENSG00000143258	USP21	1q23.3
						ENSG00000244405	ETV5	3q27.2																ENSG00000136982	DSCC1	8q24.12				ENSG00000182173	TSEN54	17q25.1				ENSG00000143556	S100A7	1q21.3	ENSG00000173369	C1QB	1p36.12	ENSG00000158793	NIT1	1q23.3
						ENSG00000058866	DGKG	3q27.2-q27.3																ENSG00000136999	CCN3	8q24.12				ENSG00000182473	EXOC7	17q25.1				ENSG00000143569	UBAP2L	1q21.3	ENSG00000173372	C1QA	1p36.12	ENSG00000158796	DEDD	1q23.3
						ENSG00000073849	ST6GAL1	3q27.3																ENSG00000147676	MAL2	8q24.12				ENSG00000182534	MXRA7	17q25.1				ENSG00000143570	SLC39A1	1q21.3	ENSG00000179546	HTR1D	1p36.12	ENSG00000158850	B4GALT3	1q23.3
						ENSG00000090512	FETUB	3q27.3																ENSG00000155792	DEPTOR	8q24.12				ENSG00000182687	GALR2	17q25.1				ENSG00000143575	HAX1	1q21.3	ENSG00000183114	FAM43B	1p36.12	ENSG00000158859	ADAMTS4	1q23.3
						ENSG00000090520	DNAJB11	3q27.3																ENSG00000164761	TNFRSF11B	8q24.12				ENSG00000182938	OTOP3	17q25.1				ENSG00000143578	CREB3L4	1q21.3	ENSG00000184677	ZBTB40	1p36.12	ENSG00000158864	NDUFS2	1q23.3
						ENSG00000113838	TBCCD1	3q27.3																ENSG00000172164	SNTB1	8q24.12				ENSG00000183034	OTOP2	17q25.1				ENSG00000143590	EFNA3	1q21.3	ENSG00000187942	LDLRAD2	1p36.12	ENSG00000158869	FCER1G	1q23.3
						ENSG00000113889	KNG1	3q27.3																ENSG00000172167	MTBP	8q24.12				ENSG00000185262	UBALD2	17q25.1				ENSG00000143595	AQP10	1q21.3	ENSG00000187980	PLA2G2C	1p36.12	ENSG00000158874	APOA2	1q23.3
						ENSG00000113905	HRG	3q27.3																ENSG00000172172	MRPL13	8q24.12				ENSG00000186074	CD300LF	17q25.1				ENSG00000143603	KCNN3	1q21.3	ENSG00000189410	SH2D5	1p36.12	ENSG00000158882	TOMM40L	1q23.3
						ENSG00000113916	BCL6	3q27.3																ENSG00000184374	COLEC10	8q24.12				ENSG00000186407	CD300E	17q25.1				ENSG00000143612	C1orf43	1q21.3	ENSG00000204219	TCEA3	1p36.12	ENSG00000162755	KLHDC9	1q23.3
						ENSG00000127241	MASP1	3q27.3																ENSG00000187955	COL14A1	8q24.12				ENSG00000186919	ZACN	17q25.1				ENSG00000143614	GATAD2B	1q21.3	ENSG00000215906	LACTBL1	1p36.12	ENSG00000186517	ARHGAP30	1q23.3
						ENSG00000136514	RTP4	3q27.3																ENSG00000104537	ANXA13	8q24.13				ENSG00000187959	CPSF4L	17q25.1				ENSG00000143621	ILF2	1q21.3	ENSG00000219073	CELA3B	1p36.12	ENSG00000248485	PCP4L1	1q23.3
						ENSG00000145192	AHSG	3q27.3																ENSG00000104549	SQLE	8q24.13				ENSG00000188878	FBF1	17q25.1				ENSG00000143624	INTS3	1q21.3	ENSG00000227868	TEX46	1p36.12	ENSG00000079257	LXN	3q25.32
						ENSG00000156976	EIF4A2	3q27.3																ENSG00000136986	DERL1	8q24.13				ENSG00000189159	JPT1	17q25.1				ENSG00000143631	FLG	1q21.3	ENSG00000244038	DDOST	1p36.12	ENSG00000118849	RARRES1	3q25.32
						ENSG00000157005	SST	3q27.3																ENSG00000147684	NDUFB9	8q24.13				ENSG00000196169	KIF19	17q25.1				ENSG00000159352	PSMD4	1q21.3	ENSG00000009709	PAX7	1p36.13	ENSG00000118855	MFSD1	3q25.32
						ENSG00000163918	RFC4	3q27.3																ENSG00000147687	TATDN1	8q24.13				ENSG00000204316	MRPL38	17q25.1				ENSG00000159377	PSMB4	1q21.3	ENSG00000037637	FBXO42	1p36.13	ENSG00000168779	SHOX2	3q25.32
						ENSG00000163923	RPL39L	3q27.3																ENSG00000147689	FAM83A	8q24.13				ENSG00000204323	SMIM5	17q25.1				ENSG00000159409	CELF3	1q21.3	ENSG00000040487	SLC66A1	1p36.13	ENSG00000168827	GFM1	3q25.32
						ENSG00000175077	RTP1	3q27.3																ENSG00000156787	TBC1D31	8q24.13				ENSG00000204345	CD300LD	17q25.1				ENSG00000159445	THEM4	1q21.3	ENSG00000053371	AKR7A2	1p36.13	ENSG00000174891	RSRC1	3q25.32
						ENSG00000181092	ADIPOQ	3q27.3																ENSG00000156795	WDYHV1	8q24.13				ENSG00000204347	BTBD17	17q25.1				ENSG00000159450	TCHH	1q21.3	ENSG00000053372	MRTO4	1p36.13	ENSG00000178053	MLF1	3q25.32
						ENSG00000198471	RTP2	3q27.3																ENSG00000156802	ATAD2	8q24.13				ENSG00000214140	PRCD	17q25.1				ENSG00000159516	SPRR2G	1q21.3	ENSG00000055070	SZRD1	1p36.13	ENSG00000214216	IQCJ	3q25.32
						ENSG00000213139	CRYGS	3q27.3																ENSG00000156804	FBXO32	8q24.13				ENSG00000250506	CDK3	17q25.1				ENSG00000159527	PGLYRP3	1q21.3	ENSG00000058453	CROCC	1p36.13	ENSG00000068885	IFT80	3q25.33
						ENSG00000145012	LPP	3q27.3-q28																ENSG00000156831	NSMCE2	8q24.13				ENSG00000257008	GPR142	17q25.1				ENSG00000160678	S100A1	1q21.3	ENSG00000074964	ARHGEF10L	1p36.13	ENSG00000113810	SMC4	3q25.33
						ENSG00000073282	TP63	3q28																ENSG00000164961	WASHC5	8q24.13				ENSG00000257949	TEN1	17q25.1				ENSG00000160679	CHTOP	1q21.3	ENSG00000077549	CAPZB	1p36.13	ENSG00000151967	SCHIP1	3q25.33
						ENSG00000090530	P3H2	3q28																ENSG00000164983	TMEM65	8q24.13				ENSG00000259120	SMIM6	17q25.1				ENSG00000160685	ZBTB7B	1q21.3	ENSG00000116809	ZBTB17	1p36.13	ENSG00000168811	IL12A	3q25.33
						ENSG00000113946	CLDN16	3q28																ENSG00000165156	ZHX1	8q24.13				ENSG00000261408	TEN1-CDK3	17q25.1				ENSG00000160688	FLAD1	1q21.3	ENSG00000117122	MFAP2	1p36.13	ENSG00000179674	ARL14	3q25.33
						ENSG00000152492	CCDC50	3q28																ENSG00000170873	MTSS1	8q24.13				ENSG00000109065	NAT9	17q25.2				ENSG00000160691	SHC1	1q21.3	ENSG00000117148	ACTL8	1p36.13	ENSG00000180044	C3orf80	3q25.33
						ENSG00000163347	CLDN1	3q28																ENSG00000170881	RNF139	8q24.13				ENSG00000161547	SRSF2	17q25.2				ENSG00000160710	ADAR	1q21.3	ENSG00000117154	IGSF21	1p36.13	ENSG00000186432	KPNA4	3q25.33
						ENSG00000188001	TPRG1	3q28																ENSG00000170961	HAS2	8q24.13				ENSG00000167889	MGAT5B	17q25.2				ENSG00000160712	IL6R	1q21.3	ENSG00000127463	EMC1	1p36.13	ENSG00000213186	TRIM59	3q25.33
						ENSG00000188729	OSTN	3q28																ENSG00000173334	TRIB1	8q24.13				ENSG00000181038	METTL23	17q25.2				ENSG00000160714	UBE2Q1	1q21.3	ENSG00000127472	PLA2G5	1p36.13	ENSG00000163590	PPM1L	3q25.33-q26.1
						ENSG00000188958	UTS2B	3q28																ENSG00000175946	KLHL38	8q24.13				ENSG00000129657	SEC14L1	17q25.2-q25.3				ENSG00000160716	CHRNB2	1q21.3	ENSG00000127481	UBR4	1p36.13	ENSG00000121858	TNFSF10	3q26
						ENSG00000196083	IL1RAP	3q28																ENSG00000176853	FAM91A1	8q24.13				ENSG00000035862	TIMP2	17q25.3				ENSG00000160741	CRTC2	1q21.3	ENSG00000132881	CPLANE2	1p36.13	ENSG00000090402	SI	3q26.1
						ENSG00000198398	TMEM207	3q28																ENSG00000178764	ZHX2	8q24.13				ENSG00000078687	TNRC6C	17q25.3				ENSG00000163131	CTSS	1q21.3	ENSG00000142627	EPHA2	1p36.13	ENSG00000114200	BCHE	3q26.1
						ENSG00000205835	GMNC	3q28																ENSG00000180938	ZNF572	8q24.13				ENSG00000087157	PGS1	17q25.3				ENSG00000163141	BNIPL	1q21.3	ENSG00000142632	ARHGEF19	1p36.13	ENSG00000114204	SERPINI2	3q26.1
						ENSG00000253548	PYDC2	3q28																ENSG00000183665	TRMT12	8q24.13				ENSG00000089685	BIRC5	17q25.3				ENSG00000163154	TNFAIP8L2	1q21.3	ENSG00000157191	NECAP2	1p36.13	ENSG00000114209	PDCD10	3q26.1
						ENSG00000114279	FGF12	3q28-q29																ENSG00000189376	C8orf76	8q24.13				ENSG00000092929	UNC13D	17q25.3				ENSG00000163155	LYSMD1	1q21.3	ENSG00000158747	NBL1	1p36.13	ENSG00000121871	SLITRK3	3q26.1
						ENSG00000041802	LSG1	3q29																ENSG00000214814	FER1L6	8q24.13				ENSG00000108639	SYNGR2	17q25.3				ENSG00000163156	SCNM1	1q21.3	ENSG00000158748	HTR6	1p36.13	ENSG00000163536	SERPINI1	3q26.1
						ENSG00000061938	TNK2	3q29																ENSG00000259305	ZHX1-C8orf76	8q24.13				ENSG00000108669	CYTH1	17q25.3				ENSG00000163157	TMOD4	1q21.3	ENSG00000159363	ATP13A2	1p36.13	ENSG00000169064	ZBBX	3q26.1
						ENSG00000072274	TFRC	3q29																ENSG00000136997	MYC	8q24.21				ENSG00000141519	CCDC40	17q25.3				ENSG00000163159	VPS72	1q21.3	ENSG00000159423	ALDH4A1	1p36.13	ENSG00000169251	NMD3	3q26.1
						ENSG00000075711	DLG1	3q29																ENSG00000147697	GSDMC	8q24.21				ENSG00000141522	ARHGDIA	17q25.3				ENSG00000163191	S100A11	1q21.3	ENSG00000162482	AKR7A3	1p36.13	ENSG00000169255	B3GALNT1	3q26.1
						ENSG00000114315	HES1	3q29																ENSG00000153310	CYRIB	8q24.21				ENSG00000141524	TMC6	17q25.3				ENSG00000163218	PGLYRP4	1q21.3	ENSG00000162542	TMCO4	1p36.13	ENSG00000174776	WDR49	3q26.1
						ENSG00000114331	ACAP2	3q29																ENSG00000168672	LRATD2	8q24.21				ENSG00000141526	SLC16A3	17q25.3				ENSG00000163220	S100A9	1q21.3	ENSG00000169914	OTUD3	1p36.13	ENSG00000182447	OTOL1	3q26.1
						ENSG00000114473	IQCG	3q29																ENSG00000212993	POU5F1B	8q24.21				ENSG00000141527	CARD14	17q25.3				ENSG00000163221	S100A12	1q21.3	ENSG00000169991	IFFO2	1p36.13	ENSG00000196542	SPTSSB	3q26.1
						ENSG00000114503	NCBP2	3q29																ENSG00000153317	ASAP1	8q24.21-q24.22				ENSG00000141543	EIF4A3	17q25.3				ENSG00000163239	TDRD10	1q21.3	ENSG00000173436	MICOS10	1p36.13	ENSG00000008952	SEC62	3q26.2
						ENSG00000119227	PIGZ	3q29																ENSG00000008513	ST3GAL1	8q24.22				ENSG00000141551	CSNK1D	17q25.3				ENSG00000163263	C1orf189	1q21.3	ENSG00000173641	HSPB7	1p36.13	ENSG00000013293	SLC7A14	3q26.2
						ENSG00000119231	SENP5	3q29																ENSG00000042832	TG	8q24.22				ENSG00000141552	ANAPC11	17q25.3				ENSG00000163344	PMVK	1q21.3	ENSG00000178828	RNF186	1p36.13	ENSG00000013297	CLDN11	3q26.2
						ENSG00000122068	FYTTD1	3q29																ENSG00000066827	ZFAT	8q24.22				ENSG00000141570	CBX8	17q25.3				ENSG00000163346	PBXIP1	1q21.3	ENSG00000179002	TAS1R2	1p36.13	ENSG00000085274	MYNN	3q26.2
						ENSG00000127249	ATP13A4	3q29																ENSG00000104415	CCN4	8q24.22				ENSG00000141577	CEP131	17q25.3				ENSG00000163348	PYGO2	1q21.3	ENSG00000179023	KLHDC7A	1p36.13	ENSG00000085276	MECOM	3q26.2
						ENSG00000127252	PLAAT1	3q29																ENSG00000104419	NDRG1	8q24.22				ENSG00000141582	CBX4	17q25.3				ENSG00000163352	LENEP	1q21.3	ENSG00000179051	RCC2	1p36.13	ENSG00000114248	LRRC31	3q26.2
						ENSG00000133657	ATP13A3	3q29																ENSG00000129292	PHF20L1	8q24.22				ENSG00000157637	SLC38A10	17q25.3				ENSG00000163354	DCST2	1q21.3	ENSG00000183888	SRARP	1p36.13	ENSG00000136603	SKIL	3q26.2
						ENSG00000145014	TMEM44	3q29																ENSG00000129295	LRRC6	8q24.22				ENSG00000167280	ENGASE	17q25.3				ENSG00000163357	DCST1	1q21.3	ENSG00000184908	CLCNKB	1p36.13	ENSG00000163558	PRKCI	3q26.2
						ENSG00000145016	RUBCN	3q29																ENSG00000132294	EFR3A	8q24.22				ENSG00000167281	RBFOX3	17q25.3				ENSG00000169291	SHE	1q21.3	ENSG00000185519	FAM131C	1p36.13	ENSG00000163577	EIF5A2	3q26.2
						ENSG00000145107	TM4SF19	3q29																ENSG00000132297	HHLA1	8q24.22				ENSG00000167302	TEPSIN	17q25.3				ENSG00000169418	NPR1	1q21.3	ENSG00000186510	CLCNKA	1p36.13	ENSG00000163581	SLC2A2	3q26.2
						ENSG00000145113	MUC4	3q29																ENSG00000155897	ADCY8	8q24.22				ENSG00000167895	TMC8	17q25.3				ENSG00000173207	CKS1B	1q21.3	ENSG00000187144	SPATA21	1p36.13	ENSG00000163584	RPL22L1	3q26.2
						ENSG00000161217	PCYT1A	3q29																ENSG00000155926	SLA	8q24.22				ENSG00000167900	TK1	17q25.3				ENSG00000177954	RPS27	1q21.3	ENSG00000188257	PLA2G2A	1p36.13	ENSG00000171757	LRRC34	3q26.2
						ENSG00000161267	BDH1	3q29																ENSG00000165071	TMEM71	8q24.22				ENSG00000169689	CENPX	17q25.3				ENSG00000178796	RIIAD1	1q21.3	ENSG00000188784	PLA2G2E	1p36.13	ENSG00000173889	PHC3	3q26.2
						ENSG00000163958	ZDHHC19	3q29																ENSG00000184156	KCNQ3	8q24.22				ENSG00000169696	ASPSCR1	17q25.3				ENSG00000182134	TDRKH	1q21.3	ENSG00000219481	NBPF1	1p36.13	ENSG00000173890	GPR160	3q26.2
						ENSG00000163959	SLC51A	3q29																ENSG00000253117	OC90	8q24.22				ENSG00000169710	FASN	17q25.3				ENSG00000182898	TCHHL1	1q21.3	ENSG00000270136	MICOS10-NBL1	1p36.13	ENSG00000173905	GOLIM4	3q26.2
						ENSG00000163960	UBXN7	3q29																ENSG00000131773	KHDRBS3	8q24.23				ENSG00000169718	DUS1L	17q25.3				ENSG00000184330	S100A7A	1q21.3	ENSG00000276747	PADI6	1p36.13	ENSG00000184378	ACTRT3	3q26.2
						ENSG00000163961	RNF168	3q29																ENSG00000147724	FAM135B	8q24.23				ENSG00000169727	GPS1	17q25.3				ENSG00000188015	S100A3	1q21.3	ENSG00000116138	DNAJC16	1p36.21	ENSG00000187033	SAMD7	3q26.2
						ENSG00000163964	PIGX	3q29																ENSG00000169436	COL22A1	8q24.23-q24.3				ENSG00000169733	RFNG	17q25.3				ENSG00000188643	S100A16	1q21.3	ENSG00000116721	PRAMEF1	1p36.21	ENSG00000188306	LRRIQ4	3q26.2
						ENSG00000163975	MELTF	3q29																ENSG00000014164	ZC3H3	8q24.3				ENSG00000169738	DCXR	17q25.3				ENSG00000189171	S100A13	1q21.3	ENSG00000116726	PRAMEF12	1p36.21	ENSG00000154310	TNIK	3q26.2-q26.31
						ENSG00000172061	LRRC15	3q29																ENSG00000022567	SLC45A4	8q24.3				ENSG00000169750	RAC3	17q25.3				ENSG00000189334	S100A14	1q21.3	ENSG00000116731	PRDM2	1p36.21	ENSG00000075420	FNDC3B	3q26.31
						ENSG00000173950	XXYLT1	3q29																ENSG00000104472	CHRAC1	8q24.3				ENSG00000171246	NPTX1	17q25.3				ENSG00000196154	S100A4	1q21.3	ENSG00000116771	AGMAT	1p36.21	ENSG00000075651	PLD1	3q26.31
						ENSG00000174004	NRROS	3q29																ENSG00000104499	GML	8q24.3				ENSG00000171298	GAA	17q25.3				ENSG00000196407	THEM5	1q21.3	ENSG00000116786	PLEKHM2	1p36.21	ENSG00000114346	ECT2	3q26.31
						ENSG00000174007	CEP19	3q29																ENSG00000104518	GSDMD	8q24.3				ENSG00000171302	CANT1	17q25.3				ENSG00000196420	S100A5	1q21.3	ENSG00000120952	PRAMEF2	1p36.21	ENSG00000121853	GHSR	3q26.31
						ENSG00000174013	FBXO45	3q29																ENSG00000104522	TSTA3	8q24.3				ENSG00000173818	ENDOV	17q25.3				ENSG00000196754	S100A2	1q21.3	ENSG00000132906	CASP9	1p36.21	ENSG00000144959	NCEH1	3q26.31
						ENSG00000176945	MUC20	3q29																ENSG00000104524	PYCR3	8q24.3				ENSG00000173821	RNF213	17q25.3				ENSG00000197364	S100A7L2	1q21.3	ENSG00000142615	CELA2A	1p36.21	ENSG00000144962	SPATA16	3q26.31
						ENSG00000178732	GP5	3q29																ENSG00000104529	EEF1D	8q24.3				ENSG00000173894	CBX2	17q25.3				ENSG00000197622	CDC42SE1	1q21.3	ENSG00000142621	FHAD1	1p36.21	ENSG00000169760	NLGN1	3q26.31
						ENSG00000178772	CPN2	3q29																ENSG00000105339	DENND3	8q24.3				ENSG00000173918	C1QTNF1	17q25.3				ENSG00000197747	S100A10	1q21.3	ENSG00000142634	EFHD2	1p36.21	ENSG00000177694	NAALADL2	3q26.31
						ENSG00000180370	PAK2	3q29																ENSG00000123908	AGO2	8q24.3				ENSG00000175866	BAIAP2	17q25.3				ENSG00000197915	HRNR	1q21.3	ENSG00000157330	C1orf158	1p36.21	ENSG00000186329	TMEM212	3q26.31
						ENSG00000180611	MB21D2	3q29																ENSG00000126233	SLURP1	8q24.3				ENSG00000176108	CHMP6	17q25.3				ENSG00000197956	S100A6	1q21.3	ENSG00000162438	CTRC	1p36.21	ENSG00000121879	PIK3CA	3q26.32
						ENSG00000182899	RPL35A	3q29																ENSG00000130193	THEM6	8q24.3				ENSG00000176155	CCDC57	17q25.3				ENSG00000198837	DENND4B	1q21.3	ENSG00000162458	FBLIM1	1p36.21	ENSG00000171121	KCNMB3	3q26.32
						ENSG00000184203	PPP1R2	3q29																ENSG00000147813	NAPRT	8q24.3				ENSG00000178404	CEP295NL	17q25.3				ENSG00000203782	LORICRIN	1q21.3	ENSG00000162460	TMEM82	1p36.21	ENSG00000172667	ZMAT3	3q26.32
						ENSG00000185112	FAM43A	3q29																ENSG00000158106	RHPN1	8q24.3				ENSG00000181045	SLC26A11	17q25.3				ENSG00000203783	PRR9	1q21.3	ENSG00000162461	SLC25A34	1p36.21	ENSG00000177565	TBL1XR1	3q26.32
						ENSG00000185621	LMLN	3q29																ENSG00000160882	CYP11B1	8q24.3				ENSG00000181409	AATK	17q25.3				ENSG00000203784	LELP1	1q21.3	ENSG00000162493	PDPN	1p36.21	ENSG00000197584	KCNMB2	3q26.32
						ENSG00000185798	WDR53	3q29																ENSG00000160886	LY6K	8q24.3				ENSG00000181523	SGSH	17q25.3				ENSG00000203785	SPRR2E	1q21.3	ENSG00000162494	LRRC38	1p36.21	ENSG00000043093	DCUN1D1	3q26.33
						ENSG00000186001	LRCH3	3q29																ENSG00000160932	LY6E	8q24.3				ENSG00000182156	ENPP7	17q25.3				ENSG00000213171	LINGO4	1q21.3	ENSG00000162496	DHRS3	1p36.21	ENSG00000058056	USP13	3q26.33
						ENSG00000187527	ATP13A5	3q29																ENSG00000167632	TRAPPC9	8q24.3				ENSG00000182446	NPLOC4	17q25.3				ENSG00000213190	MLLT11	1q21.3	ENSG00000171729	TMEM51	1p36.21	ENSG00000058063	ATP11B	3q26.33
						ENSG00000189058	APOD	3q29																ENSG00000167653	PSCA	8q24.3				ENSG00000182612	TSPAN10	17q25.3				ENSG00000215853	RPTN	1q21.3	ENSG00000179172	HNRNPCL1	1p36.21	ENSG00000114416	FXR1	3q26.33
						ENSG00000198836	OPA1	3q29																ENSG00000167656	LY6D	8q24.3				ENSG00000182676	PPP1R27	17q25.3				ENSG00000225556	C2CD4D	1q21.3	ENSG00000179412	HNRNPCL4	1p36.21	ENSG00000114450	GNB4	3q26.33
						ENSG00000213123	TCTEX1D2	3q29																ENSG00000169398	PTK2	8q24.3				ENSG00000183010	PYCR1	17q25.3				ENSG00000243364	EFNA4	1q21.3	ENSG00000182330	PRAMEF8	1p36.21	ENSG00000114757	PEX5L	3q26.33
						ENSG00000214097	SMCO1	3q29																ENSG00000169427	KCNK9	8q24.3				ENSG00000183048	SLC25A10	17q25.3				ENSG00000244094	SPRR2F	1q21.3	ENSG00000187545	PRAMEF10	1p36.21	ENSG00000121864	ZNF639	3q26.33
						ENSG00000273331	TM4SF19-TCTEX1D2	3q29																ENSG00000171045	TSNARE1	8q24.3				ENSG00000183077	AFMID	17q25.3				ENSG00000116521	SCAMP3	1q22	ENSG00000188984	AADACL3	1p36.21	ENSG00000136518	ACTL6A	3q26.33
						ENSG00000028310	BRD9	5p15.33																ENSG00000176956	LY6H	8q24.3				ENSG00000183684	ALYREF	17q25.3				ENSG00000116539	ASH1L	1q22	ENSG00000189337	KAZN	1p36.21	ENSG00000136521	NDUFB5	3q26.33
						ENSG00000063438	AHRR	5p15.33																ENSG00000178209	PLEC	8q24.3				ENSG00000183979	NPB	17q25.3				ENSG00000116580	GON4L	1q22	ENSG00000197312	DDI2	1p36.21	ENSG00000136522	MRPL47	3q26.33
						ENSG00000066230	SLC9A3	5p15.33																ENSG00000178685	PARP10	8q24.3				ENSG00000184009	ACTG1	17q25.3				ENSG00000116584	ARHGEF2	1q22	ENSG00000204464	C1orf195	1p36.21	ENSG00000145075	CCDC39	3q26.33
						ENSG00000071539	TRIP13	5p15.33																ENSG00000178719	GRINA	8q24.3				ENSG00000184557	SOCS3	17q25.3				ENSG00000116586	LAMTOR2	1q22	ENSG00000204478	PRAMEF20	1p36.21	ENSG00000163728	TTC14	3q26.33
						ENSG00000073578	SDHA	5p15.33																ENSG00000178814	OPLAH	8q24.3				ENSG00000184640	SEPTIN9	17q25.3				ENSG00000116604	MEF2D	1q22	ENSG00000204479	PRAMEF17	1p36.21	ENSG00000171109	MFN1	3q26.33
						ENSG00000112877	CEP72	5p15.33																ENSG00000178896	EXOSC4	8q24.3				ENSG00000185105	MYADML2	17q25.3				ENSG00000125459	MSTO1	1q22	ENSG00000204480	PRAMEF19	1p36.21	ENSG00000181449	SOX2	3q26.33
						ENSG00000113504	SLC12A7	5p15.33																ENSG00000179142	CYP11B2	8q24.3				ENSG00000185269	NOTUM	17q25.3				ENSG00000125462	C1orf61	1q22	ENSG00000204481	PRAMEF14	1p36.21	ENSG00000205981	DNAJC19	3q26.33
						ENSG00000145506	NKD2	5p15.33																ENSG00000179886	TIGD5	8q24.3				ENSG00000185298	CCDC137	17q25.3				ENSG00000132676	DAP3	1q22	ENSG00000204501	PRAMEF15	1p36.21	ENSG00000053524	MCF2L2	3q27.1
						ENSG00000153404	PLEKHG4B	5p15.33																ENSG00000179950	PUF60	8q24.3				ENSG00000185359	HGS	17q25.3				ENSG00000132677	RHBG	1q22	ENSG00000204505	PRAMEF9	1p36.21	ENSG00000078070	MCCC1	3q27.1
						ENSG00000164362	TERT	5p15.33																ENSG00000180155	LYNX1	8q24.3				ENSG00000185504	FAAP100	17q25.3				ENSG00000132680	KHDC4	1q22	ENSG00000204510	PRAMEF7	1p36.21	ENSG00000078081	LAMP3	3q27.1
						ENSG00000164363	SLC6A18	5p15.33																ENSG00000180900	SCRIB	8q24.3				ENSG00000185527	PDE6G	17q25.3				ENSG00000132698	RAB25	1q22	ENSG00000204518	AADACL4	1p36.21	ENSG00000090534	THPO	3q27.1
						ENSG00000164366	CCDC127	5p15.33																ENSG00000180921	FAM83H	8q24.3				ENSG00000185624	P4HB	17q25.3				ENSG00000132718	SYT11	1q22	ENSG00000215695	RSC1A1	1p36.21	ENSG00000090539	CHRD	3q27.1
						ENSG00000171368	TPPP	5p15.33																ENSG00000181085	MAPK15	8q24.3				ENSG00000185813	PCYT2	17q25.3				ENSG00000143622	RIT1	1q22	ENSG00000215704	CELA2B	1p36.21	ENSG00000114770	ABCC5	3q27.1
						ENSG00000174358	SLC6A19	5p15.33																ENSG00000181135	ZNF707	8q24.3				ENSG00000186765	FSCN2	17q25.3				ENSG00000143627	PKLR	1q22	ENSG00000229571	PRAMEF25	1p36.21	ENSG00000114796	KLHL24	3q27.1
						ENSG00000180104	EXOC3	5p15.33																ENSG00000181638	ZFP41	8q24.3				ENSG00000187531	SIRT7	17q25.3				ENSG00000143630	HCN3	1q22	ENSG00000232423	PRAMEF6	1p36.21	ENSG00000114859	CLCN2	3q27.1
						ENSG00000185028	LRRC14B	5p15.33																ENSG00000181790	ADGRB1	8q24.3				ENSG00000187775	DNAH17	17q25.3				ENSG00000160752	FDPS	1q22	ENSG00000233954	UQCRHL	1p36.21	ENSG00000114867	EIF4G1	3q27.1
						ENSG00000188818	ZDHHC11	5p15.33																ENSG00000182759	MAFA	8q24.3				ENSG00000187997	C17orf99	17q25.3				ENSG00000160753	RUSC1	1q22	ENSG00000239810	PRAMEF11	1p36.21	ENSG00000145191	EIF2B5	3q27.1
						ENSG00000206077	ZDHHC11B	5p15.33																ENSG00000183309	ZNF623	8q24.3				ENSG00000197063	MAFG	17q25.3				ENSG00000160767	FAM189B	1q22	ENSG00000243073	PRAMEF4	1p36.21	ENSG00000145194	ECE2	3q27.1
						ENSG00000249915	PDCD6	5p15.33																ENSG00000184428	TOP1MT	8q24.3				ENSG00000204237	OXLD1	17q25.3				ENSG00000160781	PAQR6	1q22	ENSG00000270601	PRAMEF5	1p36.21	ENSG00000145198	VWA5B2	3q27.1
						ENSG00000174226	SNX31	8q22.3																ENSG00000184489	PTP4A3	8q24.3				ENSG00000204278	TMEM235	17q25.3				ENSG00000160783	PMF1	1q22	ENSG00000274764	PRAMEF27	1p36.21	ENSG00000161202	DVL3	3q27.1
						ENSG00000186106	ANKRD46	8q22.3																ENSG00000185189	NRBP2	8q24.3				ENSG00000214087	ARL16	17q25.3				ENSG00000160785	SLC25A44	1q22	ENSG00000275774	HNRNPCL2	1p36.21	ENSG00000161203	AP2M1	3q27.1
						ENSG00000155792	DEPTOR	8q24.12																ENSG00000185730	ZNF696	8q24.3				ENSG00000215644	GCGR	17q25.3				ENSG00000160789	LMNA	1q22	ENSG00000277058	HNRNPCL3	1p36.21	ENSG00000161204	ABCF3	3q27.1
						ENSG00000104537	ANXA13	8q24.13																ENSG00000186583	SPATC1	8q24.3				ENSG00000224877	NDUFAF8	17q25.3				ENSG00000160803	UBQLN4	1q22	ENSG00000279804	PRAMEF18	1p36.21	ENSG00000163872	YEATS2	3q27.1
						ENSG00000104549	SQLE	8q24.13																ENSG00000197353	LYPD2	8q24.3				ENSG00000225663	MCRIP1	17q25.3				ENSG00000163374	YY1AP1	1q22	ENSG00000280267	PRAMEF26	1p36.21	ENSG00000163882	POLR2H	3q27.1
						ENSG00000147684	NDUFB9	8q24.13																ENSG00000197858	GPAA1	8q24.3				ENSG00000262814	MRPL12	17q25.3				ENSG00000163382	NAXE	1q22	ENSG00000065526	SPEN	1p36.21-p36.13	ENSG00000163888	CAMK2N2	3q27.1
						ENSG00000147687	TATDN1	8q24.13																ENSG00000198576	ARC	8q24.3				ENSG00000266074	BAHCC1	17q25.3				ENSG00000163462	TRIM46	1q22	ENSG00000009724	MASP2	1p36.22	ENSG00000172578	KLHL6	3q27.1
						ENSG00000156795	WDYHV1	8q24.13																ENSG00000204839	MROH6	8q24.3				ENSG00000008952	SEC62	3q26.2				ENSG00000163463	KRTCAP2	1q22	ENSG00000011021	CLCN6	1p36.22	ENSG00000175166	PSMD2	3q27.1
						ENSG00000156802	ATAD2	8q24.13																ENSG00000204882	GPR20	8q24.3				ENSG00000013297	CLDN11	3q26.2				ENSG00000163467	TSACC	1q22	ENSG00000028137	TNFRSF1B	1p36.22	ENSG00000175182	FAM131A	3q27.1
						ENSG00000156804	FBXO32	8q24.13																ENSG00000234616	JRK	8q24.3				ENSG00000085274	MYNN	3q26.2				ENSG00000163468	CCT3	1q22	ENSG00000049239	H6PD	1p36.22	ENSG00000175193	PARL	3q27.1
						ENSG00000156831	NSMCE2	8q24.13																ENSG00000250571	GLI4	8q24.3				ENSG00000085276	MECOM	3q26.2				ENSG00000163472	TMEM79	1q22	ENSG00000054523	KIF1B	1p36.22	ENSG00000176597	B3GNT5	3q27.1
						ENSG00000164961	WASHC5	8q24.13																ENSG00000255181	CCDC166	8q24.3				ENSG00000114248	LRRC31	3q26.2				ENSG00000163479	SSR2	1q22	ENSG00000083444	PLOD1	1p36.22	ENSG00000177383	MAGEF1	3q27.1
						ENSG00000164983	TMEM65	8q24.13																ENSG00000261150	EPPK1	8q24.3				ENSG00000171757	LRRC34	3q26.2				ENSG00000169231	THBS3	1q22	ENSG00000116649	SRM	1p36.22	ENSG00000178084	HTR3C	3q27.1
						ENSG00000170873	MTSS1	8q24.13																ENSG00000261667	LY6L	8q24.3				ENSG00000173890	GPR160	3q26.2				ENSG00000169241	SLC50A1	1q22	ENSG00000116661	FBXO2	1p36.22	ENSG00000180834	MAP6D1	3q27.1
						ENSG00000170881	RNF139	8q24.13																ENSG00000277494	GPIHBP1	8q24.3				ENSG00000184378	ACTRT3	3q26.2				ENSG00000169242	EFNA1	1q22	ENSG00000116663	FBXO6	1p36.22	ENSG00000182580	EPHB3	3q27.1
						ENSG00000173334	TRIB1	8q24.13																						ENSG00000187033	SAMD7	3q26.2				ENSG00000173080	RXFP4	1q22	ENSG00000116670	MAD2L2	1p36.22	ENSG00000186038	HTR3E	3q27.1
						ENSG00000175946	KLHL38	8q24.13																						ENSG00000188306	LRRIQ4	3q26.2				ENSG00000173171	MTX1	1q22	ENSG00000116685	KIAA2013	1p36.22	ENSG00000186090	HTR3D	3q27.1
						ENSG00000176853	FAM91A1	8q24.13																						ENSG00000113504	SLC12A7	5p15.33				ENSG00000176444	CLK2	1q22	ENSG00000116688	MFN2	1p36.22	ENSG00000214160	ALG3	3q27.1
						ENSG00000180938	ZNF572	8q24.13																						ENSG00000145506	NKD2	5p15.33				ENSG00000177628	GBA	1q22	ENSG00000116691	MIIP	1p36.22	ENSG00000073792	IGF2BP2	3q27.2
						ENSG00000183665	TRMT12	8q24.13																						ENSG00000164363	SLC6A18	5p15.33				ENSG00000179085	DPM3	1q22	ENSG00000120937	NPPB	1p36.22	ENSG00000073803	MAP3K13	3q27.2
						ENSG00000214814	FER1L6	8q24.13																						ENSG00000174358	SLC6A19	5p15.33				ENSG00000183856	IQGAP3	1q22	ENSG00000120942	UBIAD1	1p36.22	ENSG00000113790	EHHADH	3q27.2
						ENSG00000136997	MYC	8q24.21																						ENSG00000034677	RNF19A	8q22.2				ENSG00000185499	MUC1	1q22	ENSG00000120948	TARDBP	1p36.22	ENSG00000136527	TRA2B	3q27.2
						ENSG00000147697	GSDMC	8q24.21																						ENSG00000104450	SPAG1	8q22.2				ENSG00000187862	TTC24	1q22	ENSG00000120949	TNFRSF8	1p36.22	ENSG00000156931	VPS8	3q27.2
						ENSG00000153310	CYRIB	8q24.21																						ENSG00000132549	VPS13B	8q22.2				ENSG00000189030	VHLL	1q22	ENSG00000130939	UBE4B	1p36.22	ENSG00000163898	LIPH	3q27.2
						ENSG00000168672	LRATD2	8q24.21																						ENSG00000132554	RGS22	8q22.2				ENSG00000196189	SEMA4A	1q22	ENSG00000130940	CASZ1	1p36.22	ENSG00000163900	TMEM41A	3q27.2
						ENSG00000212993	POU5F1B	8q24.21																						ENSG00000147669	POLR2K	8q22.2				ENSG00000198715	GLMP	1q22	ENSG00000132879	FBXO44	1p36.22	ENSG00000163904	SENP2	3q27.2
						ENSG00000153317	ASAP1	8q24.21-q24.22																						ENSG00000156509	FBXO43	8q22.2				ENSG00000198952	SMG5	1q22	ENSG00000142655	PEX14	1p36.22	ENSG00000187068	C3orf70	3q27.2
																														ENSG00000164919	COX6C	8q22.2				ENSG00000242252	BGLAP	1q22	ENSG00000142657	PGD	1p36.22	ENSG00000244405	ETV5	3q27.2
																														ENSG00000048392	RRM2B	8q22.3				ENSG00000254726	MEX3A	1q22	ENSG00000160049	DFFA	1p36.22	ENSG00000058866	DGKG	3q27.2-q27.3
																														ENSG00000070756	PABPC1	8q22.3				ENSG00000260238	PMF1-BGLAP	1q22	ENSG00000162441	LZIC	1p36.22	ENSG00000073849	ST6GAL1	3q27.3
																														ENSG00000083307	GRHL2	8q22.3				ENSG00000160818	GPATCH4	1q22-q23.1	ENSG00000162444	RBP7	1p36.22	ENSG00000090512	FETUB	3q27.3
																														ENSG00000104490	NCALD	8q22.3				ENSG00000027644	INSRR	1q23.1	ENSG00000162490	DRAXIN	1p36.22	ENSG00000090520	DNAJB11	3q27.3
																														ENSG00000120963	ZNF706	8q22.3				ENSG00000027869	SH2D2A	1q23.1	ENSG00000171603	CLSTN1	1p36.22	ENSG00000113838	TBCCD1	3q27.3
																														ENSG00000155087	ODF1	8q22.3				ENSG00000073754	CD5L	1q23.1	ENSG00000171608	PIK3CD	1p36.22	ENSG00000113889	KNG1	3q27.3
																														ENSG00000155090	KLF10	8q22.3				ENSG00000117036	ETV3	1q23.1	ENSG00000171612	SLC25A33	1p36.22	ENSG00000113905	HRG	3q27.3
																														ENSG00000155096	AZIN1	8q22.3				ENSG00000132688	NES	1q23.1	ENSG00000171621	SPSB1	1p36.22	ENSG00000113916	BCL6	3q27.3
																														ENSG00000164924	YWHAZ	8q22.3				ENSG00000132692	BCAN	1q23.1	ENSG00000171819	ANGPTL7	1p36.22	ENSG00000127241	MASP1	3q27.3
																														ENSG00000174226	SNX31	8q22.3				ENSG00000132694	ARHGEF11	1q23.1	ENSG00000171824	EXOSC10	1p36.22	ENSG00000136514	RTP4	3q27.3
																														ENSG00000186106	ANKRD46	8q22.3				ENSG00000132702	HAPLN2	1q23.1	ENSG00000173614	NMNAT1	1p36.22	ENSG00000145192	AHSG	3q27.3
																														ENSG00000104447	TRPS1	8q23.3				ENSG00000132704	FCRL2	1q23.1	ENSG00000175206	NPPA	1p36.22	ENSG00000156976	EIF4A2	3q27.3
																														ENSG00000164754	RAD21	8q24.11				ENSG00000143294	PRCC	1q23.1	ENSG00000175262	C1orf127	1p36.22	ENSG00000157005	SST	3q27.3
																														ENSG00000164756	SLC30A8	8q24.11				ENSG00000143297	FCRL5	1q23.1	ENSG00000175279	CENPS	1p36.22	ENSG00000163918	RFC4	3q27.3
																														ENSG00000164758	MED30	8q24.11				ENSG00000143303	RRNAD1	1q23.1	ENSG00000177000	MTHFR	1p36.22	ENSG00000163923	RPL39L	3q27.3
																														ENSG00000182197	EXT1	8q24.11				ENSG00000143314	MRPL24	1q23.1	ENSG00000177674	AGTRAP	1p36.22	ENSG00000175077	RTP1	3q27.3
																														ENSG00000205002	AARD	8q24.11				ENSG00000143319	ISG20L2	1q23.1	ENSG00000178585	CTNNBIP1	1p36.22	ENSG00000181092	ADIPOQ	3q27.3
																														ENSG00000177570	SAMD12	8q24.11-q24.12				ENSG00000143320	CRABP2	1q23.1	ENSG00000180758	GPR157	1p36.22	ENSG00000198471	RTP2	3q27.3
																														ENSG00000147676	MAL2	8q24.12				ENSG00000143321	HDGF	1q23.1	ENSG00000188807	TMEM201	1p36.22	ENSG00000213139	CRYGS	3q27.3
																														ENSG00000155792	DEPTOR	8q24.12				ENSG00000158473	CD1D	1q23.1	ENSG00000198793	MTOR	1p36.22	ENSG00000145012	LPP	3q27.3-q28
																														ENSG00000164761	TNFRSF11B	8q24.12				ENSG00000158477	CD1A	1q23.1	ENSG00000204624	DISP3	1p36.22	ENSG00000073282	TP63	3q28
																														ENSG00000172164	SNTB1	8q24.12				ENSG00000158481	CD1C	1q23.1	ENSG00000215910	C1orf167	1p36.22	ENSG00000090530	P3H2	3q28
																														ENSG00000172167	MTBP	8q24.12				ENSG00000158485	CD1B	1q23.1	ENSG00000241563	CORT	1p36.22	ENSG00000113946	CLDN16	3q28
																														ENSG00000172172	MRPL13	8q24.12				ENSG00000158488	CD1E	1q23.1	ENSG00000251503	CENPS-CORT	1p36.22	ENSG00000152492	CCDC50	3q28
																														ENSG00000184374	COLEC10	8q24.12				ENSG00000160838	LRRC71	1q23.1	ENSG00000048707	VPS13D	1p36.22-p36.21	ENSG00000163347	CLDN1	3q28
																														ENSG00000187955	COL14A1	8q24.12				ENSG00000160856	FCRL3	1q23.1	ENSG00000049245	VAMP3	1p36.23	ENSG00000188001	TPRG1	3q28
																														ENSG00000104537	ANXA13	8q24.13				ENSG00000163518	FCRL4	1q23.1	ENSG00000049246	PER3	1p36.23	ENSG00000188729	OSTN	3q28
																														ENSG00000104549	SQLE	8q24.13				ENSG00000163534	FCRL1	1q23.1	ENSG00000049247	UTS2	1p36.23	ENSG00000188958	UTS2B	3q28
																														ENSG00000136986	DERL1	8q24.13				ENSG00000163554	SPTA1	1q23.1	ENSG00000049249	TNFRSF9	1p36.23	ENSG00000196083	IL1RAP	3q28
																														ENSG00000147684	NDUFB9	8q24.13				ENSG00000163563	MNDA	1q23.1	ENSG00000074800	ENO1	1p36.23	ENSG00000198398	TMEM207	3q28
																														ENSG00000147687	TATDN1	8q24.13				ENSG00000163564	PYHIN1	1q23.1	ENSG00000116285	ERRFI1	1p36.23	ENSG00000205835	GMNC	3q28
																														ENSG00000147689	FAM83A	8q24.13				ENSG00000163565	IFI16	1q23.1	ENSG00000116288	PARK7	1p36.23	ENSG00000253548	PYDC2	3q28
																														ENSG00000156787	TBC1D31	8q24.13				ENSG00000173285	OR10K1	1q23.1	ENSG00000131686	CA6	1p36.23	ENSG00000114279	FGF12	3q28-q29
																														ENSG00000156795	WDYHV1	8q24.13				ENSG00000180433	OR6K6	1q23.1	ENSG00000142583	SLC2A5	1p36.23	ENSG00000041802	LSG1	3q29
																														ENSG00000156802	ATAD2	8q24.13				ENSG00000180708	OR10K2	1q23.1	ENSG00000142599	RERE	1p36.23	ENSG00000061938	TNK2	3q29
																														ENSG00000156804	FBXO32	8q24.13				ENSG00000183853	KIRREL1	1q23.1	ENSG00000162426	SLC45A1	1p36.23	ENSG00000072274	TFRC	3q29
																														ENSG00000156831	NSMCE2	8q24.13				ENSG00000186306	OR10T2	1q23.1	ENSG00000197241	SLC2A7	1p36.23	ENSG00000075711	DLG1	3q29
																														ENSG00000164961	WASHC5	8q24.13				ENSG00000186440	OR6P1	1q23.1	ENSG00000007923	DNAJC11	1p36.31	ENSG00000114315	HES1	3q29
																														ENSG00000164983	TMEM65	8q24.13				ENSG00000187800	PEAR1	1q23.1	ENSG00000041988	THAP3	1p36.31	ENSG00000114331	ACAP2	3q29
																														ENSG00000165156	ZHX1	8q24.13				ENSG00000188340	OR6N2	1q23.1	ENSG00000069424	KCNAB2	1p36.31	ENSG00000114473	IQCG	3q29
																														ENSG00000170873	MTSS1	8q24.13				ENSG00000196171	OR6K2	1q23.1	ENSG00000069812	HES2	1p36.31	ENSG00000114503	NCBP2	3q29
																														ENSG00000170881	RNF139	8q24.13				ENSG00000197403	OR6N1	1q23.1	ENSG00000097021	ACOT7	1p36.31	ENSG00000119227	PIGZ	3q29
																														ENSG00000170961	HAS2	8q24.13				ENSG00000197532	OR6Y1	1q23.1	ENSG00000116237	ICMT	1p36.31	ENSG00000119231	SENP5	3q29
																														ENSG00000173334	TRIB1	8q24.13				ENSG00000198400	NTRK1	1q23.1	ENSG00000116251	RPL22	1p36.31	ENSG00000122068	FYTTD1	3q29
																														ENSG00000175946	KLHL38	8q24.13				ENSG00000198965	OR10R2	1q23.1	ENSG00000116254	CHD5	1p36.31	ENSG00000127249	ATP13A4	3q29
																														ENSG00000176853	FAM91A1	8q24.13				ENSG00000198967	OR10Z1	1q23.1	ENSG00000116273	PHF13	1p36.31	ENSG00000127252	PLAAT1	3q29
																														ENSG00000178764	ZHX2	8q24.13				ENSG00000203757	OR6K3	1q23.1	ENSG00000131697	NPHP4	1p36.31	ENSG00000133657	ATP13A3	3q29
																														ENSG00000180938	ZNF572	8q24.13				ENSG00000253831	ETV3L	1q23.1	ENSG00000158286	RNF207	1p36.31	ENSG00000145014	TMEM44	3q29
																														ENSG00000183665	TRMT12	8q24.13				ENSG00000163568	AIM2	1q23.1-q23.2	ENSG00000158292	GPR153	1p36.31	ENSG00000145016	RUBCN	3q29
																														ENSG00000189376	C8orf76	8q24.13				ENSG00000018625	ATP1A2	1q23.2	ENSG00000162408	NOL9	1p36.31	ENSG00000145107	TM4SF19	3q29
																														ENSG00000214814	FER1L6	8q24.13				ENSG00000085552	IGSF9	1q23.2	ENSG00000162413	KLHL21	1p36.31	ENSG00000145113	MUC4	3q29
																														ENSG00000259305	ZHX1-C8orf76	8q24.13				ENSG00000122218	COPA	1q23.2	ENSG00000171680	PLEKHG5	1p36.31	ENSG00000161217	PCYT1A	3q29
																														ENSG00000136997	MYC	8q24.21				ENSG00000132681	ATP1A4	1q23.2	ENSG00000173662	TAS1R1	1p36.31	ENSG00000161267	BDH1	3q29
																														ENSG00000147697	GSDMC	8q24.21				ENSG00000132693	CRP	1q23.2	ENSG00000173673	HES3	1p36.31	ENSG00000163958	ZDHHC19	3q29
																														ENSG00000153310	CYRIB	8q24.21				ENSG00000132703	APCS	1q23.2	ENSG00000187017	ESPN	1p36.31	ENSG00000163959	SLC51A	3q29
																														ENSG00000168672	LRATD2	8q24.21				ENSG00000132716	DCAF8	1q23.2	ENSG00000204859	ZBTB48	1p36.31	ENSG00000163960	UBXN7	3q29
																														ENSG00000212993	POU5F1B	8q24.21				ENSG00000143315	PIGM	1q23.2	ENSG00000215788	TNFRSF25	1p36.31	ENSG00000163961	RNF168	3q29
																														ENSG00000153317	ASAP1	8q24.21-q24.22				ENSG00000143318	CASQ1	1q23.2	ENSG00000171735	CAMTA1	1p36.31-p36.23	ENSG00000163964	PIGX	3q29
																														ENSG00000008513	ST3GAL1	8q24.22				ENSG00000158710	TAGLN2	1q23.2	ENSG00000116151	MORN1	1p36.32	ENSG00000163975	MELTF	3q29
																														ENSG00000042832	TG	8q24.22				ENSG00000158714	SLAMF8	1q23.2	ENSG00000130762	ARHGEF16	1p36.32	ENSG00000172061	LRRC15	3q29
																														ENSG00000066827	ZFAT	8q24.22				ENSG00000158716	DUSP23	1q23.2	ENSG00000142606	MMEL1	1p36.32	ENSG00000173950	XXYLT1	3q29
																														ENSG00000104415	CCN4	8q24.22				ENSG00000162706	CADM3	1q23.2	ENSG00000142611	PRDM16	1p36.32	ENSG00000174004	NRROS	3q29
																														ENSG00000104419	NDRG1	8q24.22				ENSG00000162723	SLAMF9	1q23.2	ENSG00000149527	PLCH2	1p36.32	ENSG00000174007	CEP19	3q29
																														ENSG00000129292	PHF20L1	8q24.22				ENSG00000162728	KCNJ9	1q23.2	ENSG00000157870	PRXL2B	1p36.32	ENSG00000174013	FBXO45	3q29
																														ENSG00000129295	LRRC6	8q24.22				ENSG00000162729	IGSF8	1q23.2	ENSG00000157873	TNFRSF14	1p36.32	ENSG00000176945	MUC20	3q29
																														ENSG00000132294	EFR3A	8q24.22				ENSG00000162734	PEA15	1q23.2	ENSG00000157881	PANK4	1p36.32	ENSG00000178732	GP5	3q29
																														ENSG00000132297	HHLA1	8q24.22				ENSG00000162735	PEX19	1q23.2	ENSG00000157911	PEX10	1p36.32	ENSG00000178772	CPN2	3q29
																														ENSG00000155897	ADCY8	8q24.22				ENSG00000162736	NCSTN	1q23.2	ENSG00000157916	RER1	1p36.32	ENSG00000180370	PAK2	3q29
																														ENSG00000155926	SLA	8q24.22				ENSG00000162738	VANGL2	1q23.2	ENSG00000158109	TPRG1L	1p36.32	ENSG00000180611	MB21D2	3q29
																														ENSG00000165071	TMEM71	8q24.22				ENSG00000171786	NHLH1	1q23.2	ENSG00000162591	MEGF6	1p36.32	ENSG00000182899	RPL35A	3q29
																														ENSG00000184156	KCNQ3	8q24.22				ENSG00000177807	KCNJ10	1q23.2	ENSG00000169717	ACTRT2	1p36.32	ENSG00000184203	PPP1R2	3q29
																														ENSG00000253117	OC90	8q24.22				ENSG00000179639	FCER1A	1q23.2	ENSG00000196581	AJAP1	1p36.32	ENSG00000185112	FAM43A	3q29
																														ENSG00000014164	ZC3H3	8q24.3				ENSG00000181036	FCRL6	1q23.2	ENSG00000197921	HES5	1p36.32	ENSG00000185621	LMLN	3q29
																														ENSG00000104472	CHRAC1	8q24.3				ENSG00000184155	OR10J5	1q23.2	ENSG00000198912	C1orf174	1p36.32	ENSG00000185798	WDR53	3q29
																														ENSG00000104499	GML	8q24.3				ENSG00000188004	SNHG28	1q23.2	ENSG00000215912	TTC34	1p36.32	ENSG00000186001	LRCH3	3q29
																														ENSG00000104522	TSTA3	8q24.3				ENSG00000196184	OR10J1	1q23.2	ENSG00000008128	CDK11A	1p36.33	ENSG00000187527	ATP13A5	3q29
																														ENSG00000104524	PYCR3	8q24.3				ENSG00000196266	OR10J3	1q23.2	ENSG00000008130	NADK	1p36.33	ENSG00000189058	APOD	3q29
																														ENSG00000105339	DENND3	8q24.3				ENSG00000213085	CFAP45	1q23.2	ENSG00000067606	PRKCZ	1p36.33	ENSG00000198836	OPA1	3q29
																														ENSG00000123908	AGO2	8q24.3				ENSG00000213088	ACKR1	1q23.2	ENSG00000078369	GNB1	1p36.33	ENSG00000213123	TCTEX1D2	3q29
																														ENSG00000126233	SLURP1	8q24.3				ENSG00000243284	VSIG8	1q23.2	ENSG00000078808	SDF4	1p36.33	ENSG00000214097	SMCO1	3q29
																														ENSG00000130193	THEM6	8q24.3				ENSG00000162739	SLAMF6	1q23.2-q23.3	ENSG00000107404	DVL1	1p36.33	ENSG00000273331	TM4SF19-TCTEX1D2	3q29
																														ENSG00000158106	RHPN1	8q24.3				ENSG00000026751	SLAMF7	1q23.3	ENSG00000127054	INTS11	1p36.33	ENSG00000034677	RNF19A	8q22.2
																														ENSG00000160886	LY6K	8q24.3				ENSG00000066294	CD84	1q23.3	ENSG00000131584	ACAP3	1p36.33	ENSG00000104450	SPAG1	8q22.2
																														ENSG00000160932	LY6E	8q24.3				ENSG00000072694	FCGR2B	1q23.3	ENSG00000131591	C1orf159	1p36.33	ENSG00000132554	RGS22	8q22.2
																														ENSG00000167632	TRAPPC9	8q24.3				ENSG00000081721	DUSP12	1q23.3	ENSG00000142609	CFAP74	1p36.33	ENSG00000147669	POLR2K	8q22.2
																														ENSG00000167653	PSCA	8q24.3				ENSG00000117090	SLAMF1	1q23.3	ENSG00000160072	ATAD3B	1p36.33	ENSG00000156509	FBXO43	8q22.2
																														ENSG00000167656	LY6D	8q24.3				ENSG00000117091	CD48	1q23.3	ENSG00000160075	SSU72	1p36.33	ENSG00000048392	RRM2B	8q22.3
																														ENSG00000169398	PTK2	8q24.3				ENSG00000117143	UAP1	1q23.3	ENSG00000160087	UBE2J2	1p36.33	ENSG00000070756	PABPC1	8q22.3
																														ENSG00000176956	LY6H	8q24.3				ENSG00000117152	RGS4	1q23.3	ENSG00000162571	TTLL10	1p36.33	ENSG00000083307	GRHL2	8q22.3
																														ENSG00000178209	PLEC	8q24.3				ENSG00000118217	ATF6	1q23.3	ENSG00000162572	SCNN1D	1p36.33	ENSG00000104490	NCALD	8q22.3
																														ENSG00000178685	PARP10	8q24.3				ENSG00000122223	CD244	1q23.3	ENSG00000162576	MXRA8	1p36.33	ENSG00000104517	UBR5	8q22.3
																														ENSG00000178719	GRINA	8q24.3				ENSG00000122224	LY9	1q23.3	ENSG00000162585	FAAP20	1p36.33	ENSG00000120963	ZNF706	8q22.3
																														ENSG00000178814	OPLAH	8q24.3				ENSG00000132185	FCRLA	1q23.3	ENSG00000169885	CALML6	1p36.33	ENSG00000147647	DPYS	8q22.3
																														ENSG00000179142	CYP11B2	8q24.3				ENSG00000132196	HSD17B7	1q23.3	ENSG00000169962	TAS1R3	1p36.33	ENSG00000147650	LRP12	8q22.3
																														ENSG00000179886	TIGD5	8q24.3				ENSG00000143217	NECTIN4	1q23.3	ENSG00000169972	PUSL1	1p36.33	ENSG00000155087	ODF1	8q22.3
																														ENSG00000179950	PUF60	8q24.3				ENSG00000143222	UFC1	1q23.3	ENSG00000175756	AURKAIP1	1p36.33	ENSG00000155090	KLF10	8q22.3
																														ENSG00000180155	LYNX1	8q24.3				ENSG00000143224	PPOX	1q23.3	ENSG00000176022	B3GALT6	1p36.33	ENSG00000155096	AZIN1	8q22.3
																														ENSG00000180900	SCRIB	8q24.3				ENSG00000143226	FCGR2A	1q23.3	ENSG00000178821	TMEM52	1p36.33	ENSG00000155097	ATP6V1C1	8q22.3
																														ENSG00000180921	FAM83H	8q24.3				ENSG00000143228	NUF2	1q23.3	ENSG00000179403	VWA1	1p36.33	ENSG00000164924	YWHAZ	8q22.3
																														ENSG00000181085	MAPK15	8q24.3				ENSG00000143248	RGS5	1q23.3	ENSG00000184163	C1QTNF12	1p36.33	ENSG00000164929	BAALC	8q22.3
																														ENSG00000181135	ZNF707	8q24.3				ENSG00000143252	SDHC	1q23.3	ENSG00000186092	OR4F5	1p36.33	ENSG00000164930	FZD6	8q22.3
																														ENSG00000181638	ZFP41	8q24.3				ENSG00000143256	PFDN2	1q23.3	ENSG00000186827	TNFRSF4	1p36.33	ENSG00000164932	CTHRC1	8q22.3
																														ENSG00000181790	ADGRB1	8q24.3				ENSG00000143257	NR1I3	1q23.3	ENSG00000186891	TNFRSF18	1p36.33	ENSG00000164933	SLC25A32	8q22.3
																														ENSG00000182759	MAFA	8q24.3				ENSG00000143258	USP21	1q23.3	ENSG00000187583	PLEKHN1	1p36.33	ENSG00000164934	DCAF13	8q22.3
																														ENSG00000183309	ZNF623	8q24.3				ENSG00000152332	UHMK1	1q23.3	ENSG00000187608	ISG15	1p36.33	ENSG00000164935	DCSTAMP	8q22.3
																														ENSG00000184428	TOP1MT	8q24.3				ENSG00000158764	ITLN2	1q23.3	ENSG00000187634	SAMD11	1p36.33	ENSG00000174226	SNX31	8q22.3
																														ENSG00000185189	NRBP2	8q24.3				ENSG00000158769	F11R	1q23.3	ENSG00000187642	PERM1	1p36.33	ENSG00000176406	RIMS2	8q22.3
																														ENSG00000185730	ZNF696	8q24.3				ENSG00000158773	USF1	1q23.3	ENSG00000187730	GABRD	1p36.33	ENSG00000186106	ANKRD46	8q22.3
																														ENSG00000186583	SPATC1	8q24.3				ENSG00000158793	NIT1	1q23.3	ENSG00000187961	KLHL17	1p36.33	ENSG00000169946	ZFPM2	8q23
																														ENSG00000197353	LYPD2	8q24.3				ENSG00000158796	DEDD	1q23.3	ENSG00000188157	AGRN	1p36.33	ENSG00000120526	NUDCD1	8q23.1
																														ENSG00000198576	ARC	8q24.3				ENSG00000158850	B4GALT3	1q23.3	ENSG00000188290	HES4	1p36.33	ENSG00000120533	ENY2	8q23.1
																														ENSG00000234616	JRK	8q24.3				ENSG00000158859	ADAMTS4	1q23.3	ENSG00000188976	NOC2L	1p36.33	ENSG00000164830	OXR1	8q23.1
																														ENSG00000250571	GLI4	8q24.3				ENSG00000158864	NDUFS2	1q23.3	ENSG00000189339	SLC35E2B	1p36.33	ENSG00000164841	TMEM74	8q23.1
																														ENSG00000255181	CCDC166	8q24.3				ENSG00000158869	FCER1G	1q23.3	ENSG00000189409	MMP23B	1p36.33	ENSG00000174417	TRHR	8q23.1
																														ENSG00000261150	EPPK1	8q24.3				ENSG00000158874	APOA2	1q23.3	ENSG00000197530	MIB2	1p36.33	ENSG00000174429	ABRA	8q23.1
																														ENSG00000261667	LY6L	8q24.3				ENSG00000158882	TOMM40L	1q23.3	ENSG00000197785	ATAD3A	1p36.33	ENSG00000205038	PKHD1L1	8q23.1-q23.2
																														ENSG00000277494	GPIHBP1	8q24.3				ENSG00000158887	MPZ	1q23.3	ENSG00000205090	TMEM240	1p36.33	ENSG00000147642	SYBU	8q23.2
																																				ENSG00000162733	DDR2	1q23.3	ENSG00000205116	TMEM88B	1p36.33	ENSG00000147654	EBAG9	8q23.2
																																				ENSG00000162745	OLFML2B	1q23.3	ENSG00000215790	SLC35E2A	1p36.33	ENSG00000164794	KCNV1	8q23.2
																																				ENSG00000162746	FCRLB	1q23.3	ENSG00000215915	ATAD3C	1p36.33	ENSG00000104447	TRPS1	8q23.3
																																				ENSG00000162747	FCGR3B	1q23.3	ENSG00000221978	CCNL2	1p36.33	ENSG00000164796	CSMD3	8q23.3
																																				ENSG00000162755	KLHDC9	1q23.3	ENSG00000224051	CPTP	1p36.33	ENSG00000147677	EIF3H	8q23.3-q24.11
																																				ENSG00000171722	SPATA46	1q23.3	ENSG00000228594	FNDC10	1p36.33	ENSG00000147679	UTP23	8q24.11
																																				ENSG00000173110	HSPA6	1q23.3	ENSG00000235098	ANKRD65	1p36.33	ENSG00000164754	RAD21	8q24.11
																																				ENSG00000179914	ITLN1	1q23.3	ENSG00000237330	RNF223	1p36.33	ENSG00000164756	SLC30A8	8q24.11
																																				ENSG00000185860	CCDC190	1q23.3	ENSG00000242485	MRPL20	1p36.33	ENSG00000164758	MED30	8q24.11
																																				ENSG00000186517	ARHGAP30	1q23.3	ENSG00000248333	CDK11B	1p36.33	ENSG00000182197	EXT1	8q24.11
																																				ENSG00000188931	CFAP126	1q23.3	ENSG00000279457	WASH9P	1p36.33	ENSG00000205002	AARD	8q24.11
																																				ENSG00000198574	SH2D1B	1q23.3	ENSG00000157933	SKI	1p36.33-p36.32	ENSG00000177570	SAMD12	8q24.11-q24.12
																																				ENSG00000203747	FCGR3A	1q23.3	ENSG00000100154	TTC28	22q12.1	ENSG00000064313	TAF2	8q24.12
																																				ENSG00000215845	TSTD1	1q23.3	ENSG00000168702	LRP1B	2q22.1-q22.2	ENSG00000136960	ENPP2	8q24.12
																																				ENSG00000248485	PCP4L1	1q23.3	ENSG00000115947	ORC4	2q23.1	ENSG00000136982	DSCC1	8q24.12
																																				ENSG00000057252	SOAT1	1q25.2	ENSG00000204406	MBD5	2q23.2	ENSG00000136999	CCN3	8q24.12
																																				ENSG00000075391	RASAL2	1q25.2	ENSG00000111961	SASH1	6q24.3-q25.1	ENSG00000147676	MAL2	8q24.12
																																				ENSG00000116183	PAPPA2	1q25.2	ENSG00000009765	IYD	6q25.1	ENSG00000155792	DEPTOR	8q24.12
																																				ENSG00000116191	RALGPS2	1q25.2	ENSG00000055208	TAB2	6q25.1	ENSG00000164761	TNFRSF11B	8q24.12
																																				ENSG00000116194	ANGPTL1	1q25.2	ENSG00000055211	GINM1	6q25.1	ENSG00000172164	SNTB1	8q24.12
																																				ENSG00000116199	FAM20B	1q25.2	ENSG00000111962	UST	6q25.1	ENSG00000172167	MTBP	8q24.12
																																				ENSG00000116218	NPHS2	1q25.2	ENSG00000111981	ULBP1	6q25.1	ENSG00000172172	MRPL13	8q24.12
																																				ENSG00000116260	QSOX1	1q25.2	ENSG00000120253	NUP43	6q25.1	ENSG00000184374	COLEC10	8q24.12
																																				ENSG00000121454	LHX4	1q25.2	ENSG00000120254	MTHFD1L	6q25.1	ENSG00000187955	COL14A1	8q24.12
																																				ENSG00000135837	CEP350	1q25.2	ENSG00000120256	LRP11	6q25.1	ENSG00000104537	ANXA13	8q24.13
																																				ENSG00000143322	ABL2	1q25.2	ENSG00000120262	CCDC170	6q25.1	ENSG00000104549	SQLE	8q24.13
																																				ENSG00000143337	TOR1AIP1	1q25.2	ENSG00000120265	PCMT1	6q25.1	ENSG00000136986	DERL1	8q24.13
																																				ENSG00000143340	FAM163A	1q25.2	ENSG00000120278	PLEKHG1	6q25.1	ENSG00000147684	NDUFB9	8q24.13
																																				ENSG00000162779	AXDND1	1q25.2	ENSG00000131013	PPIL4	6q25.1	ENSG00000147687	TATDN1	8q24.13
																																				ENSG00000162782	TDRD5	1q25.2	ENSG00000131015	ULBP2	6q25.1	ENSG00000147689	FAM83A	8q24.13
																																				ENSG00000169905	TOR1AIP2	1q25.2	ENSG00000131016	AKAP12	6q25.1	ENSG00000156787	TBC1D31	8q24.13
																																				ENSG00000186283	TOR3A	1q25.2	ENSG00000131019	ULBP3	6q25.1	ENSG00000156795	WDYHV1	8q24.13
																																				ENSG00000240021	TEX35	1q25.2	ENSG00000131023	LATS1	6q25.1	ENSG00000156802	ATAD2	8q24.13
																																				ENSG00000230124	ACBD6	1q25.2-q25.3	ENSG00000146476	ARMT1	6q25.1	ENSG00000156804	FBXO32	8q24.13
																																				ENSG00000116406	EDEM3	1q25.3	ENSG00000155906	RMND1	6q25.1	ENSG00000156831	NSMCE2	8q24.13
																																				ENSG00000116667	C1orf21	1q25.3	ENSG00000155918	RAET1L	6q25.1	ENSG00000164961	WASHC5	8q24.13
																																				ENSG00000116668	SWT1	1q25.3	ENSG00000164520	RAET1E	6q25.1	ENSG00000164983	TMEM65	8q24.13
																																				ENSG00000116679	IVNS1ABP	1q25.3	ENSG00000177688	SUMO4	6q25.1	ENSG00000165156	ZHX1	8q24.13
																																				ENSG00000116698	SMG7	1q25.3	ENSG00000178199	ZC3H12D	6q25.1	ENSG00000170873	MTSS1	8q24.13
																																				ENSG00000116701	NCF2	1q25.3	ENSG00000181472	ZBTB2	6q25.1	ENSG00000170881	RNF139	8q24.13
																																				ENSG00000135842	NIBAN1	1q25.3	ENSG00000186625	KATNA1	6q25.1	ENSG00000170961	HAS2	8q24.13
																																				ENSG00000143344	RGL1	1q25.3	ENSG00000203722	RAET1G	6q25.1	ENSG00000173334	TRIB1	8q24.13
																																				ENSG00000162704	ARPC5	1q25.3	ENSG00000091831	ESR1	6q25.1-q25.2	ENSG00000175946	KLHL38	8q24.13
																																				ENSG00000173627	APOBEC4	1q25.3	ENSG00000074706	IPCEF1	6q25.2	ENSG00000176853	FAM91A1	8q24.13
																																				ENSG00000179930	ZNF648	1q25.3	ENSG00000091844	RGS17	6q25.2	ENSG00000178764	ZHX2	8q24.13
																																				ENSG00000198216	CACNA1E	1q25.3	ENSG00000112029	FBXO5	6q25.2	ENSG00000180938	ZNF572	8q24.13
																																				ENSG00000000971	CFH	1q31.3	ENSG00000112031	MTRF1L	6q25.2	ENSG00000183665	TRMT12	8q24.13
																																				ENSG00000151414	NEK7	1q31.3	ENSG00000112038	OPRM1	6q25.2	ENSG00000189376	C8orf76	8q24.13
																																				ENSG00000151418	ATP6V1G3	1q31.3	ENSG00000120279	MYCT1	6q25.2	ENSG00000214814	FER1L6	8q24.13
																																				ENSG00000162687	KCNT2	1q31.3	ENSG00000146469	VIP	6q25.2	ENSG00000259305	ZHX1-C8orf76	8q24.13
																																				ENSG00000081237	PTPRC	1q31.3-q32.1	ENSG00000153721	CNKSR3	6q25.2	ENSG00000136997	MYC	8q24.21
																																				ENSG00000135744	AGT	1q42.2	ENSG00000213079	SCAF8	6q25.2	ENSG00000147697	GSDMC	8q24.21
																																				ENSG00000135773	CAPN9	1q42.2	ENSG00000146426	TIAM2	6q25.2-q25.3	ENSG00000153310	CYRIB	8q24.21
																																				ENSG00000153230	OR14K1	1q44	ENSG00000029639	TFB1M	6q25.3	ENSG00000168672	LRATD2	8q24.21
																																				ENSG00000162722	TRIM58	1q44	ENSG00000049618	ARID1B	6q25.3	ENSG00000212993	POU5F1B	8q24.21
																																				ENSG00000162727	OR2M5	1q44	ENSG00000074771	NOX3	6q25.3	ENSG00000153317	ASAP1	8q24.21-q24.22
																																				ENSG00000169214	OR6F1	1q44	ENSG00000078269	SYNJ2	6q25.3	ENSG00000008513	ST3GAL1	8q24.22
																																				ENSG00000171161	ZNF672	1q44	ENSG00000092820	EZR	6q25.3	ENSG00000042832	TG	8q24.22
																																				ENSG00000171163	ZNF692	1q44	ENSG00000112096	SOD2	6q25.3	ENSG00000066827	ZFAT	8q24.22
																																				ENSG00000171180	OR2M4	1q44	ENSG00000112110	MRPL18	6q25.3	ENSG00000104415	CCN4	8q24.22
																																				ENSG00000175137	SH3BP5L	1q44	ENSG00000112499	SLC22A2	6q25.3	ENSG00000104419	NDRG1	8q24.22
																																				ENSG00000175143	OR2T1	1q44	ENSG00000120437	ACAT2	6q25.3	ENSG00000129292	PHF20L1	8q24.22
																																				ENSG00000177151	OR2T35	1q44	ENSG00000120438	TCP1	6q25.3	ENSG00000129295	LRRC6	8q24.22
																																				ENSG00000177174	OR14C36	1q44	ENSG00000122335	SERAC1	6q25.3	ENSG00000132294	EFR3A	8q24.22
																																				ENSG00000177186	OR2M7	1q44	ENSG00000130338	TULP4	6q25.3	ENSG00000132297	HHLA1	8q24.22
																																				ENSG00000177201	OR2T12	1q44	ENSG00000130363	RSPH3	6q25.3	ENSG00000155897	ADCY8	8q24.22
																																				ENSG00000177212	OR2T33	1q44	ENSG00000130368	MAS1	6q25.3	ENSG00000155926	SLA	8q24.22
																																				ENSG00000177275	OR2AJ1	1q44	ENSG00000146425	DYNLT1	6q25.3	ENSG00000165071	TMEM71	8q24.22
																																				ENSG00000177462	OR2T8	1q44	ENSG00000146433	TMEM181	6q25.3	ENSG00000184156	KCNQ3	8q24.22
																																				ENSG00000182783	OR2T29	1q44	ENSG00000146453	PNLDC1	6q25.3	ENSG00000253117	OC90	8q24.22
																																				ENSG00000183310	OR2T34	1q44	ENSG00000146457	WTAP	6q25.3	ENSG00000131773	KHDRBS3	8q24.23
																																				ENSG00000184022	OR2T10	1q44	ENSG00000146477	SLC22A3	6q25.3	ENSG00000169436	COL22A1	8q24.23-q24.3
																																				ENSG00000187080	OR2AK2	1q44	ENSG00000164674	SYTL3	6q25.3	ENSG00000014164	ZC3H3	8q24.3
																																				ENSG00000187701	OR2T27	1q44	ENSG00000164691	TAGAP	6q25.3	ENSG00000022567	SLC45A4	8q24.3
																																				ENSG00000188558	OR2G6	1q44	ENSG00000164694	FNDC1	6q25.3	ENSG00000104472	CHRAC1	8q24.3
																																				ENSG00000189181	OR14I1	1q44	ENSG00000171217	CLDN20	6q25.3	ENSG00000104499	GML	8q24.3
																																				ENSG00000196071	OR2L13	1q44	ENSG00000175003	SLC22A1	6q25.3	ENSG00000104518	GSDMD	8q24.3
																																				ENSG00000196240	OR2T2	1q44	ENSG00000175048	ZDHHC14	6q25.3	ENSG00000104522	TSTA3	8q24.3
																																				ENSG00000196539	OR2T3	1q44	ENSG00000197081	IGF2R	6q25.3	ENSG00000104524	PYCR3	8q24.3
																																				ENSG00000196772	OR14A16	1q44	ENSG00000215712	TMEM242	6q25.3	ENSG00000104529	EEF1D	8q24.3
																																				ENSG00000196944	OR2T4	1q44	ENSG00000272047	GTF2H5	6q25.3	ENSG00000105339	DENND3	8q24.3
																																				ENSG00000197437	OR13G1	1q44	ENSG00000198670	LPA	6q25.3-q26	ENSG00000123908	AGO2	8q24.3
																																				ENSG00000197454	OR2L5	1q44	ENSG00000026652	AGPAT4	6q26	ENSG00000126233	SLURP1	8q24.3
																																				ENSG00000197591	OR11L1	1q44	ENSG00000085511	MAP3K4	6q26	ENSG00000130193	THEM6	8q24.3
																																				ENSG00000198104	OR2T6	1q44	ENSG00000112530	PACRG	6q26	ENSG00000147813	NAPRT	8q24.3
																																				ENSG00000198128	OR2L3	1q44	ENSG00000112531	QKI	6q26	ENSG00000158106	RHPN1	8q24.3
																																				ENSG00000198601	OR2M2	1q44	ENSG00000122194	PLG	6q26	ENSG00000160882	CYP11B1	8q24.3
																																				ENSG00000203661	OR2T5	1q44	ENSG00000185345	PRKN	6q26	ENSG00000160886	LY6K	8q24.3
																																				ENSG00000203663	OR2L2	1q44	ENSG00000008018	PSMB1	6q27	ENSG00000160932	LY6E	8q24.3
																																				ENSG00000221888	OR1C1	1q44	ENSG00000026297	RNASET2	6q27	ENSG00000167632	TRAPPC9	8q24.3
																																				ENSG00000227152	OR2T7	1q44	ENSG00000060762	MPC1	6q27	ENSG00000167653	PSCA	8q24.3
																																				ENSG00000228198	OR2M3	1q44	ENSG00000071242	RPS6KA2	6q27	ENSG00000167656	LY6D	8q24.3
																																				ENSG00000238243	OR2W3	1q44	ENSG00000071994	PDCD2	6q27	ENSG00000169398	PTK2	8q24.3
																																				ENSG00000241128	OR14A2	1q44	ENSG00000112494	UNC93A	6q27	ENSG00000169427	KCNK9	8q24.3
																																				ENSG00000259823	LYPD8	1q44	ENSG00000112539	C6orf118	6q27	ENSG00000171045	TSNARE1	8q24.3
																																				ENSG00000090512	FETUB	3q27.3	ENSG00000112541	PDE10A	6q27	ENSG00000176956	LY6H	8q24.3
																																				ENSG00000090520	DNAJB11	3q27.3	ENSG00000112584	FAM120B	6q27	ENSG00000178209	PLEC	8q24.3
																																				ENSG00000113838	TBCCD1	3q27.3	ENSG00000112592	TBP	6q27	ENSG00000178685	PARP10	8q24.3
																																				ENSG00000113889	KNG1	3q27.3	ENSG00000120436	GPR31	6q27	ENSG00000178719	GRINA	8q24.3
																																				ENSG00000113905	HRG	3q27.3	ENSG00000120440	TTLL2	6q27	ENSG00000178814	OPLAH	8q24.3
																																				ENSG00000145192	AHSG	3q27.3	ENSG00000130023	ERMARD	6q27	ENSG00000178896	EXOSC4	8q24.3
																																				ENSG00000213139	CRYGS	3q27.3	ENSG00000130024	PHF10	6q27	ENSG00000179142	CYP11B2	8q24.3
																																				ENSG00000145012	LPP	3q27.3-q28	ENSG00000164458	TBXT	6q27	ENSG00000179886	TIGD5	8q24.3
																																				ENSG00000028310	BRD9	5p15.33	ENSG00000166984	TCP10L2	6q27	ENSG00000179950	PUF60	8q24.3
																																				ENSG00000063438	AHRR	5p15.33	ENSG00000176381	PRR18	6q27	ENSG00000180155	LYNX1	8q24.3
																																				ENSG00000066230	SLC9A3	5p15.33	ENSG00000184465	WDR27	6q27	ENSG00000180900	SCRIB	8q24.3
																																				ENSG00000071539	TRIP13	5p15.33	ENSG00000184786	TCTE3	6q27	ENSG00000180921	FAM83H	8q24.3
																																				ENSG00000073578	SDHA	5p15.33	ENSG00000185127	C6orf120	6q27	ENSG00000181085	MAPK15	8q24.3
																																				ENSG00000112877	CEP72	5p15.33	ENSG00000186340	THBS2	6q27	ENSG00000181135	ZNF707	8q24.3
																																				ENSG00000113504	SLC12A7	5p15.33	ENSG00000198719	DLL1	6q27	ENSG00000181638	ZFP41	8q24.3
																																				ENSG00000145506	NKD2	5p15.33	ENSG00000198818	SFT2D1	6q27	ENSG00000181790	ADGRB1	8q24.3
																																				ENSG00000153404	PLEKHG4B	5p15.33	ENSG00000203690	TCP10	6q27	ENSG00000182759	MAFA	8q24.3
																																				ENSG00000164362	TERT	5p15.33	ENSG00000213066	FGFR1OP	6q27	ENSG00000183309	ZNF623	8q24.3
																																				ENSG00000164363	SLC6A18	5p15.33	ENSG00000099810	MTAP	9p21.3	ENSG00000184428	TOP1MT	8q24.3
																																				ENSG00000164366	CCDC127	5p15.33	ENSG00000147883	CDKN2B	9p21.3	ENSG00000184489	PTP4A3	8q24.3
																																				ENSG00000171368	TPPP	5p15.33	ENSG00000147889	CDKN2A	9p21.3	ENSG00000185189	NRBP2	8q24.3
																																				ENSG00000174358	SLC6A19	5p15.33	ENSG00000176399	DMRTA1	9p21.3	ENSG00000185730	ZNF696	8q24.3
																																				ENSG00000180104	EXOC3	5p15.33				ENSG00000186583	SPATC1	8q24.3
																																				ENSG00000185028	LRRC14B	5p15.33				ENSG00000197353	LYPD2	8q24.3
																																				ENSG00000188818	ZDHHC11	5p15.33				ENSG00000197858	GPAA1	8q24.3
																																				ENSG00000206077	ZDHHC11B	5p15.33				ENSG00000198576	ARC	8q24.3
																																				ENSG00000249915	PDCD6	5p15.33				ENSG00000204839	MROH6	8q24.3
																																				ENSG00000156172	C8orf37	8q22.1				ENSG00000204882	GPR20	8q24.3
																																				ENSG00000175895	PLEKHF2	8q22.1				ENSG00000234616	JRK	8q24.3
																																				ENSG00000147677	EIF3H	8q23.3-q24.11				ENSG00000250571	GLI4	8q24.3
																																				ENSG00000147679	UTP23	8q24.11				ENSG00000255181	CCDC166	8q24.3
																																				ENSG00000164754	RAD21	8q24.11				ENSG00000261150	EPPK1	8q24.3
																																				ENSG00000164758	MED30	8q24.11				ENSG00000261667	LY6L	8q24.3
																																				ENSG00000205002	AARD	8q24.11				ENSG00000277494	GPIHBP1	8q24.3
																																				ENSG00000177570	SAMD12	8q24.11-q24.12
																																				ENSG00000064313	TAF2	8q24.12
																																				ENSG00000136960	ENPP2	8q24.12
																																				ENSG00000136982	DSCC1	8q24.12
																																				ENSG00000136999	CCN3	8q24.12
																																				ENSG00000147676	MAL2	8q24.12
																																				ENSG00000155792	DEPTOR	8q24.12
																																				ENSG00000164761	TNFRSF11B	8q24.12
																																				ENSG00000172164	SNTB1	8q24.12
																																				ENSG00000172167	MTBP	8q24.12
																																				ENSG00000172172	MRPL13	8q24.12
																																				ENSG00000184374	COLEC10	8q24.12
																																				ENSG00000187955	COL14A1	8q24.12
																																				ENSG00000104537	ANXA13	8q24.13
																																				ENSG00000104549	SQLE	8q24.13
																																				ENSG00000136986	DERL1	8q24.13
																																				ENSG00000147684	NDUFB9	8q24.13
																																				ENSG00000147687	TATDN1	8q24.13
																																				ENSG00000147689	FAM83A	8q24.13
																																				ENSG00000156787	TBC1D31	8q24.13
																																				ENSG00000156795	WDYHV1	8q24.13
																																				ENSG00000156802	ATAD2	8q24.13
																																				ENSG00000156804	FBXO32	8q24.13
																																				ENSG00000156831	NSMCE2	8q24.13
																																				ENSG00000164961	WASHC5	8q24.13
																																				ENSG00000164983	TMEM65	8q24.13
																																				ENSG00000165156	ZHX1	8q24.13
																																				ENSG00000170873	MTSS1	8q24.13
																																				ENSG00000170881	RNF139	8q24.13
																																				ENSG00000170961	HAS2	8q24.13
																																				ENSG00000173334	TRIB1	8q24.13
																																				ENSG00000175946	KLHL38	8q24.13
																																				ENSG00000176853	FAM91A1	8q24.13
																																				ENSG00000178764	ZHX2	8q24.13
																																				ENSG00000180938	ZNF572	8q24.13
																																				ENSG00000183665	TRMT12	8q24.13
																																				ENSG00000189376	C8orf76	8q24.13
																																				ENSG00000214814	FER1L6	8q24.13
																																				ENSG00000259305	ZHX1-C8orf76	8q24.13
																																				ENSG00000136997	MYC	8q24.21
																																				ENSG00000147697	GSDMC	8q24.21
																																				ENSG00000153310	CYRIB	8q24.21
																																				ENSG00000168672	LRATD2	8q24.21
																																				ENSG00000212993	POU5F1B	8q24.21
																																				ENSG00000153317	ASAP1	8q24.21-q24.22
																																				ENSG00000008513	ST3GAL1	8q24.22
																																				ENSG00000042832	TG	8q24.22
																																				ENSG00000104415	CCN4	8q24.22
																																				ENSG00000104419	NDRG1	8q24.22
																																				ENSG00000129292	PHF20L1	8q24.22
																																				ENSG00000129295	LRRC6	8q24.22
																																				ENSG00000132294	EFR3A	8q24.22
																																				ENSG00000132297	HHLA1	8q24.22
																																				ENSG00000155897	ADCY8	8q24.22
																																				ENSG00000155926	SLA	8q24.22
																																				ENSG00000165071	TMEM71	8q24.22
																																				ENSG00000184156	KCNQ3	8q24.22
																																				ENSG00000253117	OC90	8q24.22
																																				ENSG00000131773	KHDRBS3	8q24.23

## Sheet: MicroRNA
Cluster I Up-regulated	Cluster I Down-regulated	Cluster II Up-regulated	Cluster II Down-regulated	Cluster III Up-regulated	Cluster III Down-regulated	Cluster IV Up-regulated	Cluster IV Down-regulated	Cluster V Up-regulated	Cluster V Down-regulated	Cluster VI Up-regulated	Cluster VI Down-regulated	Cluster VII Up-regulated	Cluster VII Down-regulated	Cluster VIII Up-regulated	Cluster VIII Down-regulated
列1	列2	列3	列4	列5	列6	列7	列8	列9	列10	列11	列12	列13	列14	列15	列16
hsa-let-7c-3p	hsa-miR-10a-5p	hsa-miR-345-5p	hsa-miR-122-5p	-	-	hsa-let-7i-3p	hsa-let-7g-5p	hsa-miR-654-5p	-	hsa-let-7a-5p	hsa-miR-101-5p	hsa-miR-101-3p	hsa-let-7b-3p	hsa-miR-106a-5p	hsa-miR-29a-3p
hsa-let-7c-5p	hsa-miR-126-5p	hsa-miR-6510-3p				hsa-miR-10a-3p	hsa-miR-103a-2-5p			hsa-let-7d-3p	hsa-miR-135a-5p	hsa-miR-107	hsa-let-7b-5p	hsa-miR-149-3p
hsa-miR-105-5p	hsa-miR-142-3p					hsa-miR-10a-5p	hsa-miR-103a-3p			hsa-let-7d-5p	hsa-miR-216a-3p	hsa-miR-122-5p	hsa-let-7d-5p	hsa-miR-183-3p
hsa-miR-1179	hsa-miR-143-3p					hsa-miR-1247-3p	hsa-miR-1180-3p			hsa-let-7e-5p	hsa-miR-216a-5p	hsa-miR-126-3p	hsa-let-7e-3p	hsa-miR-205-5p
hsa-miR-1180-3p	hsa-miR-143-5p					hsa-miR-1247-5p	hsa-miR-1185-1-3p			hsa-miR-106b-3p	hsa-miR-216b-5p	hsa-miR-126-5p	hsa-let-7e-5p	hsa-miR-449a
hsa-miR-1197	hsa-miR-145-3p					hsa-miR-135b-5p	hsa-miR-1197			hsa-miR-10b-3p	hsa-miR-217	hsa-miR-1269a	hsa-let-7i-3p	hsa-miR-944
hsa-miR-1224-5p	hsa-miR-145-5p					hsa-miR-141-3p	hsa-miR-124-3p			hsa-miR-10b-5p	hsa-miR-219a-5p	hsa-miR-1269b	hsa-let-7i-5p	hsa-miR-96-3p
hsa-miR-124-3p	hsa-miR-146a-3p					hsa-miR-141-5p	hsa-miR-1254			hsa-miR-1226-3p	hsa-miR-29c-3p	hsa-miR-1277-3p	hsa-miR-1247-5p	hsa-miR-96-5p
hsa-miR-1249	hsa-miR-146b-3p					hsa-miR-143-3p	hsa-miR-1270			hsa-miR-1248	hsa-miR-335-5p	hsa-miR-1295a	hsa-miR-125a-3p
hsa-miR-1250-5p	hsa-miR-146b-5p					hsa-miR-150-5p	hsa-miR-1275			hsa-miR-1254	hsa-miR-374a-5p	hsa-miR-1295b-5p	hsa-miR-125a-5p
hsa-miR-125b-1-3p	hsa-miR-148a-3p					hsa-miR-199a-3p	hsa-miR-128-3p			hsa-miR-125a-3p	hsa-miR-552-3p	hsa-miR-1307-5p	hsa-miR-125b-1-3p
hsa-miR-125b-5p	hsa-miR-148a-5p					hsa-miR-199a-5p	hsa-miR-1291			hsa-miR-1262	hsa-miR-552-5p	hsa-miR-140-5p	hsa-miR-1271-5p
hsa-miR-127-5p	hsa-miR-151a-3p					hsa-miR-199b-3p	hsa-miR-1292-5p			hsa-miR-1275	hsa-miR-95-3p	hsa-miR-1468-5p	hsa-miR-127-3p
hsa-miR-128-1-5p	hsa-miR-152-3p					hsa-miR-199b-5p	hsa-miR-1306-3p			hsa-miR-1287-5p	hsa-miR-99a-3p	hsa-miR-148a-3p	hsa-miR-129-5p
hsa-miR-128-3p	hsa-miR-155-5p					hsa-miR-200a-3p	hsa-miR-1306-5p			hsa-miR-1292-5p	hsa-miR-99a-5p	hsa-miR-148a-5p	hsa-miR-130a-3p
hsa-miR-129-1-3p	hsa-miR-18a-5p					hsa-miR-200a-5p	hsa-miR-1307-3p			hsa-miR-1293		hsa-miR-151a-5p	hsa-miR-132-3p
hsa-miR-129-2-3p	hsa-miR-193a-3p					hsa-miR-200b-3p	hsa-miR-1307-5p			hsa-miR-1301-3p		hsa-miR-15a-5p	hsa-miR-132-5p
hsa-miR-129-5p	hsa-miR-193a-5p					hsa-miR-200b-5p	hsa-miR-1343-3p			hsa-miR-1306-3p		hsa-miR-17-3p	hsa-miR-134-3p
hsa-miR-1296-5p	hsa-miR-194-3p					hsa-miR-200c-3p	hsa-miR-139-5p			hsa-miR-146a-5p		hsa-miR-192-3p	hsa-miR-134-5p
hsa-miR-132-3p	hsa-miR-199a-3p					hsa-miR-203a	hsa-miR-140-3p			hsa-miR-15b-3p		hsa-miR-192-5p	hsa-miR-135b-3p
hsa-miR-132-5p	hsa-miR-199a-5p					hsa-miR-203b-3p	hsa-miR-140-5p			hsa-miR-15b-5p		hsa-miR-193a-3p	hsa-miR-135b-5p
hsa-miR-134-3p	hsa-miR-199b-3p					hsa-miR-21-3p	hsa-miR-151a-5p			hsa-miR-185-3p		hsa-miR-193b-3p	hsa-miR-138-5p
hsa-miR-135a-3p	hsa-miR-21-3p					hsa-miR-214-3p	hsa-miR-15a-5p			hsa-miR-187-3p		hsa-miR-193b-5p	hsa-miR-149-5p
hsa-miR-135a-5p	hsa-miR-214-5p					hsa-miR-214-5p	hsa-miR-16-1-3p			hsa-miR-18a-3p		hsa-miR-194-5p	hsa-miR-154-5p
hsa-miR-136-3p	hsa-miR-215-5p					hsa-miR-215-3p	hsa-miR-16-5p			hsa-miR-18b-3p		hsa-miR-19a-3p	hsa-miR-181a-2-3p
hsa-miR-136-5p	hsa-miR-21-5p					hsa-miR-215-5p	hsa-miR-188-3p			hsa-miR-191-3p		hsa-miR-20a-5p	hsa-miR-181a-3p
hsa-miR-137	hsa-miR-221-3p					hsa-miR-21-5p	hsa-miR-18b-3p			hsa-miR-196a-5p		hsa-miR-22-3p	hsa-miR-181a-5p
hsa-miR-138-1-3p	hsa-miR-222-5p					hsa-miR-223-3p	hsa-miR-197-3p			hsa-miR-210-3p		hsa-miR-224-3p	hsa-miR-181b-3p
hsa-miR-138-5p	hsa-miR-22-3p					hsa-miR-223-5p	hsa-miR-206			hsa-miR-212-3p		hsa-miR-224-5p	hsa-miR-181b-5p
hsa-miR-139-3p	hsa-miR-224-3p					hsa-miR-24-1-5p	hsa-miR-20b-5p			hsa-miR-221-5p		hsa-miR-26b-5p	hsa-miR-181c-3p
hsa-miR-149-5p	hsa-miR-224-5p					hsa-miR-24-2-5p	hsa-miR-219a-1-3p			hsa-miR-222-5p		hsa-miR-28-5p	hsa-miR-181c-5p
hsa-miR-153-3p	hsa-miR-23b-3p					hsa-miR-27a-3p	hsa-miR-219a-2-3p			hsa-miR-23a-3p		hsa-miR-30e-3p	hsa-miR-181d-5p
hsa-miR-153-5p	hsa-miR-23b-5p					hsa-miR-27b-3p	hsa-miR-301b			hsa-miR-23a-5p		hsa-miR-30e-5p	hsa-miR-183-5p
hsa-miR-154-5p	hsa-miR-24-1-5p					hsa-miR-375	hsa-miR-3074-5p			hsa-miR-25-5p		hsa-miR-32-3p	hsa-miR-187-3p
hsa-miR-181a-2-3p	hsa-miR-24-3p					hsa-miR-429	hsa-miR-30b-3p			hsa-miR-296-3p		hsa-miR-32-5p	hsa-miR-196a-5p
hsa-miR-181a-3p	hsa-miR-25-3p					hsa-miR-4772-3p	hsa-miR-30c-1-3p			hsa-miR-296-5p		hsa-miR-33a-3p	hsa-miR-199b-5p
hsa-miR-181a-5p	hsa-miR-26b-3p					hsa-miR-4772-5p	hsa-miR-30c-5p			hsa-miR-29b-1-5p		hsa-miR-33a-5p	hsa-miR-200c-5p
hsa-miR-181b-5p	hsa-miR-26b-5p					hsa-miR-642a-5p	hsa-miR-30e-5p			hsa-miR-3074-5p		hsa-miR-34a-5p	hsa-miR-203b-3p
hsa-miR-181c-3p	hsa-miR-27b-3p					hsa-miR-6503-5p	hsa-miR-3157-3p			hsa-miR-3127-5p		hsa-miR-3613-5p	hsa-miR-212-3p
hsa-miR-181c-5p	hsa-miR-27b-5p					hsa-miR-802	hsa-miR-323a-5p			hsa-miR-3130-5p		hsa-miR-365a-3p	hsa-miR-218-5p
hsa-miR-181d-5p	hsa-miR-28-3p						hsa-miR-32-3p			hsa-miR-3136-5p		hsa-miR-365b-3p	hsa-miR-24-2-5p
hsa-miR-184	hsa-miR-28-5p						hsa-miR-324-3p			hsa-miR-3154		hsa-miR-374a-3p	hsa-miR-31-3p
hsa-miR-190a-5p	hsa-miR-30b-5p						hsa-miR-328-3p			hsa-miR-3187-3p		hsa-miR-374a-5p	hsa-miR-31-5p
hsa-miR-195-3p	hsa-miR-30d-5p						hsa-miR-340-3p			hsa-miR-320a		hsa-miR-374b-5p	hsa-miR-323a-3p
hsa-miR-219a-2-3p	hsa-miR-3130-5p						hsa-miR-3607-5p			hsa-miR-320b		hsa-miR-378a-3p	hsa-miR-323b-3p
hsa-miR-219a-5p	hsa-miR-34a-5p						hsa-miR-3609			hsa-miR-320c		hsa-miR-378c	hsa-miR-330-3p
hsa-miR-299-3p	hsa-miR-3614-5p						hsa-miR-3613-5p			hsa-miR-320d		hsa-miR-378d	hsa-miR-330-5p
hsa-miR-301a-3p	hsa-miR-365a-3p						hsa-miR-3615			hsa-miR-324-3p		hsa-miR-452-3p	hsa-miR-342-3p
hsa-miR-301a-5p	hsa-miR-365b-3p						hsa-miR-361-5p			hsa-miR-324-5p		hsa-miR-452-5p	hsa-miR-342-5p
hsa-miR-3065-3p	hsa-miR-375						hsa-miR-362-5p			hsa-miR-339-3p		hsa-miR-455-3p	hsa-miR-34b-3p
hsa-miR-3065-5p	hsa-miR-378a-3p						hsa-miR-3667-5p			hsa-miR-339-5p		hsa-miR-455-5p	hsa-miR-34b-5p
hsa-miR-30c-2-3p	hsa-miR-378a-5p						hsa-miR-3687			hsa-miR-34b-3p		hsa-miR-4652-5p	hsa-miR-34c-3p
hsa-miR-3200-3p	hsa-miR-378d						hsa-miR-376a-3p			hsa-miR-3605-3p		hsa-miR-4662a-5p	hsa-miR-34c-5p
hsa-miR-323a-3p	hsa-miR-425-5p						hsa-miR-380-3p			hsa-miR-3609		hsa-miR-4677-3p	hsa-miR-369-5p
hsa-miR-323a-5p	hsa-miR-452-3p						hsa-miR-3928-3p			hsa-miR-3610		hsa-miR-505-3p	hsa-miR-370-5p
hsa-miR-323b-3p	hsa-miR-452-5p						hsa-miR-410-5p			hsa-miR-3648		hsa-miR-505-5p	hsa-miR-377-3p
hsa-miR-328-3p	hsa-miR-455-3p						hsa-miR-421			hsa-miR-3651		hsa-miR-548b-3p	hsa-miR-377-5p
hsa-miR-329-3p	hsa-miR-4724-5p						hsa-miR-423-3p			hsa-miR-3653		hsa-miR-548d-3p	hsa-miR-379-5p
hsa-miR-330-3p	hsa-miR-4772-3p						hsa-miR-423-5p			hsa-miR-365b-5p		hsa-miR-5589-3p	hsa-miR-382-5p
hsa-miR-335-5p	hsa-miR-4772-5p						hsa-miR-433-5p			hsa-miR-3917		hsa-miR-5589-5p	hsa-miR-409-3p
hsa-miR-338-3p	hsa-miR-489-3p						hsa-miR-4461			hsa-miR-3922-3p		hsa-miR-5690	hsa-miR-409-5p
hsa-miR-338-5p	hsa-miR-493-3p						hsa-miR-454-3p			hsa-miR-3928-3p		hsa-miR-576-5p	hsa-miR-431-3p
hsa-miR-346	hsa-miR-493-5p						hsa-miR-4662a-5p			hsa-miR-3940-3p		hsa-miR-590-3p	hsa-miR-4473
hsa-miR-3622a-3p	hsa-miR-5000-3p						hsa-miR-483-3p			hsa-miR-423-3p		hsa-miR-616-5p	hsa-miR-450a-5p
hsa-miR-363-3p	hsa-miR-511-5p						hsa-miR-483-5p			hsa-miR-424-3p		hsa-miR-618	hsa-miR-450b-5p
hsa-miR-369-3p	hsa-miR-574-3p						hsa-miR-484			hsa-miR-4326		hsa-miR-624-5p	hsa-miR-4521
hsa-miR-370-3p	hsa-miR-653-5p						hsa-miR-487b-5p			hsa-miR-4423-5p		hsa-miR-651-5p	hsa-miR-539-5p
hsa-miR-370-5p	hsa-miR-675-3p						hsa-miR-491-3p			hsa-miR-4431		hsa-miR-6715a-3p	hsa-miR-542-5p
hsa-miR-376a-3p	hsa-miR-942-5p						hsa-miR-495-5p			hsa-miR-4449		hsa-miR-6715b-3p	hsa-miR-577
hsa-miR-376a-5p	hsa-miR-944						hsa-miR-501-3p			hsa-miR-4521		hsa-miR-885-5p	hsa-miR-598-3p
hsa-miR-377-5p							hsa-miR-505-5p			hsa-miR-4709-3p		hsa-miR-122-3p	hsa-miR-625-3p
hsa-miR-379-3p							hsa-miR-506-3p			hsa-miR-4746-5p		hsa-miR-1323	hsa-miR-625-5p
hsa-miR-379-5p							hsa-miR-508-5p			hsa-miR-484		hsa-miR-498	hsa-miR-629-5p
hsa-miR-380-3p							hsa-miR-509-3-5p			hsa-miR-500a-5p		hsa-miR-512-5p	hsa-miR-652-3p
hsa-miR-380-5p							hsa-miR-513c-5p			hsa-miR-500b-3p		hsa-miR-515-5p	hsa-miR-654-3p
hsa-miR-381-5p							hsa-miR-514a-3p			hsa-miR-500b-5p		hsa-miR-516b-5p	hsa-miR-6720-3p
hsa-miR-382-3p							hsa-miR-514a-5p			hsa-miR-501-3p		hsa-miR-517-5p	hsa-miR-6842-3p
hsa-miR-382-5p							hsa-miR-539-3p			hsa-miR-501-5p		hsa-miR-517a-3p	hsa-miR-708-3p
hsa-miR-383-5p							hsa-miR-541-5p			hsa-miR-502-3p		hsa-miR-517b-3p	hsa-miR-708-5p
hsa-miR-3943							hsa-miR-543			hsa-miR-503-3p		hsa-miR-517c-3p	hsa-miR-758-5p
hsa-miR-409-5p							hsa-miR-548f-3p			hsa-miR-506-3p		hsa-miR-518a-5p	hsa-miR-7-5p
hsa-miR-410-3p							hsa-miR-548y			hsa-miR-507		hsa-miR-518b	hsa-miR-874-3p
hsa-miR-410-5p							hsa-miR-589-3p			hsa-miR-508-3p		hsa-miR-518c-3p	hsa-miR-92b-3p
hsa-miR-411-3p							hsa-miR-589-5p			hsa-miR-508-5p		hsa-miR-518c-5p	hsa-miR-99b-3p
hsa-miR-412-5p							hsa-miR-616-5p			hsa-miR-509-3-5p		hsa-miR-518f-3p	hsa-miR-99b-5p
hsa-miR-431-3p							hsa-miR-618			hsa-miR-509-3p		hsa-miR-518f-5p
hsa-miR-432-5p							hsa-miR-628-5p			hsa-miR-513a-5p		hsa-miR-519a-3p
hsa-miR-433-3p							hsa-miR-6511b-3p			hsa-miR-513b-5p		hsa-miR-519b-3p
hsa-miR-433-5p							hsa-miR-664a-5p			hsa-miR-513c-5p		hsa-miR-519c-3p
hsa-miR-454-3p							hsa-miR-668-3p			hsa-miR-514a-3p		hsa-miR-519d-3p
hsa-miR-4787-3p							hsa-miR-671-3p			hsa-miR-514a-5p		hsa-miR-519e-3p
hsa-miR-485-3p							hsa-miR-671-5p			hsa-miR-514b-5p		hsa-miR-520a-3p
hsa-miR-485-5p							hsa-miR-676-3p			hsa-miR-542-5p		hsa-miR-520a-5p
hsa-miR-487a-3p							hsa-miR-6808-3p			hsa-miR-5698		hsa-miR-520b
hsa-miR-487a-5p							hsa-miR-744-3p			hsa-miR-582-3p		hsa-miR-520c-3p
hsa-miR-487b-3p							hsa-miR-744-5p			hsa-miR-584-3p		hsa-miR-520d-5p
hsa-miR-487b-5p							hsa-miR-766-3p			hsa-miR-584-5p		hsa-miR-520e
hsa-miR-490-3p							hsa-miR-770-5p			hsa-miR-589-3p		hsa-miR-520f-3p
hsa-miR-491-3p							hsa-miR-7706			hsa-miR-6087		hsa-miR-520g-3p
hsa-miR-491-5p							hsa-miR-873-5p			hsa-miR-615-3p		hsa-miR-520h
hsa-miR-495-3p							hsa-miR-93-3p			hsa-miR-629-3p		hsa-miR-523-3p
hsa-miR-495-5p							hsa-miR-93-5p			hsa-miR-629-5p		hsa-miR-525-5p
hsa-miR-496							hsa-miR-937-3p			hsa-miR-6509-5p		hsa-miR-526b-5p
hsa-miR-504-5p							hsa-miR-9-3p			hsa-miR-652-3p		hsa-miR-527
hsa-miR-539-3p							hsa-miR-516a-5p			hsa-miR-659-5p		hsa-miR-548x-3p
hsa-miR-539-5p							hsa-miR-519a-5p			hsa-miR-664b-3p		hsa-miR-885-3p
hsa-miR-541-3p										hsa-miR-671-3p
hsa-miR-543										hsa-miR-671-5p
hsa-miR-5683										hsa-miR-6892-5p
hsa-miR-577										hsa-miR-760
hsa-miR-592										hsa-miR-7641
hsa-miR-598-3p										hsa-miR-7702
hsa-miR-628-3p										hsa-miR-7704
hsa-miR-628-5p										hsa-miR-7706
hsa-miR-6511b-3p										hsa-miR-7974
hsa-miR-655-3p										hsa-miR-877-5p
hsa-miR-656-3p										hsa-miR-887-5p
hsa-miR-668-3p										hsa-miR-92a-1-5p
hsa-miR-6720-3p										hsa-miR-93-3p
hsa-miR-708-5p										hsa-miR-937-3p
hsa-miR-7-2-3p										hsa-miR-940
hsa-miR-744-3p										hsa-miR-942-5p
hsa-miR-744-5p										hsa-miR-99b-3p
hsa-miR-758-3p										hsa-miR-99b-5p
hsa-miR-758-5p										hsa-miR-513a-3p
hsa-miR-767-5p										hsa-miR-513c-3p
hsa-miR-769-3p
hsa-miR-769-5p
hsa-miR-770-5p
hsa-miR-874-3p
hsa-miR-889-3p
hsa-miR-891a-5p
hsa-miR-892a
hsa-miR-92b-3p
hsa-miR-92b-5p
hsa-miR-935
hsa-miR-9-3p
hsa-miR-9-5p
hsa-miR-99a-3p
hsa-miR-99a-5p
hsa-miR-302a-5p
hsa-miR-302b-3p
hsa-miR-5584-5p
hsa-miR-891b

## Sheet: Protein
Cluster I Up-regulated	Cluster I Down-regulated	Cluster II Up-regulated	Cluster II Down-regulated	Cluster III Up-regulated	Cluster III Down-regulated	Cluster IV Up-regulated	Cluster IV Down-regulated	Cluster V Up-regulated	Cluster V Down-regulated	Cluster VI Up-regulated	Cluster VI Down-regulated	Cluster VII Up-regulated	Cluster VII Down-regulated	Cluster VIII Up-regulated	Cluster VIII Down-regulated
列1	列2	列3	列4	列5	列6	列7	列8	列9	列10	列11	列12	列13	列14	列15	列16
4EBP1_pS65	BAK	PARP1	-	-	-	AMPKALPHA_pT172	4EBP1_pT37T46	HSP70	-	AKT	FOXO3A	BAK	53BP1	-	-
AKT_pS473	CMYC					INPP4B	CYCLINE1			EEF2	JNK_pT183Y185	CMET_pY1235	AKT
AKT_pT308	CAVEOLIN1					SYK	MIG6			PAXILLIN	SHC_pY317	FOXO3A	BCLXL
BETACATENIN	ECADHERIN					TSC1	RB_pS807S811			GAPDH		IRS1	DVL3
CHK1	FIBRONECTIN						S6_pS240S244			P21		P53	ERK2
CHK1_pS345	NFKBP65_pS536						CYCLINE2			TFRC		S6_pS235S236	GSK3ALPHABETA
CYCLIND1	P90RSK_pT359S363						TFRC			ERCC5		S6_pS240S244	LKB1
DJ1	PAI1						MSH6					FOXM1	MEK1
ERK2	PCNA											G6PD	NF2
GAB2	S6											HEREGULIN	PEA15
GSK3ALPHABETA	VEGFR2											NRAS	PEA15_pS116
GSK3ALPHABETA_pS21S9	XRCC1											SCD1	PKCPANBETAII_pS660
LKB1	BRCA2											SF2	1433ZETA
MAPK_pT202Y204	EIF4G											P62LCKLIGAND
MEK1	G6PD											DIRAS3
MTOR	MYH11											JAB1
MTOR_pS2448	MYOSINIIA_pS1943											CMET
NCADHERIN	P21											MSH2
NF2	TRANSGLUTAMINASE											PARPCLEAVED
NOTCH1	EPPK1											SETD2
P27	P62LCKLIGAND											SNAIL
PEA15	ANNEXIN1
PKCALPHA	CMET
PKCALPHA_pS657	SNAIL
PKCDELTA_pS664	ARAF
RB_pS807S811	CD26
SMAD1	IGF1R_pY1135Y1136
TUBERIN
BRAF
CYCLINE2
GSK3_pS9
PDK1
PEA15_pS116
PKCPANBETAII_pS660
ACETYLATUBULINLYS40
PREX1
ERCC1
BRAF_pS445

## Sheet: Gene Ontology
Cluster I Up-regulated	Cluster I Down-regulated	Cluster II Up-regulated	Cluster II Down-regulated	Cluster III Up-regulated	Cluster III Down-regulated	Cluster IV Up-regulated	Cluster IV Down-regulated	Cluster V Up-regulated	Cluster V Down-regulated	Cluster VI Up-regulated	Cluster VI Down-regulated	Cluster VII Up-regulated	Cluster VII Down-regulated	Cluster VIII Up-regulated	Cluster VIII Down-regulated
列1	列2	列3	列4	列5	列6	列7	列8	列9	列10	列11	列12	列13	列14	列15	列16
GO_SPINAL_CORD_DEVELOPMENT	GO_PHOSPHATIDYLSERINE_ACYL_CHAIN_REMODELING	GO_DNA_DEPENDENT_DNA_REPLICATION_MAINTENANCE_OF_FIDELITY	GO_ION_TRANSPORT	GO_CELL_DEATH_IN_RESPONSE_TO_OXIDATIVE_STRESS	GO_NEGATIVE_REGULATION_OF_GLIOGENESIS	GO_CARDIAC_CHAMBER_DEVELOPMENT	GO_REGULATION_OF_PROTEIN_TARGETING_TO_MITOCHONDRION	GO_REGULATION_OF_MYELOID_CELL_APOPTOTIC_PROCESS	GO_REGULATION_OF_RESPONSE_TO_FOOD	GO_POSITIVE_REGULATION_OF_VIRAL_TRANSCRIPTION	GO_SMAD_PROTEIN_SIGNAL_TRANSDUCTION	GO_POSITIVE_REGULATION_OF_PROTEIN_MATURATION	GO_CARDIAC_CHAMBER_DEVELOPMENT	GO_PREASSEMBLY_OF_GPI_ANCHOR_IN_ER_MEMBRANE	GO_REGULATION_OF_NLRP3_INFLAMMASOME_COMPLEX_ASSEMBLY
GO_REGULATION_OF_NLRP3_INFLAMMASOME_COMPLEX_ASSEMBLY	GO_CELLULAR_RESPONSE_TO_LIPOPROTEIN_PARTICLE_STIMULUS	GO_CIRCADIAN_RHYTHM	GO_ACYLGLYCEROL_HOMEOSTASIS	GO_CELLULAR_RESPONSE_TO_ANTIBIOTIC	GO_REGULATION_OF_SHORT_TERM_NEURONAL_SYNAPTIC_PLASTICITY	GO_PHOSPHATIDYLSERINE_ACYL_CHAIN_REMODELING	GO_MEIOTIC_CHROMOSOME_SEGREGATION	GO_CRANIAL_NERVE_MORPHOGENESIS	GO_PHOSPHATIDYLETHANOLAMINE_BIOSYNTHETIC_PROCESS	GO_REGULATION_OF_PROTEIN_TARGETING_TO_MITOCHONDRION	GO_HEMOGLOBIN_METABOLIC_PROCESS	GO_ION_TRANSPORT	GO_PLATELET_DERIVED_GROWTH_FACTOR_RECEPTOR_SIGNALING_PATHWAY	GO_TRANSLATIONAL_INITIATION	GO_METANEPHRIC_NEPHRON_MORPHOGENESIS
GO_CARDIAC_MUSCLE_ADAPTATION	GO_REGULATION_OF_T_CELL_RECEPTOR_SIGNALING_PATHWAY	GO_MULTICELLULAR_ORGANISM_AGING	GO_PHENOL_CONTAINING_COMPOUND_METABOLIC_PROCESS	GO_REGULATION_OF_DNA_TEMPLATED_TRANSCRIPTION_IN_RESPONSE_TO_STRESS	GO_CEREBELLAR_CORTEX_MORPHOGENESIS	GO_PLATELET_DERIVED_GROWTH_FACTOR_RECEPTOR_SIGNALING_PATHWAY	GO_REGULATION_OF_DOUBLE_STRAND_BREAK_REPAIR	GO_REGULATION_OF_CARDIAC_MUSCLE_CELL_PROLIFERATION		GO_REGULATION_OF_ESTABLISHMENT_OF_PLANAR_POLARITY	GO_URETER_DEVELOPMENT	GO_LIPID_MODIFICATION	GO_POSITIVE_REGULATION_OF_EPITHELIAL_CELL_DIFFERENTIATION	GO_ESTABLISHMENT_OF_PROTEIN_LOCALIZATION_TO_ENDOPLASMIC_RETICULUM	GO_PHOSPHOLIPID_METABOLIC_PROCESS
GO_FOREBRAIN_NEURON_DEVELOPMENT	GO_MOVEMENT_IN_ENVIRONMENT_OF_OTHER_ORGANISM_INVOLVED_IN_SYMBIOTIC_INTERACTION	GO_CHROMOSOME_ORGANIZATION	GO_NEUROLOGICAL_SYSTEM_PROCESS	GO_CELLULAR_RESPONSE_TO_OXIDATIVE_STRESS	GO_NEURON_FATE_SPECIFICATION	GO_POSITIVE_REGULATION_OF_EPITHELIAL_CELL_DIFFERENTIATION	GO_ATP_DEPENDENT_CHROMATIN_REMODELING	GO_ANATOMICAL_STRUCTURE_ARRANGEMENT		GO_MITOTIC_CYTOKINESIS	GO_RESPIRATORY_GASEOUS_EXCHANGE	GO_ACYLGLYCEROL_HOMEOSTASIS	GO_POSITIVE_REGULATION_OF_KINASE_ACTIVITY	GO_NEGATIVE_REGULATION_OF_TRANSLATIONAL_INITIATION	GO_NATURAL_KILLER_CELL_DIFFERENTIATION
GO_NEUROMUSCULAR_JUNCTION_DEVELOPMENT	GO_REGULATION_OF_ESTABLISHMENT_OF_PLANAR_POLARITY	GO_RESPONSE_TO_UV_C	GO_NEGATIVE_REGULATION_OF_DENDRITIC_SPINE_DEVELOPMENT		GO_INTRASPECIES_INTERACTION_BETWEEN_ORGANISMS	GO_POSITIVE_REGULATION_OF_KINASE_ACTIVITY	GO_SINGLE_FERTILIZATION	GO_CARDIAC_CONDUCTION_SYSTEM_DEVELOPMENT		GO_REGULATION_OF_DOUBLE_STRAND_BREAK_REPAIR	GO_AXIS_SPECIFICATION	GO_PHENOL_CONTAINING_COMPOUND_METABOLIC_PROCESS	GO_NEGATIVE_REGULATION_OF_TRANSCRIPTION_FACTOR_IMPORT_INTO_NUCLEUS	GO_PROTEIN_LOCALIZATION_TO_ENDOPLASMIC_RETICULUM	GO_NEGATIVE_REGULATION_OF_CYCLIC_NUCLEOTIDE_METABOLIC_PROCESS
GO_DENDRITE_DEVELOPMENT	GO_POSITIVE_REGULATION_OF_PROTEIN_MATURATION	GO_REGULATION_OF_MRNA_METABOLIC_PROCESS	GO_SODIUM_INDEPENDENT_ORGANIC_ANION_TRANSPORT		GO_HINDBRAIN_MORPHOGENESIS	GO_REGULATION_OF_T_CELL_RECEPTOR_SIGNALING_PATHWAY	GO_CHROMOSOME_ORGANIZATION	GO_NEGATIVE_REGULATION_OF_ORGAN_GROWTH		GO_RNA_DEPENDENT_DNA_BIOSYNTHETIC_PROCESS	GO_SENSORY_PERCEPTION_OF_TEMPERATURE_STIMULUS	GO_GLYCERALDEHYDE_3_PHOSPHATE_METABOLIC_PROCESS	GO_APICAL_PROTEIN_LOCALIZATION	GO_PROTEIN_TARGETING_TO_MEMBRANE	GO_NEGATIVE_REGULATION_OF_KINASE_ACTIVITY
GO_MEMORY	GO_NEGATIVE_REGULATION_OF_RESPONSE_TO_ENDOPLASMIC_RETICULUM_STRESS	GO_REGULATION_OF_NFAT_PROTEIN_IMPORT_INTO_NUCLEUS	GO_MEMBRANE_DEPOLARIZATION		GO_SYNAPTIC_TRANSMISSION_GLUTAMATERGIC	GO_NEGATIVE_REGULATION_OF_EPITHELIAL_CELL_PROLIFERATION	GO_N_TERMINAL_PROTEIN_AMINO_ACID_ACETYLATION	GO_PROXIMAL_DISTAL_PATTERN_FORMATION		GO_ESTABLISHMENT_OF_SPINDLE_ORIENTATION	GO_VENTRICULAR_SEPTUM_MORPHOGENESIS	GO_CARBOHYDRATE_CATABOLIC_PROCESS	GO_MITOTIC_CYTOKINESIS	GO_POSITIVE_REGULATION_OF_MITOCHONDRIAL_MEMBRANE_PERMEABILITY	GO_NEGATIVE_REGULATION_OF_BLOOD_VESSEL_ENDOTHELIAL_CELL_MIGRATION
GO_NEURON_DEVELOPMENT	GO_REGULATION_OF_RESPIRATORY_BURST	GO_PROTEIN_LOCALIZATION_TO_CYTOSKELETON	GO_REGULATION_OF_LYASE_ACTIVITY		GO_POSITIVE_REGULATION_OF_PROTEIN_SUMOYLATION	GO_MOVEMENT_IN_ENVIRONMENT_OF_OTHER_ORGANISM_INVOLVED_IN_SYMBIOTIC_INTERACTION	GO_CHROMOSOME_SEGREGATION	GO_POLARIZED_EPITHELIAL_CELL_DIFFERENTIATION		GO_N_TERMINAL_PROTEIN_AMINO_ACID_ACETYLATION	GO_METANEPHROS_DEVELOPMENT	GO_NEUROLOGICAL_SYSTEM_PROCESS	GO_REGULATION_OF_B_CELL_RECEPTOR_SIGNALING_PATHWAY	GO_REGULATION_OF_MESODERM_DEVELOPMENT	GO_NEGATIVE_REGULATION_OF_PRODUCTION_OF_MOLECULAR_MEDIATOR_OF_IMMUNE_RESPONSE
GO_REGULATION_OF_GOLGI_ORGANIZATION	GO_POSITIVE_REGULATION_OF_MYOTUBE_DIFFERENTIATION	GO_CYTOPLASMIC_MRNA_PROCESSING_BODY_ASSEMBLY	GO_NEGATIVE_REGULATION_OF_TRANSMEMBRANE_TRANSPORT		GO_SUBPALLIUM_DEVELOPMENT	GO_POSITIVE_REGULATION_OF_CALCIUM_ION_TRANSPORT	GO_ANTEROGRADE_AXONAL_TRANSPORT	GO_POSITIVE_REGULATION_OF_CARDIAC_MUSCLE_TISSUE_DEVELOPMENT		GO_NEURONAL_STEM_CELL_DIVISION	GO_REGULATION_OF_ORGANIC_ACID_TRANSPORT	GO_CERAMIDE_CATABOLIC_PROCESS	GO_DENDRITE_DEVELOPMENT	GO_RNA_SPLICING_VIA_ENDONUCLEOLYTIC_CLEAVAGE_AND_LIGATION	GO_PROTEIN_SECRETION
GO_SYNAPTIC_VESICLE_LOCALIZATION	GO_REGULATION_OF_CELL_ACTIVATION	GO_REGULATION_OF_HISTONE_METHYLATION	GO_RESPONSE_TO_ETHANOL		GO_POSITIVE_REGULATION_OF_SYNAPTIC_TRANSMISSION_GABAERGIC	GO_REGULATION_OF_B_CELL_RECEPTOR_SIGNALING_PATHWAY	GO_DNA_TEMPLATED_TRANSCRIPTION_ELONGATION	GO_POSITIVE_REGULATION_OF_CARDIAC_MUSCLE_CELL_PROLIFERATION		GO_PROTEIN_EXPORT_FROM_NUCLEUS	GO_FOREBRAIN_MORPHOGENESIS	GO_EXCRETION	GO_NEURON_DEVELOPMENT	GO_REGULATION_OF_TRANSCRIPTION_FROM_RNA_POLYMERASE_I_PROMOTER	GO_POSITIVE_REGULATION_OF_MAPK_CASCADE
GO_HINDBRAIN_DEVELOPMENT	GO_NEGATIVE_REGULATION_OF_KIDNEY_DEVELOPMENT	GO_NEGATIVE_REGULATION_OF_GENE_EXPRESSION	GO_SULFUR_COMPOUND_METABOLIC_PROCESS		GO_MULTI_ORGANISM_BEHAVIOR	GO_G_PROTEIN_COUPLED_RECEPTOR_INTERNALIZATION	GO_NEGATIVE_REGULATION_OF_TRANSCRIPTION_REGULATORY_REGION_DNA_BINDING	GO_GANGLION_DEVELOPMENT		GO_REGULATION_OF_AUTOPHAGY	GO_PHOSPHATIDYLCHOLINE_BIOSYNTHETIC_PROCESS	GO_OLIGOSACCHARIDE_METABOLIC_PROCESS	GO_REGULATION_OF_GOLGI_ORGANIZATION	GO_REGULATION_OF_INTRINSIC_APOPTOTIC_SIGNALING_PATHWAY_IN_RESPONSE_TO_DNA_DAMAGE_BY_P53_CLASS_MEDIATOR	GO_NEGATIVE_REGULATION_OF_TOLL_LIKE_RECEPTOR_SIGNALING_PATHWAY
GO_ANTEROGRADE_AXONAL_TRANSPORT	GO_REGULATION_OF_HEPATOCYTE_PROLIFERATION	GO_POSITIVE_REGULATION_OF_MITOTIC_SISTER_CHROMATID_SEPARATION	GO_GLUTAMATE_SECRETION			GO_ENDOTHELIAL_CELL_DEVELOPMENT	GO_POSITIVE_REGULATION_OF_GENE_EXPRESSION_EPIGENETIC	GO_POST_ANAL_TAIL_MORPHOGENESIS		GO_REGULATION_OF_TELOMERASE_RNA_LOCALIZATION_TO_CAJAL_BODY	GO_REGULATION_OF_SMOOTH_MUSCLE_CELL_DIFFERENTIATION	GO_MODULATION_OF_GROWTH_OF_SYMBIONT_INVOLVED_IN_INTERACTION_WITH_HOST	GO_ANATOMICAL_STRUCTURE_FORMATION_INVOLVED_IN_MORPHOGENESIS	GO_POSITIVE_REGULATION_OF_DNA_REPAIR	GO_NEGATIVE_REGULATION_OF_ACUTE_INFLAMMATORY_RESPONSE
GO_OLFACTORY_BULB_INTERNEURON_DIFFERENTIATION	GO_NEGATIVE_REGULATION_OF_PHOSPHOPROTEIN_PHOSPHATASE_ACTIVITY	GO_REGULATION_OF_DNA_DEPENDENT_DNA_REPLICATION	GO_SENSORY_PERCEPTION			GO_REGULATION_OF_CELL_ACTIVATION	GO_FATTY_ACID_CATABOLIC_PROCESS	GO_VENTRICULAR_TRABECULA_MYOCARDIUM_MORPHOGENESIS		GO_MICROTUBULE_POLYMERIZATION_OR_DEPOLYMERIZATION	GO_NEGATIVE_REGULATION_OF_MUSCLE_CONTRACTION	GO_NEGATIVE_REGULATION_OF_CYCLIN_DEPENDENT_PROTEIN_KINASE_ACTIVITY	GO_NEGATIVE_REGULATION_OF_PROTEIN_COMPLEX_ASSEMBLY	GO_NEGATIVE_REGULATION_OF_EPIDERMIS_DEVELOPMENT	GO_NEGATIVE_REGULATION_OF_BONE_REMODELING
GO_NEGATIVE_REGULATION_OF_TRANSCRIPTION_REGULATORY_REGION_DNA_BINDING	GO_GLYCERALDEHYDE_3_PHOSPHATE_METABOLIC_PROCESS	GO_REGULATION_OF_MRNA_CATABOLIC_PROCESS	GO_NEURON_RECOGNITION			GO_ANATOMICAL_STRUCTURE_FORMATION_INVOLVED_IN_MORPHOGENESIS	GO_MITOCHONDRIAL_RESPIRATORY_CHAIN_COMPLEX_I_BIOGENESIS			GO_NEGATIVE_REGULATION_OF_PROTEIN_MODIFICATION_BY_SMALL_PROTEIN_CONJUGATION_OR_REMOVAL	GO_CGMP_METABOLIC_PROCESS	GO_ETHER_METABOLIC_PROCESS	GO_ESTABLISHMENT_OF_SPINDLE_ORIENTATION	GO_VIRION_ASSEMBLY	GO_INTERLEUKIN_1_PRODUCTION
GO_NEGATIVE_REGULATION_OF_NEURON_APOPTOTIC_PROCESS	GO_EXCRETION	GO_POSITIVE_REGULATION_OF_RNA_SPLICING	GO_NUCLEOSIDE_DIPHOSPHATE_METABOLIC_PROCESS			GO_NEGATIVE_REGULATION_OF_KIDNEY_DEVELOPMENT	GO_PROTEIN_EXPORT_FROM_NUCLEUS			GO_AMINO_ACID_ACTIVATION	GO_OTIC_VESICLE_DEVELOPMENT	GO_STEROID_BIOSYNTHETIC_PROCESS	GO_LABYRINTHINE_LAYER_DEVELOPMENT	GO_TOXIN_TRANSPORT	GO_POSITIVE_REGULATION_OF_CARBOHYDRATE_METABOLIC_PROCESS
GO_GLUTAMATE_SECRETION	GO_DIGESTION	GO_PROTEIN_UBIQUITINATION_INVOLVED_IN_UBIQUITIN_DEPENDENT_PROTEIN_CATABOLIC_PROCESS	GO_ACID_SECRETION			GO_NEGATIVE_REGULATION_OF_PHOSPHOPROTEIN_PHOSPHATASE_ACTIVITY	GO_PROTEIN_LOCALIZATION_TO_CYTOSKELETON			GO_REGULATION_OF_PROTEASOMAL_UBIQUITIN_DEPENDENT_PROTEIN_CATABOLIC_PROCESS	GO_INSULIN_SECRETION	GO_SODIUM_INDEPENDENT_ORGANIC_ANION_TRANSPORT	GO_HEMATOPOIETIC_PROGENITOR_CELL_DIFFERENTIATION	GO_REGULATION_OF_TRANSLATIONAL_INITIATION_IN_RESPONSE_TO_STRESS	GO_POSITIVE_REGULATION_OF_INTERLEUKIN_1_SECRETION
GO_REGULATION_OF_CELL_MATURATION	GO_POSITIVE_REGULATION_OF_MITOTIC_NUCLEAR_DIVISION	GO_RNA_STABILIZATION	GO_L_ALPHA_AMINO_ACID_TRANSMEMBRANE_TRANSPORT			GO_NEGATIVE_REGULATION_OF_PROTEIN_COMPLEX_ASSEMBLY	GO_GLUTAMINE_FAMILY_AMINO_ACID_BIOSYNTHETIC_PROCESS			GO_PIGMENT_GRANULE_LOCALIZATION	GO_SERTOLI_CELL_DEVELOPMENT	GO_INORGANIC_ION_IMPORT_INTO_CELL	GO_REGULATION_OF_INTERFERON_BETA_PRODUCTION	GO_REGULATION_OF_INTRINSIC_APOPTOTIC_SIGNALING_PATHWAY_BY_P53_CLASS_MEDIATOR	GO_NEGATIVE_REGULATION_OF_TISSUE_REMODELING
GO_REGULATION_OF_COLLATERAL_SPROUTING	GO_OLIGOSACCHARIDE_METABOLIC_PROCESS	GO_POSITIVE_REGULATION_BY_HOST_OF_VIRAL_TRANSCRIPTION	GO_SINGLE_ORGANISM_BEHAVIOR			GO_HEMOGLOBIN_METABOLIC_PROCESS	GO_REGULATION_OF_TELOMERASE_RNA_LOCALIZATION_TO_CAJAL_BODY			GO_REGULATION_OF_MAMMARY_GLAND_EPITHELIAL_CELL_PROLIFERATION	GO_TYPE_B_PANCREATIC_CELL_DEVELOPMENT	GO_ENDOPLASMIC_RETICULUM_TO_CYTOSOL_TRANSPORT	GO_POSITIVE_REGULATION_OF_DNA_REPLICATION	GO_ER_TO_GOLGI_VESICLE_MEDIATED_TRANSPORT	GO_REGULATION_OF_MACROPHAGE_CHEMOTAXIS
GO_NEURON_RECOGNITION	GO_MODULATION_OF_GROWTH_OF_SYMBIONT_INVOLVED_IN_INTERACTION_WITH_HOST	GO_ALTERNATIVE_MRNA_SPLICING_VIA_SPLICEOSOME	GO_POSITIVE_REGULATION_OF_CALCIUM_ION_DEPENDENT_EXOCYTOSIS			GO_LEUKOCYTE_ACTIVATION	GO_REGULATION_OF_CELL_MATURATION			GO_NEGATIVE_REGULATION_OF_TELOMERE_MAINTENANCE_VIA_TELOMERASE	GO_NEGATIVE_REGULATION_OF_PEPTIDE_SECRETION	GO_RESPONSE_TO_ETHANOL	GO_NEGATIVE_REGULATION_OF_NEURON_APOPTOTIC_PROCESS	GO_POSITIVE_REGULATION_OF_TRANSCRIPTION_FROM_RNA_POLYMERASE_I_PROMOTER	GO_POSITIVE_REGULATION_OF_SMOOTH_MUSCLE_CELL_PROLIFERATION
GO_METENCEPHALON_DEVELOPMENT	GO_CYTOKINE_METABOLIC_PROCESS	GO_HISTONE_METHYLATION	GO_PHENOL_CONTAINING_COMPOUND_BIOSYNTHETIC_PROCESS			GO_REGULATION_OF_MITOCHONDRIAL_DEPOLARIZATION	GO_CELLULAR_PROTEIN_COMPLEX_DISASSEMBLY			GO_POSITIVE_REGULATION_OF_CELLULAR_PROTEIN_CATABOLIC_PROCESS	GO_HORMONE_TRANSPORT	GO_SULFUR_COMPOUND_METABOLIC_PROCESS	GO_REGULATION_OF_MRNA_METABOLIC_PROCESS	GO_NUCLEAR_TRANSCRIBED_MRNA_CATABOLIC_PROCESS_NONSENSE_MEDIATED_DECAY	GO_CALCIUM_ION_IMPORT
GO_NEGATIVE_REGULATION_OF_NEURON_DIFFERENTIATION	GO_NEGATIVE_REGULATION_OF_ERK1_AND_ERK2_CASCADE	GO_NEGATIVE_REGULATION_OF_DNA_RECOMBINATION	GO_SYNAPSE_ORGANIZATION			GO_NEGATIVE_REGULATION_OF_MAP_KINASE_ACTIVITY	GO_NEGATIVE_REGULATION_OF_PROTEIN_MODIFICATION_BY_SMALL_PROTEIN_CONJUGATION_OR_REMOVAL			GO_GLYCOLIPID_BIOSYNTHETIC_PROCESS	GO_DEVELOPMENTAL_INDUCTION	GO_POSITIVE_REGULATION_OF_TYROSINE_PHOSPHORYLATION_OF_STAT1_PROTEIN	GO_REGULATION_OF_NFAT_PROTEIN_IMPORT_INTO_NUCLEUS	GO_RNA_CATABOLIC_PROCESS	GO_NEGATIVE_REGULATION_OF_RECEPTOR_ACTIVITY
GO_REGULATION_OF_SKELETAL_MUSCLE_TISSUE_DEVELOPMENT	GO_STEROID_BIOSYNTHETIC_PROCESS	GO_APICAL_JUNCTION_ASSEMBLY	GO_RESPONSE_TO_AMINE			GO_REGULATION_OF_ANTIGEN_RECEPTOR_MEDIATED_SIGNALING_PATHWAY	GO_AMINO_ACID_ACTIVATION			GO_CHROMOSOME_CONDENSATION	GO_NEGATIVE_REGULATION_OF_DENDRITE_MORPHOGENESIS	GO_SENSORY_PERCEPTION	GO_LENS_FIBER_CELL_DIFFERENTIATION	GO_PROSTATE_GLANDULAR_ACINUS_DEVELOPMENT	GO_POSITIVE_REGULATION_OF_CALCIUM_ION_TRANSMEMBRANE_TRANSPORT
GO_POSITIVE_REGULATION_OF_MITOCHONDRIAL_FISSION	GO_ALDITOL_PHOSPHATE_METABOLIC_PROCESS	GO_NEGATIVE_REGULATION_OF_RNA_SPLICING	GO_MEMBRANE_BIOGENESIS			GO_METANEPHRIC_NEPHRON_MORPHOGENESIS	GO_REGULATION_OF_PROTEASOMAL_UBIQUITIN_DEPENDENT_PROTEIN_CATABOLIC_PROCESS			GO_MEMBRANE_DISASSEMBLY	GO_POSITIVE_REGULATION_OF_POTASSIUM_ION_TRANSPORT	GO_HEPATICOBILIARY_SYSTEM_DEVELOPMENT	GO_REGULATION_OF_VESICLE_FUSION	GO_RRNA_METHYLATION	GO_NEGATIVE_REGULATION_OF_EPITHELIAL_CELL_MIGRATION
GO_COGNITION	GO_N_GLYCAN_PROCESSING	GO_MRNA_PROCESSING	GO_AMIDE_TRANSPORT			GO_CYTOKINE_METABOLIC_PROCESS	GO_REGULATION_OF_PROTEIN_UBIQUITINATION_INVOLVED_IN_UBIQUITIN_DEPENDENT_PROTEIN_CATABOLIC_PROCESS			GO_SPINDLE_LOCALIZATION	GO_PEPTIDE_SECRETION	GO_FATTY_ACID_CATABOLIC_PROCESS	GO_EMBRYO_DEVELOPMENT_ENDING_IN_BIRTH_OR_EGG_HATCHING	GO_UTERUS_DEVELOPMENT	GO_NEGATIVE_REGULATION_OF_RHO_PROTEIN_SIGNAL_TRANSDUCTION
GO_CELL_PART_MORPHOGENESIS	GO_INORGANIC_ION_IMPORT_INTO_CELL	GO_3_UTR_MEDIATED_MRNA_STABILIZATION	GO_SENSORY_PERCEPTION_OF_MECHANICAL_STIMULUS			GO_NEGATIVE_REGULATION_OF_ERK1_AND_ERK2_CASCADE	GO_CELLULAR_CATABOLIC_PROCESS			GO_REGULATION_OF_PROTEIN_SUMOYLATION	GO_ORGAN_MATURATION	GO_MITOCHONDRIAL_RESPIRATORY_CHAIN_COMPLEX_I_BIOGENESIS	GO_ANTIGEN_PROCESSING_AND_PRESENTATION_OF_PEPTIDE_OR_POLYSACCHARIDE_ANTIGEN_VIA_MHC_CLASS_II		GO_NEGATIVE_REGULATION_OF_OXIDOREDUCTASE_ACTIVITY
GO_AXO_DENDRITIC_TRANSPORT	GO_ENDOPLASMIC_RETICULUM_TO_CYTOSOL_TRANSPORT	GO_MACROMOLECULE_DEACYLATION	GO_REGULATION_OF_SYNAPTIC_TRANSMISSION_GLUTAMATERGIC			GO_REGULATION_OF_PROTEIN_TYROSINE_KINASE_ACTIVITY	GO_PYRIMIDINE_NUCLEOTIDE_BIOSYNTHETIC_PROCESS			GO_CELLULAR_RESPONSE_TO_LIGHT_STIMULUS	GO_GASTRULATION_WITH_MOUTH_FORMING_SECOND	GO_REGULATION_OF_LIPID_STORAGE	GO_POSITIVE_REGULATION_OF_SEQUESTERING_OF_CALCIUM_ION		GO_RESPONSE_TO_STEROL
GO_SINGLE_ORGANISM_BEHAVIOR	GO_NEGATIVE_REGULATION_OF_REPRODUCTIVE_PROCESS	GO_PROTEIN_MODIFICATION_BY_SMALL_PROTEIN_CONJUGATION_OR_REMOVAL	GO_DETECTION_OF_MECHANICAL_STIMULUS_INVOLVED_IN_SENSORY_PERCEPTION			GO_G_PROTEIN_COUPLED_PURINERGIC_RECEPTOR_SIGNALING_PATHWAY	GO_REGULATION_OF_DNA_DEPENDENT_DNA_REPLICATION			GO_TRANSCRIPTION_COUPLED_NUCLEOTIDE_EXCISION_REPAIR	GO_REGULATION_OF_MESONEPHROS_DEVELOPMENT	GO_SECONDARY_METABOLITE_BIOSYNTHETIC_PROCESS	GO_CELL_MIGRATION_INVOLVED_IN_HEART_DEVELOPMENT		GO_REGULATION_OF_METAL_ION_TRANSPORT
GO_POSITIVE_REGULATION_OF_CALCIUM_ION_DEPENDENT_EXOCYTOSIS	GO_REGULATION_OF_LEUKOCYTE_PROLIFERATION	GO_REGULATION_OF_PROTEIN_EXPORT_FROM_NUCLEUS	GO_SODIUM_ION_TRANSMEMBRANE_TRANSPORT			GO_RESPONSE_TO_NITROGEN_COMPOUND	GO_PROTEIN_HOMOTETRAMERIZATION			GO_MATURATION_OF_SSU_RRNA	GO_AMMONIUM_TRANSMEMBRANE_TRANSPORT	GO_AMMONIUM_ION_METABOLIC_PROCESS	GO_NUCLEAR_ENVELOPE_REASSEMBLY		GO_REGULATION_OF_CALCIUM_ION_TRANSPORT
GO_LYSOSOMAL_TRANSPORT	GO_POSITIVE_REGULATION_OF_TYROSINE_PHOSPHORYLATION_OF_STAT1_PROTEIN	GO_THYMUS_DEVELOPMENT	GO_GLUCOCORTICOID_METABOLIC_PROCESS			GO_NEGATIVE_REGULATION_OF_TRANSMEMBRANE_TRANSPORT	GO_RESPIRATORY_CHAIN_COMPLEX_IV_ASSEMBLY			GO_NON_CANONICAL_WNT_SIGNALING_PATHWAY	GO_PANCREAS_DEVELOPMENT	GO_GLUTAMINE_FAMILY_AMINO_ACID_BIOSYNTHETIC_PROCESS	GO_REGULATION_OF_AUTOPHAGY		GO_POSITIVE_REGULATION_OF_EXTRACELLULAR_MATRIX_ORGANIZATION
GO_SYNAPSE_ORGANIZATION	GO_POSITIVE_REGULATION_OF_REPRODUCTIVE_PROCESS	GO_REGULATION_OF_PROTEIN_INSERTION_INTO_MITOCHONDRIAL_MEMBRANE_INVOLVED_IN_APOPTOTIC_SIGNALING_PATHWAY	GO_NEGATIVE_REGULATION_OF_PLATELET_ACTIVATION			GO_REGULATION_OF_LEUKOCYTE_PROLIFERATION	GO_TELOMERE_CAPPING			GO_NEGATIVE_REGULATION_OF_CELLULAR_CATABOLIC_PROCESS	GO_NEGATIVE_REGULATION_OF_PROTEIN_OLIGOMERIZATION	GO_REGULATION_OF_PROTEIN_ACTIVATION_CASCADE	GO_NEGATIVE_REGULATION_OF_CELL_DEVELOPMENT		GO_CELLULAR_RESPONSE_TO_CAMP
GO_NEGATIVE_REGULATION_OF_OLIGODENDROCYTE_DIFFERENTIATION	GO_POSITIVE_REGULATION_OF_LYMPHOCYTE_APOPTOTIC_PROCESS	GO_POSITIVE_REGULATION_OF_MRNA_METABOLIC_PROCESS	GO_MODIFIED_AMINO_ACID_TRANSPORT			GO_POSITIVE_REGULATION_OF_REPRODUCTIVE_PROCESS	GO_REGULATION_OF_MITOCHONDRIAL_MEMBRANE_PERMEABILITY_INVOLVED_IN_APOPTOTIC_PROCESS			GO_POSITIVE_REGULATION_OF_INTRACELLULAR_PROTEIN_TRANSPORT	GO_INNER_DYNEIN_ARM_ASSEMBLY	GO_CELLULAR_PROTEIN_COMPLEX_DISASSEMBLY	GO_BODY_MORPHOGENESIS		GO_CELLULAR_RESPONSE_TO_THYROID_HORMONE_STIMULUS
GO_RESPONSE_TO_COCAINE	GO_HEPATICOBILIARY_SYSTEM_DEVELOPMENT	GO_NEGATIVE_REGULATION_BY_HOST_OF_VIRAL_TRANSCRIPTION	GO_METAL_ION_TRANSPORT			GO_POSITIVE_REGULATION_OF_METANEPHROS_DEVELOPMENT	GO_NEGATIVE_REGULATION_OF_CELL_DIVISION			GO_EMBRYONIC_SKELETAL_SYSTEM_MORPHOGENESIS	GO_LATERAL_MESODERM_DEVELOPMENT	GO_PROTEIN_ACTIVATION_CASCADE	GO_SOMATIC_STEM_CELL_POPULATION_MAINTENANCE		GO_REGULATION_OF_FEVER_GENERATION
GO_REGULATION_OF_CELLULAR_SENESCENCE	GO_REGULATION_OF_LIPID_STORAGE	GO_REGULATION_OF_INTRACELLULAR_STEROID_HORMONE_RECEPTOR_SIGNALING_PATHWAY	GO_CELLULAR_RESPONSE_TO_CADMIUM_ION			GO_POSITIVE_REGULATION_OF_LYMPHOCYTE_APOPTOTIC_PROCESS	GO_DNA_DEPENDENT_DNA_REPLICATION			GO_ESTABLISHMENT_OF_PROTEIN_LOCALIZATION_TO_CHROMOSOME	GO_CITRULLINE_METABOLIC_PROCESS	GO_NUCLEOSIDE_DIPHOSPHATE_METABOLIC_PROCESS	GO_CYTOPLASMIC_MICROTUBULE_ORGANIZATION		GO_REGULATION_OF_INTERLEUKIN_13_PRODUCTION
GO_CARDIAC_LEFT_VENTRICLE_MORPHOGENESIS	GO_EMBRYONIC_HEMOPOIESIS	GO_PROTEIN_DEALKYLATION	GO_SYNAPTIC_TRANSMISSION_CHOLINERGIC			GO_POSITIVE_REGULATION_OF_PROTEIN_BINDING	GO_REGULATION_OF_SKELETAL_MUSCLE_CELL_DIFFERENTIATION			GO_ESTABLISHMENT_OF_PROTEIN_LOCALIZATION	GO_AXONEMAL_DYNEIN_COMPLEX_ASSEMBLY	GO_NEGATIVE_REGULATION_OF_PROTEOLYSIS	GO_POSITIVE_REGULATION_OF_DNA_DAMAGE_RESPONSE_SIGNAL_TRANSDUCTION_BY_P53_CLASS_MEDIATOR		GO_NATURAL_KILLER_CELL_ACTIVATION_INVOLVED_IN_IMMUNE_RESPONSE
GO_NEUROTRANSMITTER_UPTAKE	GO_EPITHELIUM_DEVELOPMENT	GO_NEGATIVE_REGULATION_OF_NITROGEN_COMPOUND_METABOLIC_PROCESS	GO_SULFUR_COMPOUND_BIOSYNTHETIC_PROCESS			GO_LENS_FIBER_CELL_DIFFERENTIATION	GO_IRON_COORDINATION_ENTITY_TRANSPORT			GO_TRNA_METABOLIC_PROCESS	GO_POSITIVE_REGULATION_OF_CARDIAC_MUSCLE_CONTRACTION	GO_PHOSPHATIDYLETHANOLAMINE_METABOLIC_PROCESS	GO_REGULATION_OF_COLLATERAL_SPROUTING		GO_CELLULAR_RESPONSE_TO_ETHANOL
GO_REGULATION_OF_SKELETAL_MUSCLE_CELL_DIFFERENTIATION	GO_REGULATION_OF_INTERLEUKIN_4_PRODUCTION	GO_REGULATION_OF_MYELINATION	GO_REGULATION_OF_NOREPINEPHRINE_SECRETION			GO_REGULATION_OF_VESICLE_FUSION	GO_ENERGY_RESERVE_METABOLIC_PROCESS			GO_DNA_STRAND_ELONGATION_INVOLVED_IN_DNA_REPLICATION	GO_EYE_PHOTORECEPTOR_CELL_DIFFERENTIATION	GO_ANTIMICROBIAL_HUMORAL_RESPONSE	GO_ESTABLISHMENT_OR_MAINTENANCE_OF_MONOPOLAR_CELL_POLARITY		GO_MICROGLIAL_CELL_ACTIVATION
GO_NEGATIVE_REGULATION_OF_GLIOGENESIS	GO_REGULATION_OF_FAT_CELL_DIFFERENTIATION	GO_INTRACELLULAR_STEROID_HORMONE_RECEPTOR_SIGNALING_PATHWAY	GO_CELL_CELL_SIGNALING			GO_REGULATION_OF_CELLULAR_RESPONSE_TO_GROWTH_FACTOR_STIMULUS	GO_PROTEIN_LOCALIZATION_TO_KINETOCHORE			GO_POSITIVE_REGULATION_OF_CELLULAR_PROTEIN_LOCALIZATION	GO_DETECTION_OF_TEMPERATURE_STIMULUS	GO_RESPONSE_TO_ZINC_ION	GO_RESPONSE_TO_AMMONIUM_ION		GO_POSITIVE_REGULATION_OF_POTASSIUM_ION_TRANSMEMBRANE_TRANSPORTER_ACTIVITY
GO_REGULATION_OF_NEURONAL_SYNAPTIC_PLASTICITY	GO_REGULATION_OF_PROTEIN_ACTIVATION_CASCADE	GO_POSITIVE_REGULATION_OF_HISTONE_H3_K4_METHYLATION	GO_L_AMINO_ACID_TRANSPORT			GO_EMBRYONIC_HEMOPOIESIS	GO_ALPHA_AMINO_ACID_BIOSYNTHETIC_PROCESS			GO_OOGENESIS	GO_POSITIVE_REGULATION_OF_HEART_RATE	GO_DISRUPTION_OF_CELLS_OF_OTHER_ORGANISM	GO_BONE_TRABECULA_MORPHOGENESIS		GO_TOLL_LIKE_RECEPTOR_4_SIGNALING_PATHWAY
GO_REGULATION_OF_SYNAPTIC_TRANSMISSION_GLUTAMATERGIC	GO_BUNDLE_OF_HIS_CELL_TO_PURKINJE_MYOCYTE_COMMUNICATION	GO_MAGNESIUM_ION_TRANSPORT	GO_REGULATION_OF_CHOLESTEROL_EFFLUX			GO_EPITHELIUM_DEVELOPMENT	GO_CELL_CYCLE_DNA_REPLICATION			GO_ATP_GENERATION_FROM_ADP	GO_REGULATION_OF_MESENCHYMAL_CELL_PROLIFERATION	GO_PHENOL_CONTAINING_COMPOUND_BIOSYNTHETIC_PROCESS	GO_NEGATIVE_REGULATION_OF_NEURON_DIFFERENTIATION		GO_RESPONSE_TO_LOW_DENSITY_LIPOPROTEIN_PARTICLE
GO_CELL_PROJECTION_ASSEMBLY	GO_MAMMARY_GLAND_MORPHOGENESIS	GO_PROTEIN_LOCALIZATION_TO_CENTROSOME	GO_ANION_TRANSMEMBRANE_TRANSPORT			GO_POSITIVE_REGULATION_OF_SEQUESTERING_OF_CALCIUM_ION	GO_NEGATIVE_REGULATION_OF_TRANSCRIPTION_ELONGATION_FROM_RNA_POLYMERASE_II_PROMOTER			GO_IMP_METABOLIC_PROCESS	GO_REGULATION_OF_PEPTIDE_TRANSPORT	GO_CELLULAR_CATABOLIC_PROCESS	GO_REGULATION_OF_PROTEIN_BINDING		GO_POSITIVE_REGULATION_OF_CALCIUM_ION_TRANSPORT_INTO_CYTOSOL
GO_LOOP_OF_HENLE_DEVELOPMENT	GO_REGULATION_OF_CYTOKINE_PRODUCTION_INVOLVED_IN_INFLAMMATORY_RESPONSE	GO_CELLULAR_SENESCENCE	GO_POSITIVE_REGULATION_OF_ACTIN_CYTOSKELETON_REORGANIZATION			GO_REGULATION_OF_INTERLEUKIN_4_PRODUCTION	GO_CHROMOSOME_CONDENSATION			GO_POSITIVE_REGULATION_OF_VIRAL_GENOME_REPLICATION	GO_ENDOCRINE_PANCREAS_DEVELOPMENT	GO_REGULATION_OF_CHOLESTEROL_HOMEOSTASIS	GO_CARDIAC_SEPTUM_DEVELOPMENT		GO_DETECTION_OF_BIOTIC_STIMULUS
GO_PROTEIN_LOCALIZATION_TO_CILIUM	GO_PROTEIN_ACTIVATION_CASCADE	GO_NEGATIVE_REGULATION_OF_CELLULAR_AMIDE_METABOLIC_PROCESS	GO_POSITIVE_REGULATION_OF_LYASE_ACTIVITY			GO_REGULATION_OF_FAT_CELL_DIFFERENTIATION	GO_FATTY_ACID_BETA_OXIDATION			GO_CELLULAR_PIGMENTATION	GO_QUATERNARY_AMMONIUM_GROUP_TRANSPORT	GO_CHEMICAL_HOMEOSTASIS	GO_REGULATION_OF_HISTONE_METHYLATION		GO_DIVALENT_INORGANIC_CATION_HOMEOSTASIS
GO_ADULT_BEHAVIOR	GO_NEGATIVE_REGULATION_OF_PROTEOLYSIS	GO_PROTEIN_MODIFICATION_BY_SMALL_PROTEIN_REMOVAL	GO_ORGANIC_HYDROXY_COMPOUND_METABOLIC_PROCESS			GO_BUNDLE_OF_HIS_CELL_TO_PURKINJE_MYOCYTE_COMMUNICATION	GO_ANAPHASE_PROMOTING_COMPLEX_DEPENDENT_CATABOLIC_PROCESS			GO_TELOMERE_MAINTENANCE_VIA_TELOMERE_LENGTHENING	GO_EMBRYONIC_PATTERN_SPECIFICATION	GO_POSITIVE_REGULATION_OF_SKELETAL_MUSCLE_TISSUE_DEVELOPMENT	GO_PHOSPHATIDYLINOSITOL_METABOLIC_PROCESS		GO_LIPOPROTEIN_LOCALIZATION
GO_ASSOCIATIVE_LEARNING	GO_PINOCYTOSIS	GO_NEGATIVE_REGULATION_OF_DNA_DEPENDENT_DNA_REPLICATION	GO_NEUROTRANSMITTER_TRANSPORT			GO_MAMMARY_GLAND_MORPHOGENESIS	GO_GLUTAMINE_FAMILY_AMINO_ACID_CATABOLIC_PROCESS			GO_PH_REDUCTION	GO_MAINTENANCE_OF_GASTROINTESTINAL_EPITHELIUM	GO_PYRIMIDINE_NUCLEOTIDE_BIOSYNTHETIC_PROCESS	GO_CELL_PART_MORPHOGENESIS		GO_CYTOKINE_SECRETION
GO_OTIC_VESICLE_DEVELOPMENT	GO_REGULATION_OF_EPITHELIAL_CELL_APOPTOTIC_PROCESS	GO_REGULATION_OF_NUCLEOBASE_CONTAINING_COMPOUND_TRANSPORT	GO_POSITIVE_REGULATION_OF_TRIGLYCERIDE_LIPASE_ACTIVITY			GO_REGULATION_OF_CYTOKINE_PRODUCTION_INVOLVED_IN_INFLAMMATORY_RESPONSE	GO_COENZYME_A_METABOLIC_PROCESS			GO_PROTEIN_IMPORT	GO_ETHANOLAMINE_CONTAINING_COMPOUND_METABOLIC_PROCESS	GO_NEGATIVE_REGULATION_OF_SODIUM_ION_TRANSPORT	GO_PIGMENT_GRANULE_LOCALIZATION		GO_MACROPHAGE_CHEMOTAXIS
GO_REGULATION_OF_RESPIRATORY_SYSTEM_PROCESS	GO_ACTIN_FILAMENT_BUNDLE_ORGANIZATION	GO_POSITIVE_REGULATION_OF_GENE_EXPRESSION	GO_POTASSIUM_ION_HOMEOSTASIS			GO_URETER_DEVELOPMENT	GO_ALPHA_AMINO_ACID_METABOLIC_PROCESS			GO_REGULATION_OF_TRANSLATIONAL_ELONGATION	GO_CILIUM_OR_FLAGELLUM_DEPENDENT_CELL_MOTILITY	GO_REGULATION_OF_TRIGLYCERIDE_METABOLIC_PROCESS	GO_SINGLE_ORGANISM_MEMBRANE_FUSION		GO_NEGATIVE_REGULATION_OF_LYASE_ACTIVITY
GO_REGULATION_OF_DENDRITE_MORPHOGENESIS	GO_CELLULAR_RESPONSE_TO_VIRUS	GO_REGULATION_OF_CHROMATIN_BINDING	GO_INORGANIC_ANION_TRANSPORT			GO_BODY_MORPHOGENESIS	GO_MITOCHONDRIAL_DNA_METABOLIC_PROCESS			GO_NEGATIVE_REGULATION_OF_CELLULAR_PROTEIN_CATABOLIC_PROCESS	GO_POSITIVE_REGULATION_OF_HORMONE_SECRETION	GO_PROTEIN_HOMOTETRAMERIZATION	GO_B_CELL_HOMEOSTASIS		GO_POSITIVE_REGULATION_OF_INTERFERON_GAMMA_BIOSYNTHETIC_PROCESS
GO_ENDOSOME_TO_LYSOSOME_TRANSPORT	GO_REGULATION_OF_INFLAMMATORY_RESPONSE_TO_ANTIGENIC_STIMULUS	GO_NEGATIVE_REGULATION_OF_HISTONE_ACETYLATION	GO_CARBOHYDRATE_PHOSPHORYLATION			GO_POSITIVE_REGULATION_OF_PHOSPHOLIPASE_ACTIVITY	GO_HYDROGEN_PEROXIDE_CATABOLIC_PROCESS			GO_REGULATION_OF_DOUBLE_STRAND_BREAK_REPAIR_VIA_HOMOLOGOUS_RECOMBINATION	GO_BILE_ACID_AND_BILE_SALT_TRANSPORT	GO_NITRIC_OXIDE_METABOLIC_PROCESS	GO_MRNA_SPLICE_SITE_SELECTION		GO_PURINERGIC_NUCLEOTIDE_RECEPTOR_SIGNALING_PATHWAY
GO_CEREBELLAR_PURKINJE_CELL_LAYER_FORMATION	GO_MUSCLE_TISSUE_DEVELOPMENT	GO_HISTONE_DEUBIQUITINATION	GO_GANGLIOSIDE_METABOLIC_PROCESS			GO_NEGATIVE_REGULATION_OF_PEPTIDYL_TYROSINE_PHOSPHORYLATION	GO_CELLULAR_RESPONSE_TO_LIGHT_STIMULUS			GO_ANTIGEN_PROCESSING_AND_PRESENTATION_OF_PEPTIDE_ANTIGEN	GO_CALCIUM_ION_REGULATED_EXOCYTOSIS_OF_NEUROTRANSMITTER	GO_FOREBRAIN_MORPHOGENESIS	GO_NEGATIVE_REGULATION_OF_GENE_EXPRESSION		GO_POSITIVE_REGULATION_OF_CATION_TRANSMEMBRANE_TRANSPORT
GO_NEGATIVE_REGULATION_OF_GLIAL_CELL_DIFFERENTIATION	GO_NEGATIVE_REGULATION_OF_PROTEIN_AUTOPHOSPHORYLATION	GO_NUCLEAR_PORE_ORGANIZATION	GO_GAMMA_AMINOBUTYRIC_ACID_SIGNALING_PATHWAY			GO_RESPONSE_TO_AMMONIUM_ION	GO_TRANSCRIPTION_COUPLED_NUCLEOTIDE_EXCISION_REPAIR			GO_REGULATION_OF_ESTABLISHMENT_OF_PROTEIN_LOCALIZATION_TO_CHROMOSOME	GO_POSITIVE_REGULATION_OF_CIRCADIAN_RHYTHM	GO_NEGATIVE_REGULATION_OF_RESPONSE_TO_REACTIVE_OXYGEN_SPECIES	GO_POSITIVE_REGULATION_OF_ERYTHROCYTE_DIFFERENTIATION		GO_POSITIVE_REGULATION_OF_NEURON_MIGRATION
GO_POSITIVE_REGULATION_OF_SYNAPSE_ASSEMBLY	GO_POSITIVE_REGULATION_OF_ADAPTIVE_IMMUNE_RESPONSE	GO_INTRA_S_DNA_DAMAGE_CHECKPOINT	GO_LONG_CHAIN_FATTY_ACID_METABOLIC_PROCESS			GO_REGULATION_OF_INTERLEUKIN_5_PRODUCTION	GO_SNORNA_METABOLIC_PROCESS			GO_ESTABLISHMENT_OF_LOCALIZATION_IN_CELL	GO_ADRENAL_GLAND_DEVELOPMENT	GO_STEROL_HOMEOSTASIS	GO_LYSOSOMAL_TRANSPORT		GO_HOMEOSTASIS_OF_NUMBER_OF_CELLS_WITHIN_A_TISSUE
GO_TRANSMISSION_OF_NERVE_IMPULSE	GO_REGULATION_OF_ICOSANOID_SECRETION	GO_HISTONE_H3_K9_MODIFICATION	GO_MONOVALENT_INORGANIC_CATION_TRANSPORT			GO_REGULATION_OF_EPITHELIAL_CELL_APOPTOTIC_PROCESS	GO_COFACTOR_TRANSPORT			GO_CLEAVAGE_INVOLVED_IN_RRNA_PROCESSING	GO_REGULATION_OF_CGMP_METABOLIC_PROCESS	GO_LIPOPROTEIN_METABOLIC_PROCESS	GO_POSITIVE_REGULATION_OF_DNA_BIOSYNTHETIC_PROCESS		GO_SLEEP
GO_REGULATION_OF_NEUROTRANSMITTER_SECRETION	GO_ANTIMICROBIAL_HUMORAL_RESPONSE	GO_REGULATION_OF_NUCLEAR_CELL_CYCLE_DNA_REPLICATION	GO_REGULATION_OF_DOPAMINE_SECRETION			GO_LUNG_EPITHELIUM_DEVELOPMENT	GO_REGULATION_BY_VIRUS_OF_VIRAL_PROTEIN_LEVELS_IN_HOST_CELL			GO_REGULATION_OF_EXIT_FROM_MITOSIS	GO_NEGATIVE_REGULATION_OF_SMOOTH_MUSCLE_CONTRACTION	GO_DISRUPTION_OF_CELLS_OF_OTHER_ORGANISM_INVOLVED_IN_SYMBIOTIC_INTERACTION	GO_REGULATION_OF_PHOSPHATIDYLINOSITOL_3_KINASE_ACTIVITY		GO_REGULATION_OF_PLATELET_ACTIVATION
GO_REGULATION_OF_SHORT_TERM_NEURONAL_SYNAPTIC_PLASTICITY	GO_EPIDERMIS_MORPHOGENESIS	GO_POLY_A_MRNA_EXPORT_FROM_NUCLEUS	GO_RESPONSE_TO_AXON_INJURY			GO_G_PROTEIN_COUPLED_PURINERGIC_NUCLEOTIDE_RECEPTOR_SIGNALING_PATHWAY	GO_GLUTAMATE_METABOLIC_PROCESS			GO_ESTABLISHMENT_OF_MITOTIC_SPINDLE_ORIENTATION	GO_CELLULAR_RESPONSE_TO_STEROL	GO_IRON_COORDINATION_ENTITY_TRANSPORT	GO_CELLULAR_RESPONSE_TO_EPIDERMAL_GROWTH_FACTOR_STIMULUS		GO_REGULATION_OF_BONE_RESORPTION
GO_REGULATION_OF_ALPHA_AMINO_3_HYDROXY_5_METHYL_4_ISOXAZOLE_PROPIONATE_SELECTIVE_GLUTAMATE_RECEPTOR_ACTIVITY	GO_INTERMEDIATE_FILAMENT_BASED_PROCESS	GO_POSITIVE_REGULATION_OF_TELOMERASE_ACTIVITY	GO_NEGATIVE_REGULATION_OF_RESPONSE_TO_OXIDATIVE_STRESS			GO_ACTIN_FILAMENT_BUNDLE_ORGANIZATION	GO_TRNA_METABOLIC_PROCESS			GO_SPINDLE_CHECKPOINT	GO_ENTEROENDOCRINE_CELL_DIFFERENTIATION	GO_NEGATIVE_REGULATION_OF_LIPID_METABOLIC_PROCESS	GO_LEUKOCYTE_DEGRANULATION		GO_REGULATION_OF_SYNAPTIC_TRANSMISSION_GABAERGIC
GO_GLIAL_CELL_DEVELOPMENT	GO_RESPONSE_TO_ZINC_ION	GO_REGULATION_OF_CENTRIOLE_REPLICATION	GO_REGULATION_OF_PROTEIN_TARGETING_TO_MEMBRANE			GO_CELLULAR_RESPONSE_TO_VIRUS	GO_NEGATIVE_REGULATION_OF_DNA_RECOMBINATION			GO_POSITIVE_REGULATION_OF_ORGANELLE_ORGANIZATION	GO_REGULATION_OF_PROTEIN_HOMOOLIGOMERIZATION	GO_ALPHA_AMINO_ACID_BIOSYNTHETIC_PROCESS	GO_RESPONSE_TO_ELECTRICAL_STIMULUS		GO_POSITIVE_REGULATION_OF_ERK1_AND_ERK2_CASCADE
GO_POLYOL_CATABOLIC_PROCESS	GO_DISRUPTION_OF_CELLS_OF_OTHER_ORGANISM	GO_HISTONE_MONOUBIQUITINATION	GO_CATECHOLAMINE_METABOLIC_PROCESS			GO_DENDRITIC_CELL_DIFFERENTIATION	GO_PEROXISOME_ORGANIZATION			GO_CYTOKINETIC_PROCESS	GO_AMMONIUM_TRANSPORT	GO_MESENCHYMAL_TO_EPITHELIAL_TRANSITION	GO_NEGATIVE_REGULATION_OF_TELOMERE_MAINTENANCE_VIA_TELOMERASE		GO_REGULATION_OF_MYELOID_LEUKOCYTE_DIFFERENTIATION
GO_L_AMINO_ACID_TRANSPORT	GO_VASCULAR_ENDOTHELIAL_GROWTH_FACTOR_SIGNALING_PATHWAY	GO_NUCLEAR_TRANSPORT	GO_AMINO_ACID_TRANSMEMBRANE_TRANSPORT			GO_NATURAL_KILLER_CELL_DIFFERENTIATION	GO_DNA_STRAND_ELONGATION_INVOLVED_IN_DNA_REPLICATION			GO_NEGATIVE_REGULATION_OF_PROTEIN_CATABOLIC_PROCESS	GO_CELL_FATE_COMMITMENT	GO_SENSORY_PERCEPTION_OF_MECHANICAL_STIMULUS	GO_REGULATION_OF_ESTABLISHMENT_OF_PLANAR_POLARITY_INVOLVED_IN_NEURAL_TUBE_CLOSURE		GO_POSITIVE_REGULATION_OF_MYELOID_LEUKOCYTE_CYTOKINE_PRODUCTION_INVOLVED_IN_IMMUNE_RESPONSE
GO_POSITIVE_REGULATION_OF_HEART_GROWTH	GO_SKELETAL_MUSCLE_TISSUE_REGENERATION	GO_PEPTIDYL_AMINO_ACID_MODIFICATION	GO_REGULATION_OF_CORTICOSTEROID_HORMONE_SECRETION			GO_BONE_TRABECULA_MORPHOGENESIS	GO_PYRIMIDINE_RIBONUCLEOSIDE_TRIPHOSPHATE_METABOLIC_PROCESS			GO_REGULATION_OF_DNA_DAMAGE_RESPONSE_SIGNAL_TRANSDUCTION_BY_P53_CLASS_MEDIATOR	GO_REGULATION_OF_DELAYED_RECTIFIER_POTASSIUM_CHANNEL_ACTIVITY	GO_NITROGEN_CYCLE_METABOLIC_PROCESS	GO_REGULATION_OF_ERBB_SIGNALING_PATHWAY		GO_POSITIVE_REGULATION_OF_INTERLEUKIN_13_PRODUCTION
GO_LAYER_FORMATION_IN_CEREBRAL_CORTEX	GO_POLYSACCHARIDE_BIOSYNTHETIC_PROCESS	GO_NEGATIVE_REGULATION_OF_HISTONE_MODIFICATION	GO_IRON_ION_TRANSPORT			GO_MUSCLE_TISSUE_DEVELOPMENT	GO_CELL_CYCLE_PHASE_TRANSITION			GO_POSITIVE_REGULATION_OF_PROTEASOMAL_PROTEIN_CATABOLIC_PROCESS	GO_NEUROTRANSMITTER_METABOLIC_PROCESS	GO_NADP_METABOLIC_PROCESS	GO_REGULATION_OF_MICROTUBULE_BASED_PROCESS		GO_POSITIVE_REGULATION_OF_TRANSPORT
GO_CEREBELLAR_CORTEX_MORPHOGENESIS	GO_REGULATION_OF_TYROSINE_PHOSPHORYLATION_OF_STAT_PROTEIN	GO_TRANSCRIPTION_FROM_RNA_POLYMERASE_II_PROMOTER	GO_UV_PROTECTION			GO_NEGATIVE_REGULATION_OF_PROTEIN_AUTOPHOSPHORYLATION	GO_HEME_METABOLIC_PROCESS			GO_MACROAUTOPHAGY	GO_DIACYLGLYCEROL_METABOLIC_PROCESS	GO_DETECTION_OF_MECHANICAL_STIMULUS_INVOLVED_IN_SENSORY_PERCEPTION	GO_ENDOSOME_ORGANIZATION		GO_TELENCEPHALON_REGIONALIZATION
GO_PHOTOTRANSDUCTION	GO_ORGAN_REGENERATION	GO_PEPTIDYL_LYSINE_MODIFICATION	GO_INSEMINATION			GO_POSITIVE_REGULATION_OF_ADAPTIVE_IMMUNE_RESPONSE	GO_SERINE_FAMILY_AMINO_ACID_BIOSYNTHETIC_PROCESS			GO_NEGATIVE_REGULATION_OF_TELOMERASE_ACTIVITY	GO_ENDOCRINE_SYSTEM_DEVELOPMENT	GO_REGULATION_OF_CELL_CELL_ADHESION_MEDIATED_BY_CADHERIN	GO_CORONARY_VASCULATURE_DEVELOPMENT		GO_REGULATION_OF_ENDOTHELIAL_CELL_CHEMOTAXIS
GO_NEUROTRANSMITTER_TRANSPORT	GO_NEGATIVE_REGULATION_OF_ADAPTIVE_IMMUNE_RESPONSE	GO_CENTRIOLE_ASSEMBLY	GO_REGULATION_OF_NEUROTRANSMITTER_LEVELS			GO_REGULATION_OF_OSTEOCLAST_DIFFERENTIATION	GO_POSITIVE_REGULATION_OF_TOR_SIGNALING			GO_CELLULAR_MONOVALENT_INORGANIC_CATION_HOMEOSTASIS	GO_REGULATION_OF_PEPTIDE_SECRETION	GO_FATTY_ACID_BETA_OXIDATION	GO_NEURON_PROJECTION_EXTENSION		GO_POSITIVE_REGULATION_OF_MONOOXYGENASE_ACTIVITY
GO_REGULATION_OF_VOLTAGE_GATED_CALCIUM_CHANNEL_ACTIVITY	GO_REGULATION_OF_SYSTEMIC_ARTERIAL_BLOOD_PRESSURE_BY_CIRCULATORY_RENIN_ANGIOTENSIN	GO_MITOTIC_SPINDLE_ASSEMBLY	GO_POSITIVE_REGULATION_OF_NUCLEOSIDE_METABOLIC_PROCESS			GO_CARDIAC_SEPTUM_DEVELOPMENT	GO_COFACTOR_METABOLIC_PROCESS			GO_CERAMIDE_BIOSYNTHETIC_PROCESS	GO_HEART_GROWTH	GO_TRANSITION_METAL_ION_TRANSPORT	GO_REGULATION_OF_PODOSOME_ASSEMBLY		GO_NEGATIVE_REGULATION_OF_ENDOTHELIAL_CELL_APOPTOTIC_PROCESS
GO_RESPONSE_TO_FUNGICIDE	GO_IRE1_MEDIATED_UNFOLDED_PROTEIN_RESPONSE	GO_REGULATION_OF_GENE_EXPRESSION_BY_GENETIC_IMPRINTING	GO_MEMBRANE_ASSEMBLY			GO_REGULATION_OF_ICOSANOID_SECRETION	GO_MITOCHONDRIAL_RESPIRATORY_CHAIN_COMPLEX_ASSEMBLY			GO_EMBRYONIC_VISCEROCRANIUM_MORPHOGENESIS	GO_EPITHELIAL_STRUCTURE_MAINTENANCE	GO_GLUCOCORTICOID_METABOLIC_PROCESS	GO_CARDIAC_LEFT_VENTRICLE_MORPHOGENESIS		GO_REGULATION_OF_STAT_CASCADE
GO_POTASSIUM_ION_HOMEOSTASIS	GO_POSITIVE_REGULATION_OF_ENDOCYTOSIS	GO_REGULATION_OF_GLIAL_CELL_PROLIFERATION	GO_NEUROMUSCULAR_PROCESS_CONTROLLING_BALANCE			GO_EPIDERMIS_MORPHOGENESIS	GO_IMP_METABOLIC_PROCESS			GO_PIGMENTATION	GO_DETECTION_OF_TEMPERATURE_STIMULUS_INVOLVED_IN_SENSORY_PERCEPTION	GO_SKELETAL_MUSCLE_ADAPTATION	GO_NEGATIVE_REGULATION_OF_STRIATED_MUSCLE_CELL_DIFFERENTIATION		GO_STRIATED_MUSCLE_ADAPTATION
GO_GAMMA_AMINOBUTYRIC_ACID_SIGNALING_PATHWAY	GO_DENDRITIC_CELL_MIGRATION	GO_REGULATION_OF_FIBROBLAST_APOPTOTIC_PROCESS	GO_AMINOGLYCAN_BIOSYNTHETIC_PROCESS			GO_PHOSPHATIDYLINOSITOL_METABOLIC_PROCESS	GO_NCRNA_3_END_PROCESSING			GO_NEGATIVE_REGULATION_OF_CELL_AGING	GO_DORSAL_VENTRAL_AXIS_SPECIFICATION	GO_PROTEIN_N_LINKED_GLYCOSYLATION	GO_VESICLE_LOCALIZATION		GO_POSITIVE_REGULATION_OF_SECRETION
GO_CELL_CYCLE_ARREST	GO_POSITIVE_REGULATION_OF_MACROPHAGE_ACTIVATION	GO_REGULATION_OF_CHROMATIN_SILENCING	GO_REGULATION_OF_MEMBRANE_POTENTIAL			GO_VASCULAR_ENDOTHELIAL_GROWTH_FACTOR_SIGNALING_PATHWAY	GO_MITOCHONDRIAL_TRANSPORT			GO_NEGATIVE_REGULATION_OF_CHROMOSOME_SEGREGATION	GO_REGULATION_OF_TRANSCRIPTION_INVOLVED_IN_CELL_FATE_COMMITMENT	GO_INDOLALKYLAMINE_METABOLIC_PROCESS	GO_REGULATION_OF_STRESS_ACTIVATED_PROTEIN_KINASE_SIGNALING_CASCADE		GO_POSITIVE_REGULATION_OF_ORGAN_GROWTH
GO_MULTICELLULAR_ORGANISMAL_MOVEMENT	GO_REGULATION_OF_ALPHA_BETA_T_CELL_ACTIVATION	GO_REGULATION_OF_INTRACELLULAR_ESTROGEN_RECEPTOR_SIGNALING_PATHWAY	GO_MULTICELLULAR_ORGANISMAL_RESPONSE_TO_STRESS			GO_REGULATION_OF_TYROSINE_PHOSPHORYLATION_OF_STAT_PROTEIN	GO_SINGLE_ORGANISM_BIOSYNTHETIC_PROCESS			GO_INNER_CELL_MASS_CELL_PROLIFERATION	GO_EYE_PHOTORECEPTOR_CELL_DEVELOPMENT	GO_MALE_GENITALIA_DEVELOPMENT	GO_MYELOID_CELL_DEVELOPMENT		GO_REGULATION_OF_RESPONSE_TO_TUMOR_CELL
GO_REGULATION_OF_DOPAMINE_SECRETION	GO_REGULATION_OF_BLOOD_PRESSURE	GO_SIGNAL_TRANSDUCTION_IN_RESPONSE_TO_DNA_DAMAGE	GO_CATION_TRANSPORT			GO_GLAND_MORPHOGENESIS	GO_MITOCHONDRIAL_TRANSLATION			GO_REGULATION_OF_TELOMERE_MAINTENANCE	GO_ADENOHYPOPHYSIS_DEVELOPMENT	GO_RESPONSE_TO_DIETARY_EXCESS	GO_INTRACELLULAR_PROTEIN_TRANSPORT		GO_RESPONSE_TO_MECHANICAL_STIMULUS
GO_REGULATION_OF_VACUOLE_ORGANIZATION	GO_REGULATION_OF_MORPHOGENESIS_OF_A_BRANCHING_STRUCTURE	GO_TELOMERE_LOCALIZATION	GO_ORGANONITROGEN_COMPOUND_CATABOLIC_PROCESS			GO_NEGATIVE_REGULATION_OF_ADAPTIVE_IMMUNE_RESPONSE	GO_PYRIMIDINE_NUCLEOSIDE_MONOPHOSPHATE_METABOLIC_PROCESS			GO_REGULATION_OF_MITOCHONDRION_ORGANIZATION	GO_NITRIC_OXIDE_MEDIATED_SIGNAL_TRANSDUCTION	GO_GLUTAMINE_FAMILY_AMINO_ACID_CATABOLIC_PROCESS	GO_REGULATION_OF_HISTONE_DEACETYLATION		GO_PURINERGIC_RECEPTOR_SIGNALING_PATHWAY
GO_G_PROTEIN_COUPLED_GLUTAMATE_RECEPTOR_SIGNALING_PATHWAY	GO_REGULATION_OF_T_CELL_CHEMOTAXIS	GO_MODULATION_OF_TRANSCRIPTION_IN_OTHER_ORGANISM_INVOLVED_IN_SYMBIOTIC_INTERACTION	GO_REGULATION_OF_SODIUM_ION_TRANSPORT			GO_REGULATION_OF_SYSTEMIC_ARTERIAL_BLOOD_PRESSURE_BY_CIRCULATORY_RENIN_ANGIOTENSIN	GO_PYRIMIDINE_NUCLEOSIDE_TRIPHOSPHATE_BIOSYNTHETIC_PROCESS			GO_POSITIVE_REGULATION_OF_MITOCHONDRION_ORGANIZATION	GO_NOTOCHORD_DEVELOPMENT	GO_COENZYME_A_METABOLIC_PROCESS	GO_REGULATION_OF_PHOSPHATASE_ACTIVITY		GO_POSITIVE_REGULATION_OF_GLUCONEOGENESIS
GO_NEURAL_RETINA_DEVELOPMENT	GO_REGULATION_OF_CYTOKINE_PRODUCTION	GO_POSITIVE_REGULATION_OF_TELOMERE_CAPPING	GO_ORGANIC_ACID_TRANSPORT			GO_B_CELL_HOMEOSTASIS	GO_REGULATION_OF_LIGASE_ACTIVITY			GO_MITOCHONDRIAL_MEMBRANE_ORGANIZATION	GO_REGULATION_OF_BLOOD_VOLUME_BY_RENIN_ANGIOTENSIN	GO_ACTIN_MYOSIN_FILAMENT_SLIDING	GO_REGULATION_OF_MRNA_CATABOLIC_PROCESS		GO_ERK1_AND_ERK2_CASCADE
GO_NEURON_PROJECTION_DEVELOPMENT	GO_REGULATION_OF_CHOLESTEROL_HOMEOSTASIS	GO_RIBONUCLEOPROTEIN_COMPLEX_LOCALIZATION	GO_MITOCHONDRIAL_CALCIUM_ION_HOMEOSTASIS			GO_POSITIVE_REGULATION_OF_ENDOCYTOSIS	GO_TELOMERE_ORGANIZATION			GO_ERROR_FREE_TRANSLESION_SYNTHESIS	GO_POSITIVE_REGULATION_OF_ORGANIC_ACID_TRANSPORT	GO_REGULATION_OF_HETEROTYPIC_CELL_CELL_ADHESION	GO_SODIUM_ION_EXPORT		GO_POSITIVE_REGULATION_OF_MACROPHAGE_DIFFERENTIATION
GO_ORGANELLE_TRANSPORT_ALONG_MICROTUBULE	GO_POSITIVE_REGULATION_OF_ENDOTHELIAL_CELL_CHEMOTAXIS	GO_REGULATION_OF_MRNA_3_END_PROCESSING	GO_CELLULAR_MONOVALENT_INORGANIC_CATION_HOMEOSTASIS			GO_POSITIVE_REGULATION_OF_ERYTHROCYTE_DIFFERENTIATION	GO_ALPHA_AMINO_ACID_CATABOLIC_PROCESS			GO_RNA_SURVEILLANCE	GO_NEURONAL_ACTION_POTENTIAL	GO_ALPHA_AMINO_ACID_METABOLIC_PROCESS	GO_POSITIVE_REGULATION_OF_EPITHELIAL_TO_MESENCHYMAL_TRANSITION		GO_CELLULAR_RESPONSE_TO_ALKALOID
GO_POSITIVE_REGULATION_OF_PROTEIN_COMPLEX_DISASSEMBLY	GO_NEGATIVE_REGULATION_OF_SMOOTH_MUSCLE_CELL_PROLIFERATION	GO_CHROMATIN_MODIFICATION	GO_ORGANIC_HYDROXY_COMPOUND_CATABOLIC_PROCESS			GO_DENDRITIC_CELL_MIGRATION	GO_PROTEIN_CATABOLIC_PROCESS			GO_AUTOPHAGY	GO_SERTOLI_CELL_DIFFERENTIATION	GO_MITOCHONDRIAL_DNA_METABOLIC_PROCESS	GO_POSITIVE_REGULATION_OF_RNA_SPLICING
GO_MUSCLE_CELL_PROLIFERATION	GO_TOLERANCE_INDUCTION	GO_REGULATION_OF_SPINDLE_ORGANIZATION	GO_SECRETION			GO_SENSORY_PERCEPTION_OF_TEMPERATURE_STIMULUS	GO_POSITIVE_REGULATION_OF_INTRACELLULAR_STEROID_HORMONE_RECEPTOR_SIGNALING_PATHWAY			GO_LAGGING_STRAND_ELONGATION	GO_REGULATION_OF_SMOOTH_MUSCLE_CELL_APOPTOTIC_PROCESS	GO_HYDROGEN_PEROXIDE_CATABOLIC_PROCESS	GO_POSITIVE_REGULATION_OF_KERATINOCYTE_DIFFERENTIATION
GO_VENTRICULAR_SYSTEM_DEVELOPMENT	GO_REGULATION_OF_WOUND_HEALING	GO_REGULATION_OF_NUCLEAR_TRANSCRIBED_MRNA_POLY_A_TAIL_SHORTENING	GO_POSITIVE_REGULATION_OF_VASODILATION			GO_POSITIVE_REGULATION_OF_MACROPHAGE_ACTIVATION	GO_PROTEIN_IMPORT			GO_NEGATIVE_REGULATION_OF_INTRINSIC_APOPTOTIC_SIGNALING_PATHWAY	GO_RETINA_MORPHOGENESIS_IN_CAMERA_TYPE_EYE	GO_MODIFIED_AMINO_ACID_TRANSPORT	GO_NEGATIVE_REGULATION_OF_MUSCLE_CELL_DIFFERENTIATION
GO_ADULT_LOCOMOTORY_BEHAVIOR	GO_REGULATION_OF_MAPK_CASCADE	GO_CENTROSOME_CYCLE	GO_ANION_TRANSPORT			GO_REGULATION_OF_CALCIUM_MEDIATED_SIGNALING	GO_REGULATION_OF_TRANSLATIONAL_ELONGATION			GO_VESICLE_CYTOSKELETAL_TRAFFICKING	GO_SIGNAL_TRANSDUCTION_INVOLVED_IN_REGULATION_OF_GENE_EXPRESSION	GO_COFACTOR_TRANSPORT	GO_REGULATION_OF_ACTIN_NUCLEATION
GO_CELL_PROLIFERATION_IN_FOREBRAIN	GO_DEVELOPMENTAL_PROGRAMMED_CELL_DEATH	GO_ESTABLISHMENT_OF_TISSUE_POLARITY	GO_CHOLESTEROL_EFFLUX			GO_REGULATION_OF_ALPHA_BETA_T_CELL_ACTIVATION	GO_CHROMOSOME_SEPARATION			GO_MICROTUBULE_DEPOLYMERIZATION	GO_GLANDULAR_EPITHELIAL_CELL_DIFFERENTIATION	GO_EXOGENOUS_DRUG_CATABOLIC_PROCESS	GO_PHOTOPERIODISM
GO_POSITIVE_REGULATION_OF_NEUROBLAST_PROLIFERATION	GO_MYELOID_LEUKOCYTE_MIGRATION	GO_MRNA_3_END_PROCESSING	GO_POSITIVE_REGULATION_OF_GUANYLATE_CYCLASE_ACTIVITY			GO_MUSCLE_ORGAN_DEVELOPMENT	GO_POSTREPLICATION_REPAIR			GO_FORMATION_OF_TRANSLATION_PREINITIATION_COMPLEX		GO_NEGATIVE_REGULATION_OF_REACTIVE_OXYGEN_SPECIES_METABOLIC_PROCESS	GO_ESTABLISHMENT_OF_ENDOTHELIAL_INTESTINAL_BARRIER
GO_PEPTIDYL_CYSTEINE_MODIFICATION	GO_COLLAGEN_FIBRIL_ORGANIZATION	GO_NEGATIVE_REGULATION_OF_MRNA_METABOLIC_PROCESS	GO_STARTLE_RESPONSE			GO_POSITIVE_REGULATION_OF_HEMOPOIESIS	GO_ORGANOPHOSPHATE_METABOLIC_PROCESS			GO_REGULATION_OF_CATABOLIC_PROCESS		GO_POSITIVE_REGULATION_OF_CELLULAR_AMINE_METABOLIC_PROCESS	GO_ESTABLISHMENT_OF_EPITHELIAL_CELL_POLARITY
GO_REFLEX	GO_RESPONSE_TO_ESTRADIOL	GO_REGULATION_OF_DNA_TEMPLATED_TRANSCRIPTION_INITIATION	GO_HYPOTHALAMUS_DEVELOPMENT			GO_OUTFLOW_TRACT_SEPTUM_MORPHOGENESIS	GO_CELLULAR_AMINO_ACID_BIOSYNTHETIC_PROCESS			GO_PHAGOSOME_MATURATION		GO_GLUTAMATE_METABOLIC_PROCESS	GO_EMBRYONIC_DIGIT_MORPHOGENESIS
GO_REGULATION_OF_MUSCLE_TISSUE_DEVELOPMENT	GO_REGULATION_OF_TUMOR_NECROSIS_FACTOR_SUPERFAMILY_CYTOKINE_PRODUCTION	GO_COVALENT_CHROMATIN_MODIFICATION	GO_WATER_TRANSPORT			GO_REGULATION_OF_PHOSPHATIDYLINOSITOL_3_KINASE_ACTIVITY	GO_MULTICELLULAR_ORGANISMAL_MOVEMENT			GO_MITOCHONDRIAL_FISSION		GO_NEGATIVE_REGULATION_OF_ATPASE_ACTIVITY	GO_REGULATION_OF_DEVELOPMENTAL_GROWTH
GO_PHOSPHATIDYLINOSITOL_3_PHOSPHATE_BIOSYNTHETIC_PROCESS	GO_RESPONSE_TO_COLD	GO_DNA_DEMETHYLATION	GO_REGULATION_OF_NUCLEOSIDE_METABOLIC_PROCESS			GO_LEUKOCYTE_DEGRANULATION	GO_NEGATIVE_REGULATION_OF_MEIOTIC_NUCLEAR_DIVISION			GO_MATURATION_OF_5_8S_RRNA_FROM_TRICISTRONIC_RRNA_TRANSCRIPT_SSU_RRNA_5_8S_RRNA_LSU_RRNA_		GO_CELLULAR_RESPONSE_TO_CADMIUM_ION	GO_ACTIN_FILAMENT_BASED_PROCESS
GO_REGULATION_OF_NEUROTRANSMITTER_LEVELS	GO_CELLULAR_RESPONSE_TO_INTERLEUKIN_1	GO_REGULATION_OF_DNA_METHYLATION	GO_NEGATIVE_REGULATION_OF_ANION_TRANSPORT			GO_REGULATION_OF_BLOOD_PRESSURE	GO_REGULATION_OF_DOUBLE_STRAND_BREAK_REPAIR_VIA_HOMOLOGOUS_RECOMBINATION			GO_INNER_MITOCHONDRIAL_MEMBRANE_ORGANIZATION		GO_PEROXISOME_ORGANIZATION	GO_RESPONSE_TO_FLUID_SHEAR_STRESS
GO_NEGATIVE_REGULATION_OF_NERVOUS_SYSTEM_DEVELOPMENT	GO_REGULATION_OF_TRIGLYCERIDE_METABOLIC_PROCESS	GO_MULTICELLULAR_ORGANISM_GROWTH	GO_SENSORY_PERCEPTION_OF_PAIN			GO_REGULATION_OF_MORPHOGENESIS_OF_A_BRANCHING_STRUCTURE	GO_OXALOACETATE_METABOLIC_PROCESS			GO_EXIT_FROM_MITOSIS		GO_CELLULAR_MODIFIED_AMINO_ACID_CATABOLIC_PROCESS	GO_POSITIVE_REGULATION_OF_MUSCLE_CELL_DIFFERENTIATION
GO_MICROTUBULE_BASED_PROCESS	GO_CELL_CHEMOTAXIS	GO_DNA_TEMPLATED_TRANSCRIPTIONAL_PREINITIATION_COMPLEX_ASSEMBLY	GO_REGULATION_OF_LIPOPROTEIN_LIPASE_ACTIVITY			GO_REGULATION_OF_CYTOKINE_PRODUCTION	GO_REGULATION_OF_ESTABLISHMENT_OF_PROTEIN_LOCALIZATION_TO_CHROMOSOME			GO_RESPONSE_TO_FIBROBLAST_GROWTH_FACTOR		GO_HEME_METABOLIC_PROCESS	GO_PHOSPHATIDYLINOSITOL_BIOSYNTHETIC_PROCESS
GO_SYNAPTIC_VESICLE_RECYCLING	GO_NEGATIVE_REGULATION_OF_INTERLEUKIN_1_PRODUCTION	GO_RNA_SPLICING_VIA_TRANSESTERIFICATION_REACTIONS	GO_ION_TRANSMEMBRANE_TRANSPORT			GO_REGULATION_OF_ERBB_SIGNALING_PATHWAY	GO_TETRAPYRROLE_BIOSYNTHETIC_PROCESS			GO_MATURATION_OF_SSU_RRNA_FROM_TRICISTRONIC_RRNA_TRANSCRIPT_SSU_RRNA_5_8S_RRNA_LSU_RRNA_		GO_SERINE_FAMILY_AMINO_ACID_BIOSYNTHETIC_PROCESS	GO_CELL_PROJECTION_ASSEMBLY
GO_POSITIVE_REGULATION_OF_G1_S_TRANSITION_OF_MITOTIC_CELL_CYCLE	GO_REGULATION_OF_PROSTAGLANDIN_SECRETION	GO_RNA_DESTABILIZATION	GO_REGULATION_OF_FEEDING_BEHAVIOR			GO_POSITIVE_REGULATION_OF_ENDOTHELIAL_CELL_CHEMOTAXIS	GO_NUCLEOSIDE_PHOSPHATE_BIOSYNTHETIC_PROCESS			GO_MACROMOLECULAR_COMPLEX_ASSEMBLY		GO_C21_STEROID_HORMONE_METABOLIC_PROCESS	GO_ESTABLISHMENT_OR_MAINTENANCE_OF_EPITHELIAL_CELL_APICAL_BASAL_POLARITY
GO_NEUROMUSCULAR_PROCESS_CONTROLLING_BALANCE	GO_IMMUNE_SYSTEM_PROCESS	GO_REGULATION_OF_CENTROSOME_CYCLE	GO_REGULATION_OF_CATECHOLAMINE_SECRETION			GO_POSITIVE_REGULATION_OF_ENDOTHELIAL_CELL_DIFFERENTIATION	GO_CLEAVAGE_INVOLVED_IN_RRNA_PROCESSING			GO_PROTEIN_STABILIZATION		GO_REGULATION_OF_SERINE_TYPE_PEPTIDASE_ACTIVITY	GO_VESICLE_ORGANIZATION
GO_NEGATIVE_REGULATION_OF_ORGANELLE_ASSEMBLY	GO_NITRIC_OXIDE_METABOLIC_PROCESS	GO_PROTEIN_SUMOYLATION	GO_REGULATION_OF_AMINE_TRANSPORT			GO_NEGATIVE_REGULATION_OF_SMOOTH_MUSCLE_CELL_PROLIFERATION	GO_REGULATION_OF_EXIT_FROM_MITOSIS			GO_MATURATION_OF_LSU_RRNA		GO_NEGATIVE_REGULATION_OF_STEROID_METABOLIC_PROCESS	GO_POSITIVE_REGULATION_OF_BINDING
GO_FOREBRAIN_DEVELOPMENT	GO_POSITIVE_REGULATION_OF_LEUKOCYTE_APOPTOTIC_PROCESS	GO_REGULATION_OF_CENTROSOME_DUPLICATION	GO_NEGATIVE_REGULATION_OF_NUCLEOSIDE_METABOLIC_PROCESS			GO_TOLERANCE_INDUCTION	GO_ASPARTATE_FAMILY_AMINO_ACID_BIOSYNTHETIC_PROCESS			GO_PROTEIN_LOCALIZATION_TO_CHROMOSOME		GO_COFACTOR_METABOLIC_PROCESS	GO_SMOOTH_MUSCLE_CELL_DIFFERENTIATION
GO_NEGATIVE_REGULATION_OF_ASTROCYTE_DIFFERENTIATION	GO_INTERMEDIATE_FILAMENT_ORGANIZATION	GO_BICELLULAR_TIGHT_JUNCTION_ASSEMBLY	GO_GLYCOSYLCERAMIDE_METABOLIC_PROCESS			GO_METANEPHROS_DEVELOPMENT	GO_MALE_GAMETE_GENERATION			GO_REGULATION_OF_PROTEIN_MODIFICATION_BY_SMALL_PROTEIN_CONJUGATION_OR_REMOVAL		GO_DRUG_CATABOLIC_PROCESS	GO_NEGATIVE_REGULATION_OF_ERBB_SIGNALING_PATHWAY
GO_ESTABLISHMENT_OF_LOCALIZATION_BY_MOVEMENT_ALONG_MICROTUBULE	GO_REGULATION_OF_INTERLEUKIN_10_PRODUCTION	GO_REGULATION_OF_ALTERNATIVE_MRNA_SPLICING_VIA_SPLICEOSOME	GO_DOPAMINE_METABOLIC_PROCESS			GO_NEGATIVE_REGULATION_OF_TRANSPORTER_ACTIVITY	GO_CHAPERONE_MEDIATED_PROTEIN_COMPLEX_ASSEMBLY			GO_PORE_COMPLEX_ASSEMBLY		GO_PRIMITIVE_STREAK_FORMATION	GO_POSITIVE_REGULATION_OF_CELLULAR_AMIDE_METABOLIC_PROCESS
GO_GABAERGIC_NEURON_DIFFERENTIATION	GO_RESPONSE_TO_ACID_CHEMICAL	GO_CHROMATIN_ORGANIZATION	GO_CEREBELLAR_GRANULAR_LAYER_DEVELOPMENT			GO_ENDOSOME_ORGANIZATION	GO_SPINDLE_CHECKPOINT			GO_NUCLEOTIDE_EXCISION_REPAIR_DNA_GAP_FILLING		GO_RESPONSE_TO_PHENYLPROPANOID	GO_POSITIVE_REGULATION_OF_VACUOLE_ORGANIZATION
GO_EXCITATORY_POSTSYNAPTIC_POTENTIAL	GO_RESPONSE_TO_PROSTAGLANDIN_E	GO_POSITIVE_REGULATION_OF_CYTOKINESIS	GO_VESICLE_FUSION_TO_PLASMA_MEMBRANE			GO_REGULATION_OF_WOUND_HEALING	GO_ACETYL_COA_METABOLIC_PROCESS			GO_VACUOLAR_ACIDIFICATION		GO_CELLULAR_IRON_ION_HOMEOSTASIS	GO_NEURON_MATURATION
GO_REGULATION_OF_ASTROCYTE_DIFFERENTIATION	GO_RESPONSE_TO_STEROID_HORMONE	GO_MEIOTIC_CHROMOSOME_SEPARATION	GO_MACROMOLECULAR_COMPLEX_REMODELING			GO_REGULATION_OF_MAPK_CASCADE	GO_CELLULAR_KETONE_METABOLIC_PROCESS			GO_RNA_CAPPING		GO_SYNAPTIC_TRANSMISSION_CHOLINERGIC	GO_PROTEIN_LOCALIZATION_TO_CILIUM
GO_FOREBRAIN_REGIONALIZATION	GO_RESPONSE_TO_INTERLEUKIN_4	GO_PROTEIN_UBIQUITINATION	GO_SULFUR_COMPOUND_CATABOLIC_PROCESS			GO_MYELOID_LEUKOCYTE_MIGRATION	GO_THIOESTER_METABOLIC_PROCESS			GO_DNA_REPLICATION_INITIATION		GO_ALDEHYDE_CATABOLIC_PROCESS	GO_REGULATION_OF_CELL_MORPHOGENESIS_INVOLVED_IN_DIFFERENTIATION
GO_FOREBRAIN_GENERATION_OF_NEURONS	GO_CARDIAC_CHAMBER_MORPHOGENESIS	GO_POSITIVE_REGULATION_OF_CHROMATIN_MODIFICATION	GO_CHLORIDE_TRANSPORT			GO_COLLAGEN_FIBRIL_ORGANIZATION	GO_PEPTIDYL_CYSTEINE_MODIFICATION			GO_INOSITOL_METABOLIC_PROCESS		GO_MITOCHONDRIAL_RESPIRATORY_CHAIN_COMPLEX_ASSEMBLY	GO_SPINDLE_LOCALIZATION
GO_CALCIUM_DEPENDENT_CELL_CELL_ADHESION_VIA_PLASMA_MEMBRANE_CELL_ADHESION_MOLECULES	GO_POSITIVE_REGULATION_OF_INTERLEUKIN_8_PRODUCTION	GO_SPERMATID_NUCLEUS_DIFFERENTIATION	GO_MUSCLE_CONTRACTION			GO_CORONARY_VASCULATURE_DEVELOPMENT	GO_TRANSLATIONAL_TERMINATION			GO_PIGMENT_CELL_DIFFERENTIATION		GO_MITOCHONDRIAL_TRANSPORT	GO_LUNG_CELL_DIFFERENTIATION
GO_REGULATION_OF_SYNAPSE_STRUCTURE_OR_ACTIVITY	GO_RESPONSE_TO_PEPTIDE	GO_TRANSCRIPTION_INITIATION_FROM_RNA_POLYMERASE_II_PROMOTER	GO_VASOCONSTRICTION			GO_CARTILAGE_DEVELOPMENT	GO_REGULATION_OF_DNA_REPAIR			GO_PHAGOSOME_ACIDIFICATION		GO_SULFUR_COMPOUND_BIOSYNTHETIC_PROCESS	GO_PLATELET_ACTIVATION
GO_RESPONSE_TO_NERVE_GROWTH_FACTOR	GO_REGULATION_OF_ENDOTHELIAL_CELL_APOPTOTIC_PROCESS	GO_REGULATION_OF_STEM_CELL_POPULATION_MAINTENANCE	GO_NEGATIVE_REGULATION_OF_AMINE_TRANSPORT			GO_REGULATION_OF_TUMOR_NECROSIS_FACTOR_SUPERFAMILY_CYTOKINE_PRODUCTION	GO_ORGANOPHOSPHATE_BIOSYNTHETIC_PROCESS			GO_TRNA_METHYLATION		GO_SINGLE_ORGANISM_BIOSYNTHETIC_PROCESS	GO_CYTOSKELETON_ORGANIZATION
GO_SYNAPTIC_VESICLE_CYCLE	GO_STEROL_HOMEOSTASIS	GO_TERMINATION_OF_RNA_POLYMERASE_II_TRANSCRIPTION	GO_DETECTION_OF_CHEMICAL_STIMULUS_INVOLVED_IN_SENSORY_PERCEPTION_OF_TASTE			GO_RESPONSE_TO_MUSCLE_STRETCH	GO_NEGATIVE_REGULATION_OF_DNA_DEPENDENT_DNA_REPLICATION			GO_DNA_STRAND_ELONGATION		GO_MITOCHONDRIAL_TRANSLATION	GO_POSITIVE_REGULATION_OF_CREB_TRANSCRIPTION_FACTOR_ACTIVITY
GO_FOREBRAIN_CELL_MIGRATION	GO_REGULATION_OF_LEUKOCYTE_APOPTOTIC_PROCESS	GO_SIGNAL_TRANSDUCTION_BY_P53_CLASS_MEDIATOR	GO_RESPONSE_TO_PAIN			GO_REGULATION_OF_PHOSPHATIDYLINOSITOL_3_KINASE_SIGNALING	GO_REGULATION_OF_CELLULAR_RESPONSE_TO_HEAT			GO_PIGMENT_GRANULE_ORGANIZATION		GO_REGULATION_OF_RETINOIC_ACID_RECEPTOR_SIGNALING_PATHWAY	GO_NEGATIVE_REGULATION_OF_CELL_GROWTH
GO_NEURAL_PRECURSOR_CELL_PROLIFERATION	GO_CELLULAR_RESPONSE_TO_LIPID	GO_PROTEIN_K48_LINKED_DEUBIQUITINATION	GO_POLYOL_TRANSPORT			GO_RESPONSE_TO_COLD	GO_HISTONE_H2A_MONOUBIQUITINATION			GO_REGULATION_OF_PROTEIN_CATABOLIC_PROCESS		GO_OXIDATIVE_DEMETHYLATION	GO_ALTERNATIVE_MRNA_SPLICING_VIA_SPLICEOSOME
GO_NEGATIVE_REGULATION_OF_DNA_BINDING	GO_LIPOPROTEIN_METABOLIC_PROCESS	GO_GENE_SILENCING	GO_REGULATION_OF_POSTSYNAPTIC_MEMBRANE_POTENTIAL			GO_CELLULAR_RESPONSE_TO_INTERLEUKIN_1	GO_MITOTIC_G2_M_TRANSITION_CHECKPOINT			GO_REGULATION_OF_ESTABLISHMENT_OF_PROTEIN_LOCALIZATION_TO_MITOCHONDRION		GO_ANION_TRANSMEMBRANE_TRANSPORT	GO_ASSOCIATIVE_LEARNING
GO_REGULATION_OF_CIRCADIAN_RHYTHM	GO_DISRUPTION_OF_CELLS_OF_OTHER_ORGANISM_INVOLVED_IN_SYMBIOTIC_INTERACTION	GO_NUCLEAR_TRANSCRIBED_MRNA_CATABOLIC_PROCESS_DEADENYLATION_DEPENDENT_DECAY	GO_SENSORY_PERCEPTION_OF_TASTE			GO_CIRCULATORY_SYSTEM_PROCESS	GO_PYRIMIDINE_NUCLEOBASE_METABOLIC_PROCESS			GO_REGULATION_OF_EXOSOMAL_SECRETION		GO_PYRIMIDINE_NUCLEOSIDE_MONOPHOSPHATE_METABOLIC_PROCESS	GO_REGULATION_OF_RESPONSE_TO_EXTRACELLULAR_STIMULUS
GO_GUANOSINE_CONTAINING_COMPOUND_METABOLIC_PROCESS	GO_KERATAN_SULFATE_METABOLIC_PROCESS	GO_HISTONE_H3_K4_METHYLATION	GO_NEURON_NEURON_SYNAPTIC_TRANSMISSION			GO_NEGATIVE_REGULATION_OF_GLYCOPROTEIN_BIOSYNTHETIC_PROCESS	GO_RNA_METHYLATION			GO_REGULATION_OF_ATTACHMENT_OF_SPINDLE_MICROTUBULES_TO_KINETOCHORE		GO_NEGATIVE_REGULATION_OF_LIPID_BIOSYNTHETIC_PROCESS	GO_NEGATIVE_REGULATION_OF_PROTEIN_POLYMERIZATION
GO_INNER_DYNEIN_ARM_ASSEMBLY	GO_REGULATION_OF_COAGULATION	GO_REGULATION_OF_HEMATOPOIETIC_PROGENITOR_CELL_DIFFERENTIATION	GO_REGULATION_OF_ENDOCRINE_PROCESS			GO_CELL_CHEMOTAXIS	GO_CELLULAR_AMINO_ACID_METABOLIC_PROCESS			GO_REGULATION_OF_PROTEASOMAL_PROTEIN_CATABOLIC_PROCESS		GO_OLIGOSACCHARIDE_CATABOLIC_PROCESS	GO_REGULATION_OF_PROTEIN_DEACETYLATION
GO_STARTLE_RESPONSE	GO_REGULATION_OF_EPIDERMIS_DEVELOPMENT	GO_NON_RECOMBINATIONAL_REPAIR	GO_SENSORY_PERCEPTION_OF_LIGHT_STIMULUS			GO_RIBONUCLEOTIDE_CATABOLIC_PROCESS	GO_CRISTAE_FORMATION			GO_DNA_BIOSYNTHETIC_PROCESS		GO_RESPONSE_TO_POTASSIUM_ION	GO_PHOSPHOLIPID_DEPHOSPHORYLATION
GO_NEGATIVE_REGULATION_OF_NEUROTRANSMITTER_TRANSPORT	GO_FORMATION_OF_PRIMARY_GERM_LAYER	GO_HISTONE_UBIQUITINATION	GO_POSITIVE_REGULATION_OF_MUSCLE_HYPERTROPHY			GO_NEGATIVE_REGULATION_OF_INTERLEUKIN_1_PRODUCTION	GO_AEROBIC_RESPIRATION			GO_REGULATION_OF_PROTEIN_STABILITY		GO_SMALL_MOLECULE_METABOLIC_PROCESS	GO_NEGATIVE_REGULATION_OF_DNA_REPAIR
GO_REGULATION_OF_RNA_POLYMERASE_II_TRANSCRIPTIONAL_PREINITIATION_COMPLEX_ASSEMBLY	GO_REGULATION_OF_DENDRITIC_CELL_DIFFERENTIATION	GO_POSTTRANSCRIPTIONAL_GENE_SILENCING	GO_ADRENERGIC_RECEPTOR_SIGNALING_PATHWAY			GO_REGULATION_OF_PROSTAGLANDIN_SECRETION	GO_POSITIVE_REGULATION_OF_G1_S_TRANSITION_OF_MITOTIC_CELL_CYCLE			GO_NADH_METABOLIC_PROCESS		GO_HOMEOSTATIC_PROCESS	GO_REGULATION_OF_MAST_CELL_ACTIVATION_INVOLVED_IN_IMMUNE_RESPONSE
GO_POSITIVE_REGULATION_OF_OLIGODENDROCYTE_DIFFERENTIATION	GO_REGULATION_OF_INTERFERON_GAMMA_PRODUCTION	GO_REGULATION_OF_DNA_DAMAGE_CHECKPOINT	GO_PREPULSE_INHIBITION			GO_REGULATION_OF_PODOSOME_ASSEMBLY	GO_RHODOPSIN_MEDIATED_SIGNALING_PATHWAY			GO_TELOMERE_MAINTENANCE_VIA_TELOMERASE		GO_SENSORY_PERCEPTION_OF_CHEMICAL_STIMULUS	GO_POSITIVE_REGULATION_OF_INTRACELLULAR_PROTEIN_TRANSPORT
GO_AXONEMAL_DYNEIN_COMPLEX_ASSEMBLY	GO_NEGATIVE_REGULATION_OF_LIPID_METABOLIC_PROCESS	GO_POSITIVE_REGULATION_OF_MRNA_3_END_PROCESSING	GO_NEGATIVE_REGULATION_OF_RESPONSE_TO_EXTRACELLULAR_STIMULUS			GO_NEGATIVE_REGULATION_OF_POTASSIUM_ION_TRANSMEMBRANE_TRANSPORTER_ACTIVITY	GO_NAD_METABOLIC_PROCESS			GO_POSITIVE_REGULATION_OF_TELOMERE_MAINTENANCE_VIA_TELOMERE_LENGTHENING		GO_ORGANIC_HYDROXY_COMPOUND_METABOLIC_PROCESS	GO_CHROMOSOME_LOCALIZATION
GO_CEREBRAL_CORTEX_NEURON_DIFFERENTIATION	GO_MESENCHYMAL_TO_EPITHELIAL_TRANSITION	GO_REGULATION_OF_HISTONE_H3_K4_METHYLATION	GO_REGULATION_OF_THE_FORCE_OF_HEART_CONTRACTION			GO_IMMUNE_SYSTEM_PROCESS	GO_PROTEIN_LOCALIZATION_TO_LYSOSOME			GO_REGULATION_OF_MITOPHAGY		GO_SULFATE_TRANSPORT	GO_REGULATION_OF_RESPIRATORY_SYSTEM_PROCESS
GO_EYE_PHOTORECEPTOR_CELL_DIFFERENTIATION	GO_POSITIVE_REGULATION_OF_RESPONSE_TO_STIMULUS	GO_DSRNA_FRAGMENTATION	GO_GAS_TRANSPORT			GO_POSITIVE_REGULATION_OF_LEUKOCYTE_APOPTOTIC_PROCESS	GO_SOMATIC_DIVERSIFICATION_OF_IMMUNOGLOBULINS			GO_NEGATIVE_REGULATION_OF_BINDING		GO_RESPONSE_TO_FOOD	GO_POSITIVE_REGULATION_OF_NEURON_DIFFERENTIATION
GO_SYNAPTIC_VESICLE_ENDOCYTOSIS	GO_REGULATION_OF_MONOOXYGENASE_ACTIVITY	GO_VESICLE_MEDIATED_TRANSPORT_BETWEEN_ENDOSOMAL_COMPARTMENTS	GO_GLUCOSE_IMPORT			GO_POSITIVE_REGULATION_OF_CELL_FATE_COMMITMENT	GO_DICARBOXYLIC_ACID_METABOLIC_PROCESS			GO_INSULIN_RECEPTOR_SIGNALING_PATHWAY		GO_ALPHA_AMINO_ACID_CATABOLIC_PROCESS	GO_EMBRYONIC_SKELETAL_SYSTEM_MORPHOGENESIS
GO_L_AMINO_ACID_IMPORT	GO_REGULATION_OF_CANONICAL_WNT_SIGNALING_PATHWAY	GO_DNA_METHYLATION_OR_DEMETHYLATION	GO_POSTSYNAPTIC_MEMBRANE_ORGANIZATION			GO_REGULATION_OF_STRESS_ACTIVATED_PROTEIN_KINASE_SIGNALING_CASCADE	GO_NEGATIVE_REGULATION_OF_ASTROCYTE_DIFFERENTIATION			GO_RETROGRADE_TRANSPORT_ENDOSOME_TO_PLASMA_MEMBRANE		GO_POSITIVE_REGULATION_OF_TRIGLYCERIDE_LIPASE_ACTIVITY	GO_ACTIVATION_OF_GTPASE_ACTIVITY
GO_REGULATION_OF_SYNAPTIC_PLASTICITY	GO_NITROGEN_CYCLE_METABOLIC_PROCESS	GO_REGULATION_OF_CHROMATIN_ORGANIZATION	GO_G_PROTEIN_COUPLED_RECEPTOR_SIGNALING_PATHWAY			GO_MYELOID_CELL_DEVELOPMENT	GO_MACROAUTOPHAGY			GO_REGULATION_OF_PROTEIN_LOCALIZATION_TO_CHROMOSOME_TELOMERIC_REGION		GO_MONOSACCHARIDE_CATABOLIC_PROCESS	GO_INOSITOL_PHOSPHATE_METABOLIC_PROCESS
GO_POSITIVE_REGULATION_OF_MICROTUBULE_POLYMERIZATION_OR_DEPOLYMERIZATION	GO_T_CELL_ACTIVATION_INVOLVED_IN_IMMUNE_RESPONSE	GO_NUCLEAR_TRANSCRIBED_MRNA_POLY_A_TAIL_SHORTENING	GO_REGULATION_OF_N_METHYL_D_ASPARTATE_SELECTIVE_GLUTAMATE_RECEPTOR_ACTIVITY			GO_NEGATIVE_REGULATION_OF_KINASE_ACTIVITY	GO_FATTY_ACID_BETA_OXIDATION_USING_ACYL_COA_DEHYDROGENASE			GO_DEVELOPMENTAL_PIGMENTATION		GO_INORGANIC_ANION_TRANSPORT	GO_PEPTIDYL_SERINE_MODIFICATION
GO_CEREBELLAR_GRANULAR_LAYER_DEVELOPMENT	GO_NEGATIVE_REGULATION_OF_LEUKOCYTE_PROLIFERATION	GO_REGULATION_OF_SIGNAL_TRANSDUCTION_BY_P53_CLASS_MEDIATOR	GO_REGULATION_OF_MITOCHONDRIAL_FISSION			GO_REGULATION_OF_PHOSPHATASE_ACTIVITY	GO_GLUTAMINE_FAMILY_AMINO_ACID_METABOLIC_PROCESS			GO_NEURON_APOPTOTIC_PROCESS		GO_NUCLEOSIDE_BISPHOSPHATE_METABOLIC_PROCESS	GO_ROUNDABOUT_SIGNALING_PATHWAY
GO_EPITHELIAL_CILIUM_MOVEMENT	GO_NECROPTOTIC_PROCESS	GO_GAMETE_GENERATION	GO_NEUTRAL_LIPID_CATABOLIC_PROCESS			GO_REGULATION_OF_INTERLEUKIN_10_PRODUCTION	GO_MITOCHONDRIAL_TRANSMEMBRANE_TRANSPORT			GO_REGULATION_OF_PH		GO_MAMMARY_GLAND_EPITHELIAL_CELL_DIFFERENTIATION	GO_ESTABLISHMENT_OF_PROTEIN_LOCALIZATION
GO_CELLULAR_COMPONENT_ASSEMBLY_INVOLVED_IN_MORPHOGENESIS	GO_DENDRITIC_CELL_CHEMOTAXIS	GO_REPLICATIVE_SENESCENCE	GO_POSITIVE_REGULATION_OF_CATECHOLAMINE_SECRETION			GO_SODIUM_ION_EXPORT	GO_INTRA_S_DNA_DAMAGE_CHECKPOINT			GO_REGULATION_OF_VIRAL_TRANSCRIPTION		GO_POSITIVE_REGULATION_OF_STEROL_TRANSPORT	GO_NOTCH_RECEPTOR_PROCESSING
GO_NOSE_DEVELOPMENT	GO_REGULATION_OF_ANTIGEN_PROCESSING_AND_PRESENTATION_OF_PEPTIDE_ANTIGEN	GO_REGULATION_OF_CELLULAR_AMIDE_METABOLIC_PROCESS	GO_PROTEIN_LIPID_COMPLEX_SUBUNIT_ORGANIZATION			GO_RESPONSE_TO_ACID_CHEMICAL	GO_NEGATIVE_REGULATION_OF_TRANSLATIONAL_INITIATION			GO_NEGATIVE_REGULATION_OF_PROTEIN_COMPLEX_DISASSEMBLY		GO_THYROID_HORMONE_METABOLIC_PROCESS	GO_REGULATION_OF_NON_CANONICAL_WNT_SIGNALING_PATHWAY
GO_CEREBELLAR_CORTEX_DEVELOPMENT	GO_CELLULAR_RESPONSE_TO_EXTERNAL_STIMULUS	GO_POSITIVE_REGULATION_OF_CELL_SIZE	GO_VACUOLAR_ACIDIFICATION			GO_RESPONSE_TO_PROSTAGLANDIN_E	GO_CARDIAC_CONDUCTION_SYSTEM_DEVELOPMENT			GO_POSITIVE_REGULATION_OF_TELOMERE_MAINTENANCE		GO_ORGANOPHOSPHATE_METABOLIC_PROCESS	GO_NEGATIVE_REGULATION_OF_RNA_SPLICING
GO_REGULATION_OF_MICROTUBULE_POLYMERIZATION	GO_NADP_METABOLIC_PROCESS	GO_HISTONE_MRNA_CATABOLIC_PROCESS	GO_BLOOD_COAGULATION_INTRINSIC_PATHWAY			GO_POSITIVE_REGULATION_OF_EPITHELIAL_TO_MESENCHYMAL_TRANSITION	GO_CYTOCHROME_COMPLEX_ASSEMBLY			GO_CELLULAR_RESPONSE_TO_DSRNA		GO_CELLULAR_AMINO_ACID_BIOSYNTHETIC_PROCESS	GO_TISSUE_MORPHOGENESIS
GO_NEURAL_NUCLEUS_DEVELOPMENT	GO_EPITHELIAL_TUBE_BRANCHING_INVOLVED_IN_LUNG_MORPHOGENESIS	GO_REGULATION_OF_MRNA_SPLICING_VIA_SPLICEOSOME	GO_AMINO_ACID_TRANSPORT			GO_RESPONSE_TO_IMMOBILIZATION_STRESS	GO_REGULATION_OF_NUCLEAR_CELL_CYCLE_DNA_REPLICATION			GO_MITOCHONDRIAL_FUSION		GO_LONG_CHAIN_FATTY_ACID_METABOLIC_PROCESS	GO_ENDOSOME_TO_LYSOSOME_TRANSPORT
GO_HIPPOCAMPUS_DEVELOPMENT	GO_REGULATION_OF_CELL_CELL_ADHESION_MEDIATED_BY_CADHERIN	GO_DETERMINATION_OF_ADULT_LIFESPAN	GO_SYNAPTIC_TRANSMISSION_DOPAMINERGIC			GO_CARDIAC_CHAMBER_MORPHOGENESIS	GO_GLUTAMINE_METABOLIC_PROCESS			GO_NEGATIVE_REGULATION_OF_CYTOSKELETON_ORGANIZATION		GO_MONOVALENT_INORGANIC_CATION_TRANSPORT	GO_CEREBELLAR_PURKINJE_CELL_LAYER_FORMATION
GO_PONS_DEVELOPMENT	GO_TRANSITION_METAL_ION_TRANSPORT	GO_PROTEIN_DEPHOSPHORYLATION	GO_RELEASE_OF_CYTOCHROME_C_FROM_MITOCHONDRIA			GO_REGULATION_OF_CARTILAGE_DEVELOPMENT	GO_NUCLEOBASE_CONTAINING_SMALL_MOLECULE_METABOLIC_PROCESS			GO_CELLULAR_RESPONSE_TO_STARVATION		GO_POSITIVE_REGULATION_OF_BEHAVIOR	GO_POSITIVE_REGULATION_OF_EPIDERMAL_CELL_DIFFERENTIATION
GO_EMBRYONIC_CAMERA_TYPE_EYE_MORPHOGENESIS	GO_REGULATION_OF_ADAPTIVE_IMMUNE_RESPONSE	GO_MORPHOGENESIS_OF_A_POLARIZED_EPITHELIUM	GO_REGULATION_OF_RENAL_SODIUM_EXCRETION			GO_POSITIVE_REGULATION_OF_INTERLEUKIN_8_PRODUCTION	GO_PSEUDOURIDINE_SYNTHESIS			GO_RETROGRADE_VESICLE_MEDIATED_TRANSPORT_GOLGI_TO_ER		GO_CALCIUM_MEDIATED_SIGNALING_USING_INTRACELLULAR_CALCIUM_SOURCE	GO_MEMBRANE_FUSION
GO_NEGATIVE_REGULATION_OF_SYNAPTIC_TRANSMISSION	GO_RESPONSE_TO_CORTICOSTEROID	GO_NLS_BEARING_PROTEIN_IMPORT_INTO_NUCLEUS	GO_BASIC_AMINO_ACID_TRANSPORT			GO_REGULATION_OF_ENDOTHELIAL_CELL_APOPTOTIC_PROCESS	GO_CELLULAR_PROTEIN_COMPLEX_ASSEMBLY			GO_CERAMIDE_METABOLIC_PROCESS		GO_RESPONSE_TO_COPPER_ION	GO_MALE_SEX_DETERMINATION
GO_ROSTROCAUDAL_NEURAL_TUBE_PATTERNING	GO_POSITIVE_REGULATION_OF_LEUKOCYTE_DEGRANULATION	GO_HISTONE_H3_K4_TRIMETHYLATION	GO_VASODILATION			GO_REGULATION_OF_LEUKOCYTE_APOPTOTIC_PROCESS	GO_PORPHYRIN_CONTAINING_COMPOUND_METABOLIC_PROCESS			GO_CELLULAR_RESPONSE_TO_RADIATION		GO_RETINOL_METABOLIC_PROCESS	GO_BARBED_END_ACTIN_FILAMENT_CAPPING
GO_GLIOGENESIS	GO_REGULATION_OF_PROTEIN_IMPORT_INTO_NUCLEUS_TRANSLOCATION	GO_POSITIVE_REGULATION_OF_HISTONE_METHYLATION	GO_ORGANIC_ANION_TRANSPORT			GO_POSITIVE_REGULATION_OF_INTERLEUKIN_1_BETA_PRODUCTION	GO_REGULATION_OF_CENTRIOLE_REPLICATION			GO_REGULATION_OF_MITOCHONDRIAL_OUTER_MEMBRANE_PERMEABILIZATION_INVOLVED_IN_APOPTOTIC_SIGNALING_PATHWAY		GO_OXALOACETATE_METABOLIC_PROCESS	GO_POSITIVE_REGULATION_OF_RHO_PROTEIN_SIGNAL_TRANSDUCTION
GO_TELENCEPHALON_GLIAL_CELL_MIGRATION	GO_PROTEIN_MATURATION	GO_RNA_POLYADENYLATION	GO_BICARBONATE_TRANSPORT			GO_CELLULAR_RESPONSE_TO_LIPID	GO_HISTONE_MONOUBIQUITINATION			GO_CELL_AGING		GO_TETRAPYRROLE_BIOSYNTHETIC_PROCESS	GO_POSITIVE_REGULATION_OF_NOTCH_SIGNALING_PATHWAY
GO_POSITIVE_REGULATION_OF_SYNAPSE_MATURATION	GO_SKELETAL_MUSCLE_ADAPTATION	GO_ORGANELLE_INHERITANCE	GO_PYRIMIDINE_CONTAINING_COMPOUND_SALVAGE			GO_SECRETION_BY_CELL	GO_NEGATIVE_REGULATION_OF_CELL_AGING			GO_EARLY_ENDOSOME_TO_GOLGI_TRANSPORT		GO_NUCLEOSIDE_PHOSPHATE_BIOSYNTHETIC_PROCESS	GO_CONTRACTILE_ACTIN_FILAMENT_BUNDLE_ASSEMBLY
GO_REGULATION_OF_POSTSYNAPTIC_MEMBRANE_POTENTIAL	GO_PROTEIN_N_LINKED_GLYCOSYLATION	GO_REGULATION_OF_CHROMOSOME_ORGANIZATION	GO_FATTY_ACID_BIOSYNTHETIC_PROCESS			GO_KERATAN_SULFATE_METABOLIC_PROCESS	GO_HISTONE_EXCHANGE			GO_REGULATION_OF_CELL_CYCLE_ARREST		GO_PROTEIN_LIPID_COMPLEX_ASSEMBLY	GO_MACROMOLECULE_DEACYLATION
GO_FEAR_RESPONSE	GO_KERATINOCYTE_PROLIFERATION	GO_NUCLEUS_ORGANIZATION	GO_OXYGEN_TRANSPORT			GO_REGULATION_OF_COAGULATION	GO_CELLULAR_RESPIRATION			GO_TRANSCRIPTION_FROM_RNA_POLYMERASE_I_PROMOTER		GO_ASPARTATE_FAMILY_AMINO_ACID_BIOSYNTHETIC_PROCESS	GO_POSITIVE_REGULATION_OF_CELLULAR_PROTEIN_LOCALIZATION
GO_REGULATION_OF_CLATHRIN_MEDIATED_ENDOCYTOSIS	GO_INDOLALKYLAMINE_METABOLIC_PROCESS	GO_MAGNESIUM_ION_TRANSMEMBRANE_TRANSPORT	GO_RESPONSE_TO_ATP			GO_FORMATION_OF_PRIMARY_GERM_LAYER	GO_NUCLEOTIDE_EXCISION_REPAIR_DNA_DAMAGE_RECOGNITION			GO_REGULATION_OF_CELLULAR_RESPONSE_TO_STRESS		GO_CHAPERONE_MEDIATED_PROTEIN_COMPLEX_ASSEMBLY	GO_PLASMA_MEMBRANE_ORGANIZATION
GO_NEURON_NEURON_SYNAPTIC_TRANSMISSION	GO_MALE_GENITALIA_DEVELOPMENT	GO_PROTEIN_COMPLEX_LOCALIZATION	GO_REGULATION_OF_SENSORY_PERCEPTION			GO_NEGATIVE_REGULATION_OF_MUSCLE_CELL_DIFFERENTIATION	GO_HOMOCYSTEINE_METABOLIC_PROCESS			GO_ERROR_PRONE_TRANSLESION_SYNTHESIS		GO_DRUG_TRANSMEMBRANE_TRANSPORT	GO_REGULATION_OF_CELLULAR_COMPONENT_SIZE
GO_CILIUM_MORPHOGENESIS	GO_THYMIC_T_CELL_SELECTION	GO_REGULATION_OF_TELOMERE_CAPPING	GO_CHONDROITIN_SULFATE_CATABOLIC_PROCESS			GO_REGULATION_OF_ACTIN_NUCLEATION	GO_CHROMATIN_ASSEMBLY_OR_DISASSEMBLY			GO_NEGATIVE_REGULATION_OF_MITOTIC_NUCLEAR_DIVISION		GO_TOOTH_MINERALIZATION	GO_T_CELL_PROLIFERATION
GO_REGULATION_OF_SYNAPSE_ASSEMBLY	GO_CELLULAR_RESPONSE_TO_BIOTIC_STIMULUS	GO_TROPHECTODERMAL_CELL_DIFFERENTIATION	GO_PRESYNAPTIC_PROCESS_INVOLVED_IN_SYNAPTIC_TRANSMISSION			GO_REGULATION_OF_DENDRITIC_CELL_DIFFERENTIATION	GO_REGULATION_OF_OXIDATIVE_PHOSPHORYLATION			GO_INTERACTION_WITH_SYMBIONT		GO_CATECHOLAMINE_METABOLIC_PROCESS	GO_REGULATION_OF_RESPIRATORY_GASEOUS_EXCHANGE_BY_NEUROLOGICAL_SYSTEM_PROCESS
GO_NEGATIVE_REGULATION_OF_NEUROTRANSMITTER_SECRETION	GO_ACTIN_MYOSIN_FILAMENT_SLIDING	GO_NEURAL_TUBE_FORMATION	GO_ORGANOPHOSPHATE_CATABOLIC_PROCESS			GO_EPITHELIAL_CELL_DEVELOPMENT	GO_NEGATIVE_REGULATION_OF_CHROMOSOME_SEGREGATION			GO_REGULATION_OF_CELLULAR_PROTEIN_CATABOLIC_PROCESS		GO_AMINO_ACID_TRANSMEMBRANE_TRANSPORT	GO_VASCULAR_ENDOTHELIAL_GROWTH_FACTOR_RECEPTOR_SIGNALING_PATHWAY
GO_CEREBRAL_CORTEX_DEVELOPMENT	GO_REGULATION_OF_PROTEIN_HOMODIMERIZATION_ACTIVITY	GO_PROTEIN_K63_LINKED_DEUBIQUITINATION	GO_DICARBOXYLIC_ACID_TRANSPORT			GO_AMIDE_TRANSPORT	GO_POSTTRANSCRIPTIONAL_REGULATION_OF_GENE_EXPRESSION			GO_RESPONSE_TO_GAMMA_RADIATION		GO_SULFATION	GO_REGULATION_OF_EXOCYTOSIS
GO_PROTEIN_LOCALIZATION_TO_CHROMOSOME_TELOMERIC_REGION	GO_REGULATION_OF_HETEROTYPIC_CELL_CELL_ADHESION	GO_NUCLEAR_EXPORT	GO_GLYCOSPHINGOLIPID_METABOLIC_PROCESS			GO_REGULATION_OF_INTERFERON_GAMMA_PRODUCTION	GO_BIOTIN_METABOLIC_PROCESS			GO_REGULATION_OF_CYCLIN_DEPENDENT_PROTEIN_KINASE_ACTIVITY		GO_REGULATION_OF_MEIOTIC_CELL_CYCLE	GO_POSITIVE_REGULATION_OF_PROTEIN_LOCALIZATION_TO_CELL_SURFACE
GO_ENSHEATHMENT_OF_NEURONS	GO_POSITIVE_REGULATION_OF_MEMBRANE_INVAGINATION	GO_NEGATIVE_REGULATION_OF_CHROMATIN_MODIFICATION	GO_POSITIVE_REGULATION_OF_AMINE_TRANSPORT			GO_NEGATIVE_REGULATION_OF_FAT_CELL_DIFFERENTIATION	GO_DNA_CONFORMATION_CHANGE			GO_TRANSCRIPTION_FROM_RNA_POLYMERASE_III_PROMOTER		GO_ACETYL_COA_METABOLIC_PROCESS	GO_BONE_CELL_DEVELOPMENT
GO_DENDRITE_MORPHOGENESIS	GO_CELLULAR_RESPONSE_TO_ORGANIC_CYCLIC_COMPOUND	GO_RECIPROCAL_DNA_RECOMBINATION	GO_INDOLE_CONTAINING_COMPOUND_METABOLIC_PROCESS			GO_SALIVARY_GLAND_DEVELOPMENT	GO_SEXUAL_REPRODUCTION			GO_FEMALE_MEIOTIC_DIVISION		GO_CREATINE_METABOLIC_PROCESS	GO_NEGATIVE_REGULATION_OF_NEUROLOGICAL_SYSTEM_PROCESS
GO_PHOTORECEPTOR_CELL_MAINTENANCE	GO_POSITIVE_REGULATION_OF_CYTOKINE_PRODUCTION_INVOLVED_IN_IMMUNE_RESPONSE	GO_NEGATIVE_REGULATION_OF_DNA_METABOLIC_PROCESS	GO_POSITIVE_REGULATION_OF_NUCLEOTIDE_METABOLIC_PROCESS			GO_POSITIVE_REGULATION_OF_RESPONSE_TO_STIMULUS	GO_SYNAPTONEMAL_COMPLEX_ORGANIZATION			GO_REGULATION_OF_TRANSLATIONAL_FIDELITY		GO_CELLULAR_KETONE_METABOLIC_PROCESS	GO_LAYER_FORMATION_IN_CEREBRAL_CORTEX
GO_AXON_ENSHEATHMENT_IN_CENTRAL_NERVOUS_SYSTEM	GO_RESPONSE_TO_ENDOPLASMIC_RETICULUM_STRESS	GO_PEPTIDYL_LYSINE_TRIMETHYLATION	GO_ORGANIC_ACID_TRANSMEMBRANE_TRANSPORT			GO_REGULATION_OF_MONOOXYGENASE_ACTIVITY	GO_BASE_EXCISION_REPAIR			GO_PROTEIN_LOCALIZATION		GO_MEMBRANE_LIPID_CATABOLIC_PROCESS	GO_THYMUS_DEVELOPMENT
GO_POSITIVE_REGULATION_OF_MUSCLE_HYPERTROPHY	GO_NUCLEOTIDE_BINDING_DOMAIN_LEUCINE_RICH_REPEAT_CONTAINING_RECEPTOR_SIGNALING_PATHWAY	GO_POSITIVE_REGULATION_OF_PROTEIN_EXPORT_FROM_NUCLEUS	GO_SYSTEM_PROCESS			GO_TOLL_LIKE_RECEPTOR_9_SIGNALING_PATHWAY	GO_CELLULAR_CARBOHYDRATE_CATABOLIC_PROCESS			GO_PROTEIN_K63_LINKED_UBIQUITINATION		GO_THIOESTER_METABOLIC_PROCESS	GO_NEGATIVE_REGULATION_OF_ADHERENS_JUNCTION_ORGANIZATION
GO_LEARNING	GO_BETA_AMYLOID_METABOLIC_PROCESS	GO_REGULATION_OF_SISTER_CHROMATID_COHESION	GO_MONOCARBOXYLIC_ACID_BIOSYNTHETIC_PROCESS			GO_T_CELL_ACTIVATION_INVOLVED_IN_IMMUNE_RESPONSE	GO_FATTY_ACYL_COA_METABOLIC_PROCESS			GO_NEGATIVE_REGULATION_OF_NUCLEAR_DIVISION		GO_PURINE_RIBONUCLEOSIDE_BISPHOSPHATE_METABOLIC_PROCESS	GO_POSITIVE_REGULATION_OF_CYTOPLASMIC_TRANSPORT
GO_CILIUM_ORGANIZATION	GO_RESPONSE_TO_WOUNDING	GO_REGULATION_OF_UBIQUITIN_PROTEIN_LIGASE_ACTIVITY	GO_SYNAPTIC_SIGNALING			GO_NEGATIVE_REGULATION_OF_LEUKOCYTE_PROLIFERATION	GO_NUCLEIC_ACID_PHOSPHODIESTER_BOND_HYDROLYSIS			GO_MEMBRANE_ORGANIZATION		GO_POSITIVE_REGULATION_OF_HORMONE_METABOLIC_PROCESS	GO_MORPHOGENESIS_OF_AN_EPITHELIUM
GO_SUBSTANTIA_NIGRA_DEVELOPMENT	GO_RENAL_SYSTEM_PROCESS_INVOLVED_IN_REGULATION_OF_BLOOD_VOLUME	GO_BETA_CATENIN_TCF_COMPLEX_ASSEMBLY	GO_VITAMIN_TRANSPORT			GO_DENDRITIC_CELL_CHEMOTAXIS	GO_REGULATION_OF_MITOCHONDRION_ORGANIZATION			GO_MITOCHONDRIAL_GENOME_MAINTENANCE		GO_PYRIMIDINE_NUCLEOSIDE_BIOSYNTHETIC_PROCESS	GO_REGULATION_OF_RUFFLE_ASSEMBLY
GO_PREPULSE_INHIBITION	GO_NEGATIVE_REGULATION_OF_LEUKOCYTE_MEDIATED_IMMUNITY	GO_REGULATION_OF_POSTTRANSCRIPTIONAL_GENE_SILENCING	GO_ACTIN_MEDIATED_CELL_CONTRACTION			GO_REGULATION_OF_ANTIGEN_PROCESSING_AND_PRESENTATION_OF_PEPTIDE_ANTIGEN	GO_POLYAMINE_METABOLIC_PROCESS			GO_VIRAL_LATENCY		GO_TRANSLATIONAL_TERMINATION	GO_CELLULAR_PIGMENTATION
GO_REGULATION_OF_DENDRITIC_SPINE_DEVELOPMENT	GO_POSITIVE_REGULATION_OF_FAT_CELL_DIFFERENTIATION	GO_ANDROGEN_RECEPTOR_SIGNALING_PATHWAY	GO_REGULATION_OF_DIGESTIVE_SYSTEM_PROCESS			GO_REGULATION_OF_PHOSPHOLIPASE_C_ACTIVITY	GO_MEIOSIS_I			GO_NUCLEOPHAGY		GO_ORGANOPHOSPHATE_BIOSYNTHETIC_PROCESS	GO_NEGATIVE_REGULATION_OF_CALCIUM_ION_DEPENDENT_EXOCYTOSIS
GO_REGULATION_OF_SYNAPSE_ORGANIZATION	GO_EXOGENOUS_DRUG_CATABOLIC_PROCESS	GO_EXECUTION_PHASE_OF_APOPTOSIS	GO_SARCOPLASMIC_RETICULUM_CALCIUM_ION_TRANSPORT			GO_ACTIVATION_OF_PHOSPHOLIPASE_C_ACTIVITY	GO_NEGATIVE_REGULATION_OF_GENE_EXPRESSION_EPIGENETIC			GO_REGULATION_OF_CELL_CYCLE_PHASE_TRANSITION		GO_ORGANIC_ACID_BIOSYNTHETIC_PROCESS	GO_VACUOLAR_TRANSPORT
GO_OPTIC_NERVE_DEVELOPMENT	GO_NEGATIVE_REGULATION_OF_REACTIVE_OXYGEN_SPECIES_METABOLIC_PROCESS	GO_MACROMOLECULE_METHYLATION	GO_TRIGLYCERIDE_CATABOLIC_PROCESS			GO_NEGATIVE_REGULATION_OF_BIOMINERAL_TISSUE_DEVELOPMENT	GO_ALDITOL_METABOLIC_PROCESS			GO_ATP_HYDROLYSIS_COUPLED_TRANSMEMBRANE_TRANSPORT		GO_INSEMINATION	GO_POSITIVE_REGULATION_OF_VIRAL_RELEASE_FROM_HOST_CELL
GO_MIDBRAIN_DEVELOPMENT	GO_NECROTIC_CELL_DEATH	GO_CENTROSOME_DUPLICATION	GO_CELLULAR_RESPONSE_TO_INORGANIC_SUBSTANCE			GO_NEGATIVE_REGULATION_OF_BONE_RESORPTION	GO_MITOCHONDRIAL_ELECTRON_TRANSPORT_UBIQUINOL_TO_CYTOCHROME_C			GO_POSITIVE_REGULATION_OF_NUCLEASE_ACTIVITY		GO_REGULATION_OF_CELLULAR_AMINE_METABOLIC_PROCESS	GO_POSITIVE_REGULATION_OF_VACUOLAR_TRANSPORT
GO_NEURON_FATE_SPECIFICATION	GO_ALPHA_BETA_T_CELL_DIFFERENTIATION	GO_REGULATION_OF_PROTEIN_POLYUBIQUITINATION	GO_DRUG_TRANSPORT			GO_CELLULAR_RESPONSE_TO_EXTERNAL_STIMULUS	GO_POSITIVE_REGULATION_OF_MITOCHONDRION_ORGANIZATION			GO_POSITIVE_REGULATION_OF_WNT_SIGNALING_PATHWAY		GO_PYRIMIDINE_NUCLEOBASE_METABOLIC_PROCESS	GO_ENTRAINMENT_OF_CIRCADIAN_CLOCK_BY_PHOTOPERIOD
GO_REGULATION_OF_NEURON_APOPTOTIC_PROCESS	GO_PEPTIDE_CROSS_LINKING	GO_MULTICELLULAR_ORGANISM_REPRODUCTION	GO_MONOSACCHARIDE_TRANSPORT			GO_EPITHELIAL_TUBE_BRANCHING_INVOLVED_IN_LUNG_MORPHOGENESIS	GO_METHYLATION_DEPENDENT_CHROMATIN_SILENCING			GO_CELLULAR_COPPER_ION_HOMEOSTASIS		GO_INNER_EAR_RECEPTOR_STEREOCILIUM_ORGANIZATION	GO_CELLULAR_COMPONENT_MAINTENANCE
GO_REGULATION_OF_PROTEIN_KINASE_A_SIGNALING	GO_CELLULAR_RESPONSE_TO_EXTRACELLULAR_STIMULUS	GO_PROTEIN_LOCALIZATION_TO_NUCLEUS	GO_REGULATION_OF_SYSTEM_PROCESS			GO_REGULATION_OF_SMOOTH_MUSCLE_CELL_DIFFERENTIATION	GO_MITOCHONDRIAL_MEMBRANE_ORGANIZATION			GO_RRNA_CATABOLIC_PROCESS		GO_LOW_DENSITY_LIPOPROTEIN_PARTICLE_CLEARANCE	GO_FC_GAMMA_RECEPTOR_SIGNALING_PATHWAY
GO_CILIUM_MOVEMENT	GO_SPHINGOMYELIN_METABOLIC_PROCESS	GO_CELLULAR_COMPONENT_DISASSEMBLY_INVOLVED_IN_EXECUTION_PHASE_OF_APOPTOSIS	GO_REGULATION_OF_APPETITE			GO_ACTIN_FILAMENT_BASED_PROCESS	GO_GLUCAN_METABOLIC_PROCESS			GO_CYTOKINESIS		GO_CELLULAR_AMINO_ACID_METABOLIC_PROCESS	GO_POSITIVE_REGULATION_OF_MRNA_METABOLIC_PROCESS
GO_INTRASPECIES_INTERACTION_BETWEEN_ORGANISMS	GO_POSITIVE_REGULATION_OF_LOCOMOTION	GO_NEGATIVE_REGULATION_OF_VIRAL_RELEASE_FROM_HOST_CELL	GO_REGULATION_OF_ACROSOME_REACTION			GO_RESPONSE_TO_FLUID_SHEAR_STRESS	GO_ENERGY_DERIVATION_BY_OXIDATION_OF_ORGANIC_COMPOUNDS			GO_MACROMITOPHAGY		GO_NUCLEOTIDE_TRANSPORT	GO_NEGATIVE_REGULATION_BY_HOST_OF_VIRAL_TRANSCRIPTION
GO_REGULATION_OF_N_METHYL_D_ASPARTATE_SELECTIVE_GLUTAMATE_RECEPTOR_ACTIVITY	GO_MAMMARY_GLAND_EPITHELIUM_DEVELOPMENT	GO_RNA_SPLICING	GO_NEUTRAL_LIPID_METABOLIC_PROCESS			GO_NEGATIVE_REGULATION_OF_MUSCLE_CONTRACTION	GO_ERROR_FREE_TRANSLESION_SYNTHESIS			GO_MATURATION_OF_5_8S_RRNA		GO_POSITIVE_REGULATION_OF_NUCLEOSIDE_METABOLIC_PROCESS	GO_REGULATION_OF_EPIDERMAL_GROWTH_FACTOR_ACTIVATED_RECEPTOR_ACTIVITY
GO_REGULATION_OF_MITOCHONDRIAL_FISSION	GO_CELLULAR_RESPONSE_TO_PROSTAGLANDIN_STIMULUS	GO_PROTEIN_ALKYLATION	GO_ACIDIC_AMINO_ACID_TRANSPORT			GO_POSITIVE_REGULATION_OF_MUSCLE_CELL_DIFFERENTIATION	GO_PYRIMIDINE_NUCLEOTIDE_METABOLIC_PROCESS			GO_REGULATION_OF_PROTEIN_COMPLEX_DISASSEMBLY		GO_AEROBIC_RESPIRATION	GO_CELLULAR_RESPONSE_TO_GAMMA_RADIATION
GO_CELLULAR_POTASSIUM_ION_HOMEOSTASIS	GO_REGULATION_OF_MYELOID_CELL_APOPTOTIC_PROCESS	GO_PEPTIDYL_LYSINE_METHYLATION	GO_CYCLOOXYGENASE_PATHWAY			GO_REGULATION_OF_ADAPTIVE_IMMUNE_RESPONSE	GO_SYNAPTIC_VESICLE_ENDOCYTOSIS			GO_SNRNA_PROCESSING		GO_COPPER_ION_TRANSPORT	GO_REGULATION_OF_FIBROBLAST_MIGRATION
GO_CELL_DIFFERENTIATION_IN_HINDBRAIN	GO_NEGATIVE_REGULATION_OF_VIRAL_PROCESS	GO_NEGATIVE_REGULATION_OF_DNA_REPLICATION	GO_CELL_SURFACE_RECEPTOR_SIGNALING_PATHWAY_INVOLVED_IN_CELL_CELL_SIGNALING			GO_POSITIVE_REGULATION_OF_CELL_COMMUNICATION	GO_FATTY_ACID_BETA_OXIDATION_USING_ACYL_COA_OXIDASE			GO_ESTABLISHMENT_OF_MITOTIC_SPINDLE_LOCALIZATION		GO_LIPID_DIGESTION	GO_CELL_CYCLE_ARREST
GO_PALLIUM_DEVELOPMENT	GO_RESPONSE_TO_HEAT	GO_NEGATIVE_REGULATION_OF_TRANSCRIPTION_FROM_RNA_POLYMERASE_II_PROMOTER	GO_RESPONSE_TO_CORTICOSTERONE			GO_POSITIVE_REGULATION_OF_LIPID_KINASE_ACTIVITY	GO_MITOTIC_CELL_CYCLE			GO_CELLULAR_MACROMOLECULE_LOCALIZATION		GO_ORGAN_OR_TISSUE_SPECIFIC_IMMUNE_RESPONSE	GO_ARTERY_DEVELOPMENT
GO_SYMPATHETIC_NERVOUS_SYSTEM_DEVELOPMENT	GO_I_KAPPAB_KINASE_NF_KAPPAB_SIGNALING	GO_RNA_PHOSPHODIESTER_BOND_HYDROLYSIS_EXONUCLEOLYTIC	GO_DETECTION_OF_MECHANICAL_STIMULUS_INVOLVED_IN_SENSORY_PERCEPTION_OF_SOUND			GO_POSITIVE_REGULATION_OF_LEUKOCYTE_DEGRANULATION	GO_PROTEIN_COMPLEX_BIOGENESIS			GO_MELANOCYTE_DIFFERENTIATION		GO_RHODOPSIN_MEDIATED_SIGNALING_PATHWAY	GO_PROTEIN_DEALKYLATION
GO_REGULATION_OF_MICROTUBULE_BASED_MOVEMENT	GO_POSITIVE_REGULATION_OF_LYMPHOCYTE_MIGRATION	GO_NEGATIVE_REGULATION_OF_GENE_SILENCING	GO_ADENYLATE_CYCLASE_MODULATING_G_PROTEIN_COUPLED_RECEPTOR_SIGNALING_PATHWAY			GO_NEGATIVE_REGULATION_OF_BLOOD_VESSEL_ENDOTHELIAL_CELL_MIGRATION	GO_MACROMOLECULAR_COMPLEX_DISASSEMBLY			GO_ORGANELLE_LOCALIZATION		GO_CARBOHYDRATE_DERIVATIVE_METABOLIC_PROCESS	GO_ACTIVATION_OF_JUN_KINASE_ACTIVITY
GO_CENTRAL_NERVOUS_SYSTEM_NEURON_DIFFERENTIATION	GO_NEGATIVE_REGULATION_OF_CELLULAR_RESPONSE_TO_INSULIN_STIMULUS	GO_REGULATION_OF_GENE_EXPRESSION_EPIGENETIC	GO_GROOMING_BEHAVIOR			GO_VESICLE_ORGANIZATION	GO_NCRNA_PROCESSING			GO_POSITIVE_REGULATION_OF_MULTI_ORGANISM_PROCESS		GO_MONOCARBOXYLIC_ACID_METABOLIC_PROCESS	GO_NEURAL_TUBE_DEVELOPMENT
GO_SPINAL_CORD_PATTERNING	GO_POSITIVE_REGULATION_OF_CELLULAR_EXTRAVASATION	GO_MITOTIC_SISTER_CHROMATID_COHESION	GO_NEGATIVE_REGULATION_OF_HORMONE_SECRETION			GO_MACROPHAGE_ACTIVATION_INVOLVED_IN_IMMUNE_RESPONSE	GO_LAGGING_STRAND_ELONGATION			GO_CELLULAR_COMPONENT_DISASSEMBLY		GO_DICARBOXYLIC_ACID_METABOLIC_PROCESS	GO_REGULATION_OF_INTRACELLULAR_SIGNAL_TRANSDUCTION
GO_POSITIVE_REGULATION_OF_DENDRITE_DEVELOPMENT	GO_MYELOID_LEUKOCYTE_DIFFERENTIATION	GO_GENE_SILENCING_BY_RNA	GO_NEGATIVE_REGULATION_OF_CATECHOLAMINE_SECRETION			GO_POSITIVE_REGULATION_OF_BINDING	GO_METALLO_SULFUR_CLUSTER_ASSEMBLY			GO_PEPTIDYL_ARGININE_METHYLATION		GO_AMINO_ACID_BETAINE_TRANSPORT	GO_CLATHRIN_COAT_ASSEMBLY
GO_MEMBRANE_DEPOLARIZATION_DURING_CARDIAC_MUSCLE_CELL_ACTION_POTENTIAL	GO_APICAL_JUNCTION_ASSEMBLY	GO_REGULATION_OF_GENE_SILENCING	GO_NUCLEOSIDE_PHOSPHATE_CATABOLIC_PROCESS			GO_SMOOTH_MUSCLE_CELL_DIFFERENTIATION	GO_NEGATIVE_REGULATION_OF_RETINOIC_ACID_RECEPTOR_SIGNALING_PATHWAY			GO_HISTONE_PHOSPHORYLATION		GO_AMMONIUM_TRANSMEMBRANE_TRANSPORT	GO_POSITIVE_REGULATION_OF_BIOSYNTHETIC_PROCESS
GO_ASTROCYTE_DIFFERENTIATION	GO_RESPONSE_TO_ANGIOTENSIN	GO_V_D_J_RECOMBINATION	GO_REGULATION_OF_AMINO_ACID_TRANSPORT			GO_REGULATION_OF_HYDROLASE_ACTIVITY	GO_POSITIVE_REGULATION_OF_RESPONSE_TO_OXIDATIVE_STRESS			GO_REGULATION_OF_ORGANELLE_ORGANIZATION		GO_CATION_TRANSPORT	GO_NEGATIVE_REGULATION_OF_NITROGEN_COMPOUND_METABOLIC_PROCESS
GO_CILIUM_OR_FLAGELLUM_DEPENDENT_CELL_MOTILITY	GO_CELLULAR_RESPONSE_TO_CARBOHYDRATE_STIMULUS	GO_DNA_ALKYLATION	GO_REGULATION_OF_GUANYLATE_CYCLASE_ACTIVITY			GO_ENDOCARDIAL_CUSHION_DEVELOPMENT	GO_DICARBOXYLIC_ACID_BIOSYNTHETIC_PROCESS			GO_POSITIVE_REGULATION_OF_VIRAL_PROCESS		GO_FATTY_ACID_BETA_OXIDATION_USING_ACYL_COA_DEHYDROGENASE	GO_REGULATION_OF_MYELINATION
GO_NEURONAL_ION_CHANNEL_CLUSTERING	GO_C21_STEROID_HORMONE_METABOLIC_PROCESS	GO_REGULATION_OF_RNA_SPLICING	GO_CERAMIDE_METABOLIC_PROCESS			GO_NEGATIVE_REGULATION_OF_ERBB_SIGNALING_PATHWAY	GO_NEGATIVE_REGULATION_OF_MEIOTIC_CELL_CYCLE			GO_REGULATION_OF_CELLULAR_PROTEIN_LOCALIZATION		GO_GLUTAMINE_FAMILY_AMINO_ACID_METABOLIC_PROCESS	GO_REGULATION_OF_AXON_GUIDANCE
GO_POSITIVE_REGULATION_OF_EXCITATORY_POSTSYNAPTIC_POTENTIAL	GO_POSITIVE_REGULATION_OF_VASCULATURE_DEVELOPMENT	GO_REGULATION_OF_TRANSCRIPTION_INITIATION_FROM_RNA_POLYMERASE_II_PROMOTER	GO_RESPONSE_TO_YEAST			GO_BRANCH_ELONGATION_OF_AN_EPITHELIUM	GO_SHORT_CHAIN_FATTY_ACID_METABOLIC_PROCESS			GO_REGULATION_OF_TELOMERE_MAINTENANCE_VIA_TELOMERE_LENGTHENING		GO_ORGANONITROGEN_COMPOUND_CATABOLIC_PROCESS	GO_REGULATION_OF_VACUOLE_ORGANIZATION
GO_REGULATION_OF_OLIGODENDROCYTE_DIFFERENTIATION	GO_REGULATION_OF_SUPEROXIDE_ANION_GENERATION	GO_REGULATION_OF_NUCLEAR_TRANSCRIBED_MRNA_CATABOLIC_PROCESS_DEADENYLATION_DEPENDENT_DECAY	GO_HIGH_DENSITY_LIPOPROTEIN_PARTICLE_REMODELING			GO_NEGATIVE_REGULATION_OF_PLATELET_ACTIVATION	GO_RNA_MODIFICATION			GO_VENTRICULAR_CARDIAC_MUSCLE_CELL_DEVELOPMENT		GO_REGULATION_OF_HYDROGEN_PEROXIDE_INDUCED_CELL_DEATH	GO_NEGATIVE_REGULATION_OF_EXOCYTOSIS
GO_REGULATION_OF_NEUROTRANSMITTER_TRANSPORT	GO_REGULATION_OF_SERINE_TYPE_PEPTIDASE_ACTIVITY	GO_GOLGI_ORGANIZATION	GO_REGULATION_OF_PHOSPHOLIPID_BIOSYNTHETIC_PROCESS			GO_THYMIC_T_CELL_SELECTION	GO_ORGANELLE_FISSION			GO_MEMBRANE_LIPID_BIOSYNTHETIC_PROCESS		GO_ORGANIC_ACID_TRANSPORT	GO_INTRACELLULAR_STEROID_HORMONE_RECEPTOR_SIGNALING_PATHWAY
GO_NEURON_PROJECTION_MORPHOGENESIS	GO_NEGATIVE_REGULATION_OF_STEROID_METABOLIC_PROCESS	GO_REGULATION_OF_TRANSCRIPTION_FROM_RNA_POLYMERASE_II_PROMOTER	GO_PHOSPHOLIPID_TRANSPORT			GO_CELLULAR_RESPONSE_TO_BIOTIC_STIMULUS	GO_REGULATION_OF_TRANSCRIPTION_FROM_RNA_POLYMERASE_III_PROMOTER			GO_IMP_BIOSYNTHETIC_PROCESS		GO_MITOCHONDRIAL_TRANSMEMBRANE_TRANSPORT	GO_NEGATIVE_REGULATION_OF_CELL_JUNCTION_ASSEMBLY
GO_OUTER_DYNEIN_ARM_ASSEMBLY	GO_CELL_MIGRATION_INVOLVED_IN_SPROUTING_ANGIOGENESIS	GO_NEGATIVE_REGULATION_OF_MRNA_SPLICING_VIA_SPLICEOSOME	GO_PLASMA_MEMBRANE_FUSION			GO_REGULATION_OF_CELL_MORPHOGENESIS_INVOLVED_IN_DIFFERENTIATION	GO_DNA_CATABOLIC_PROCESS			GO_NEGATIVE_REGULATION_OF_ORGANELLE_ORGANIZATION		GO_REGULATION_OF_FATTY_ACID_METABOLIC_PROCESS	GO_HIPPO_SIGNALING
GO_ACROSOME_ASSEMBLY	GO_NEGATIVE_REGULATION_OF_INTRACELLULAR_ESTROGEN_RECEPTOR_SIGNALING_PATHWAY		GO_REGULATION_OF_OXIDATIVE_STRESS_INDUCED_CELL_DEATH			GO_POSITIVE_REGULATION_OF_REACTIVE_OXYGEN_SPECIES_BIOSYNTHETIC_PROCESS	GO_DNA_REPAIR			GO_REGULATION_OF_CELLULAR_PH		GO_CYTOCHROME_COMPLEX_ASSEMBLY	GO_REGULATION_OF_MEMBRANE_DEPOLARIZATION
GO_MODULATION_OF_EXCITATORY_POSTSYNAPTIC_POTENTIAL	GO_REGULATION_OF_TYPE_2_IMMUNE_RESPONSE		GO_ADENYLATE_CYCLASE_INHIBITING_G_PROTEIN_COUPLED_RECEPTOR_SIGNALING_PATHWAY			GO_RETINAL_GANGLION_CELL_AXON_GUIDANCE	GO_MICROTUBULE_DEPOLYMERIZATION			GO_NEGATIVE_REGULATION_OF_CELLULAR_COMPONENT_ORGANIZATION		GO_RESPONSE_TO_METAL_ION	GO_REGULATION_OF_NERVOUS_SYSTEM_DEVELOPMENT
GO_NUCLEUS_LOCALIZATION	GO_DRUG_CATABOLIC_PROCESS		GO_MUSCLE_FIBER_DEVELOPMENT			GO_POSITIVE_REGULATION_OF_MEMBRANE_INVAGINATION	GO_PROTEIN_LOCALIZATION_TO_CHROMOSOME_CENTROMERIC_REGION			GO_GLUCOSE_CATABOLIC_PROCESS		GO_ORGANIC_HYDROXY_COMPOUND_TRANSPORT	GO_REGULATION_OF_CARDIAC_MUSCLE_CELL_DIFFERENTIATION
GO_REGULATION_OF_SYNAPTIC_VESICLE_EXOCYTOSIS	GO_PRIMITIVE_STREAK_FORMATION		GO_STEROL_CATABOLIC_PROCESS			GO_CELLULAR_RESPONSE_TO_ORGANIC_CYCLIC_COMPOUND	GO_REGULATION_OF_MITOCHONDRIAL_TRANSLATION			GO_POSITIVE_REGULATION_OF_NEURON_APOPTOTIC_PROCESS		GO_GLUTAMINE_METABOLIC_PROCESS	GO_ESTABLISHMENT_OF_LOCALIZATION_IN_CELL
GO_CEREBRAL_CORTEX_GABAERGIC_INTERNEURON_DIFFERENTIATION	GO_RESPONSE_TO_PHENYLPROPANOID		GO_MONOVALENT_INORGANIC_CATION_HOMEOSTASIS			GO_POSITIVE_REGULATION_OF_CYTOKINE_PRODUCTION_INVOLVED_IN_IMMUNE_RESPONSE	GO_S_ADENOSYLMETHIONINE_METABOLIC_PROCESS			GO_TRIVALENT_INORGANIC_CATION_TRANSPORT		GO_POSITIVE_REGULATION_OF_FATTY_ACID_BIOSYNTHETIC_PROCESS	GO_NEURAL_RETINA_DEVELOPMENT
GO_MAINTENANCE_OF_CELL_POLARITY	GO_REGULATION_OF_EPITHELIAL_CELL_MIGRATION		GO_MUSCLE_SYSTEM_PROCESS			GO_SPHINGOLIPID_MEDIATED_SIGNALING_PATHWAY	GO_RIBONUCLEOSIDE_TRIPHOSPHATE_BIOSYNTHETIC_PROCESS			GO_PROTEIN_TARGETING_TO_LYSOSOME		GO_NUCLEOBASE_CONTAINING_SMALL_MOLECULE_METABOLIC_PROCESS	GO_NEURON_PROJECTION_DEVELOPMENT
GO_ESTABLISHMENT_OF_NUCLEUS_LOCALIZATION	GO_CELL_DEATH		GO_EXPLORATION_BEHAVIOR			GO_PLATELET_ACTIVATION	GO_RESPONSE_TO_INACTIVITY			GO_REGULATION_OF_CELL_AGING		GO_PORPHYRIN_CONTAINING_COMPOUND_METABOLIC_PROCESS	GO_POSITIVE_REGULATION_OF_FIBROBLAST_MIGRATION
GO_CYTOPLASMIC_SEQUESTERING_OF_TRANSCRIPTION_FACTOR	GO_ACTIVATION_OF_NF_KAPPAB_INDUCING_KINASE_ACTIVITY		GO_POSITIVE_REGULATION_OF_SYNAPTIC_TRANSMISSION			GO_CYTOSKELETON_ORGANIZATION	GO_PROTEIN_ACETYLATION			GO_MICROTUBULE_POLYMERIZATION		GO_SPERM_CAPACITATION	GO_ORGANELLE_TRANSPORT_ALONG_MICROTUBULE
GO_PROTEIN_TRANSPORT_ALONG_MICROTUBULE	GO_NEGATIVE_REGULATION_OF_CYTOKINE_PRODUCTION_INVOLVED_IN_IMMUNE_RESPONSE		GO_LIPID_CATABOLIC_PROCESS			GO_RESPONSE_TO_WOUNDING	GO_PTERIDINE_CONTAINING_COMPOUND_METABOLIC_PROCESS			GO_SPLICEOSOMAL_SNRNP_ASSEMBLY		GO_RESPONSE_TO_METHYLMERCURY	GO_CHONDROCYTE_DEVELOPMENT
GO_AUDITORY_RECEPTOR_CELL_DIFFERENTIATION	GO_REGULATION_OF_TOLL_LIKE_RECEPTOR_4_SIGNALING_PATHWAY		GO_REVERSE_CHOLESTEROL_TRANSPORT			GO_RENAL_SYSTEM_PROCESS_INVOLVED_IN_REGULATION_OF_BLOOD_VOLUME	GO_PROTEIN_POLYUBIQUITINATION			GO_ORGANELLE_DISASSEMBLY		GO_REGULATION_OF_ACUTE_INFLAMMATORY_RESPONSE	GO_MICROTUBULE_NUCLEATION
GO_CAMERA_TYPE_EYE_PHOTORECEPTOR_CELL_DIFFERENTIATION	GO_WHITE_FAT_CELL_DIFFERENTIATION		GO_REGULATION_OF_CHOLESTEROL_STORAGE			GO_NEGATIVE_REGULATION_OF_LEUKOCYTE_MEDIATED_IMMUNITY	GO_ATP_BIOSYNTHETIC_PROCESS			GO_CELLULAR_RESPONSE_TO_INTERFERON_BETA		GO_ORGANOPHOSPHATE_ESTER_TRANSPORT	GO_POSITIVE_REGULATION_OF_MEMBRANE_DEPOLARIZATION
GO_REGULATION_OF_GROWTH_HORMONE_SECRETION	GO_RESPONSE_TO_TYPE_I_INTERFERON		GO_ION_HOMEOSTASIS			GO_NEGATIVE_REGULATION_OF_CELL_GROWTH	GO_NUCLEOBASE_METABOLIC_PROCESS			GO_SINGLE_ORGANISM_CELLULAR_LOCALIZATION		GO_BILE_ACID_BIOSYNTHETIC_PROCESS	GO_REGULATION_OF_PROTEIN_POLYMERIZATION
GO_VOCALIZATION_BEHAVIOR	GO_HYALURONAN_CATABOLIC_PROCESS		GO_CATECHOLAMINE_TRANSPORT			GO_PROTEIN_SECRETION	GO_PIGMENT_BIOSYNTHETIC_PROCESS			GO_NEGATIVE_REGULATION_OF_CATABOLIC_PROCESS		GO_LIPID_HOMEOSTASIS	GO_ESTABLISHMENT_OF_MITOTIC_SPINDLE_ORIENTATION
GO_LONG_TERM_MEMORY	GO_CYTOKINE_MEDIATED_SIGNALING_PATHWAY		GO_REGULATION_OF_CILIUM_MOVEMENT			GO_POSITIVE_REGULATION_OF_FAT_CELL_DIFFERENTIATION	GO_MITOCHONDRIAL_FISSION			GO_RESPONSE_TO_WATER_DEPRIVATION		GO_CELLULAR_RESPIRATION	GO_NEGATIVE_REGULATION_OF_REGULATED_SECRETORY_PATHWAY
GO_ENTRAINMENT_OF_CIRCADIAN_CLOCK	GO_LYMPH_NODE_DEVELOPMENT		GO_STEROL_TRANSPORT			GO_NEGATIVE_REGULATION_OF_PROTEIN_POLYMERIZATION	GO_MATURATION_OF_5_8S_RRNA_FROM_TRICISTRONIC_RRNA_TRANSCRIPT_SSU_RRNA_5_8S_RRNA_LSU_RRNA_			GO_ANATOMICAL_STRUCTURE_HOMEOSTASIS		GO_PEPTIDE_METABOLIC_PROCESS	GO_PROTEIN_LOCALIZATION_TO_CENTROSOME
GO_RESPONSE_TO_AUDITORY_STIMULUS	GO_NEGATIVE_REGULATION_OF_INNATE_IMMUNE_RESPONSE		GO_ESTROGEN_BIOSYNTHETIC_PROCESS			GO_REGULATION_OF_PROTEIN_DEACETYLATION	GO_CELLULAR_AMINO_ACID_CATABOLIC_PROCESS			GO_NEGATIVE_REGULATION_OF_DNA_DAMAGE_RESPONSE_SIGNAL_TRANSDUCTION_BY_P53_CLASS_MEDIATOR		GO_ORGANIC_HYDROXY_COMPOUND_CATABOLIC_PROCESS	GO_POSITIVE_REGULATION_OF_ORGANELLE_ORGANIZATION
GO_PRESYNAPTIC_PROCESS_INVOLVED_IN_SYNAPTIC_TRANSMISSION	GO_REGULATION_OF_RETINOIC_ACID_RECEPTOR_SIGNALING_PATHWAY		GO_GLYCEROLIPID_CATABOLIC_PROCESS			GO_NEURON_PROJECTION_EXTENSION_INVOLVED_IN_NEURON_PROJECTION_GUIDANCE	GO_INNER_MITOCHONDRIAL_MEMBRANE_ORGANIZATION			GO_LACTATION		GO_REGULATION_OF_SEQUESTERING_OF_TRIGLYCERIDE	GO_VENTRICULAR_SYSTEM_DEVELOPMENT
GO_CENTRAL_NERVOUS_SYSTEM_PROJECTION_NEURON_AXONOGENESIS	GO_POSITIVE_REGULATION_OF_COAGULATION		GO_POSITIVE_REGULATION_OF_BLOOD_CIRCULATION			GO_METAL_ION_TRANSPORT	GO_ENERGY_COUPLED_PROTON_TRANSPORT_DOWN_ELECTROCHEMICAL_GRADIENT			GO_PIGMENT_ACCUMULATION		GO_HOMOCYSTEINE_METABOLIC_PROCESS	GO_POSITIVE_REGULATION_OF_HOMEOSTATIC_PROCESS
GO_GENETIC_IMPRINTING	GO_NEGATIVE_REGULATION_OF_PROTEIN_TYROSINE_KINASE_ACTIVITY		GO_NEGATIVE_REGULATION_OF_DIGESTIVE_SYSTEM_PROCESS			GO_INSULIN_SECRETION	GO_PROTEIN_O_LINKED_MANNOSYLATION			GO_CYTOSKELETON_DEPENDENT_CYTOKINESIS		GO_COFACTOR_CATABOLIC_PROCESS	GO_REGULATION_OF_CELLULAR_COMPONENT_BIOGENESIS
GO_REGULATION_OF_INCLUSION_BODY_ASSEMBLY	GO_VENTRICULAR_CARDIAC_MUSCLE_CELL_DIFFERENTIATION		GO_IONOTROPIC_GLUTAMATE_RECEPTOR_SIGNALING_PATHWAY			GO_POSITIVE_REGULATION_OF_FIBROBLAST_PROLIFERATION	GO_PROTEIN_LOCALIZATION_TO_CHROMATIN			GO_RNA_PHOSPHODIESTER_BOND_HYDROLYSIS_ENDONUCLEOLYTIC		GO_PYRIMIDINE_CONTAINING_COMPOUND_CATABOLIC_PROCESS	GO_POSITIVE_REGULATION_OF_NERVOUS_SYSTEM_DEVELOPMENT
GO_REGULATION_OF_MRNA_POLYADENYLATION	GO_REGULATION_OF_MACROPHAGE_ACTIVATION		GO_GLIAL_CELL_DIFFERENTIATION			GO_NECROTIC_CELL_DEATH	GO_RNA_PHOSPHODIESTER_BOND_HYDROLYSIS					GO_ANION_TRANSPORT	GO_REGULATION_OF_INTERLEUKIN_10_SECRETION
GO_NEURON_MIGRATION	GO_MULTICELLULAR_ORGANISMAL_MACROMOLECULE_METABOLIC_PROCESS		GO_NEGATIVE_REGULATION_OF_ORGANIC_ACID_TRANSPORT			GO_REGULATION_OF_MAST_CELL_ACTIVATION_INVOLVED_IN_IMMUNE_RESPONSE	GO_RESPONSE_TO_INSECTICIDE					GO_RESPONSE_TO_MAGNESIUM_ION	GO_REGULATION_OF_LAMELLIPODIUM_ASSEMBLY
GO_POSITIVE_REGULATION_OF_PEPTIDYL_THREONINE_PHOSPHORYLATION	GO_CARBOHYDRATE_DERIVATIVE_CATABOLIC_PROCESS		GO_LOW_DENSITY_LIPOPROTEIN_PARTICLE_REMODELING			GO_ACTIVATION_OF_GTPASE_ACTIVITY	GO_PHOTOTRANSDUCTION_VISIBLE_LIGHT					GO_CHOLESTEROL_EFFLUX	GO_WNT_SIGNALING_PATHWAY_CALCIUM_MODULATING_PATHWAY
GO_NEUROGENESIS	GO_RENAL_VESICLE_DEVELOPMENT		GO_REGULATION_OF_SKELETAL_MUSCLE_CONTRACTION			GO_T_CELL_HOMEOSTASIS	GO_TRANSCRIPTION_ELONGATION_FROM_RNA_POLYMERASE_II_PROMOTER					GO_PROTEIN_OLIGOMERIZATION	GO_EPIDERMAL_GROWTH_FACTOR_RECEPTOR_SIGNALING_PATHWAY
GO_REGULATION_OF_PROTEIN_ACETYLATION	GO_REGULATION_OF_BODY_FLUID_LEVELS		GO_CELL_VOLUME_HOMEOSTASIS			GO_REGULATION_OF_RECEPTOR_ACTIVITY	GO_OXIDATIVE_PHOSPHORYLATION					GO_REGULATION_OF_LIPID_BIOSYNTHETIC_PROCESS	GO_CELL_PROLIFERATION_IN_FOREBRAIN
GO_MICROTUBULE_BUNDLE_FORMATION	GO_REGULATION_OF_DEFENSE_RESPONSE		GO_CHONDROITIN_SULFATE_PROTEOGLYCAN_METABOLIC_PROCESS			GO_CELLULAR_RESPONSE_TO_FLUID_SHEAR_STRESS	GO_APOPTOTIC_NUCLEAR_CHANGES					GO_RESPONSE_TO_XENOBIOTIC_STIMULUS	GO_RESPONSE_TO_MURAMYL_DIPEPTIDE
GO_NEURON_CELL_CELL_ADHESION	GO_NEGATIVE_REGULATION_OF_LIPID_BIOSYNTHETIC_PROCESS		GO_PROTEIN_CHROMOPHORE_LINKAGE			GO_POSITIVE_REGULATION_OF_TRANSPORTER_ACTIVITY	GO_SISTER_CHROMATID_SEGREGATION					GO_REGULATION_OF_REMOVAL_OF_SUPEROXIDE_RADICALS	GO_POSITIVE_REGULATION_OF_NEUROBLAST_PROLIFERATION
GO_SYNAPTIC_SIGNALING	GO_VESICLE_TARGETING		GO_FEEDING_BEHAVIOR			GO_POSITIVE_REGULATION_OF_TRANSCRIPTION_FACTOR_IMPORT_INTO_NUCLEUS	GO_MONOSACCHARIDE_BIOSYNTHETIC_PROCESS					GO_REGULATION_OF_OXIDATIVE_PHOSPHORYLATION	GO_MORPHOGENESIS_OF_EMBRYONIC_EPITHELIUM
GO_RETINA_LAYER_FORMATION	GO_OLIGOSACCHARIDE_CATABOLIC_PROCESS		GO_REGULATION_OF_NUCLEOTIDE_METABOLIC_PROCESS			GO_ALPHA_BETA_T_CELL_DIFFERENTIATION	GO_NUCLEOTIDE_EXCISION_REPAIR_PREINCISION_COMPLEX_ASSEMBLY					GO_REGULATION_OF_CHOLESTEROL_BIOSYNTHETIC_PROCESS	GO_CYTOKINETIC_PROCESS
GO_ADENYLATE_CYCLASE_ACTIVATING_DOPAMINE_RECEPTOR_SIGNALING_PATHWAY	GO_B_CELL_PROLIFERATION		GO_LONG_CHAIN_FATTY_ACID_TRANSPORT			GO_ROUNDABOUT_SIGNALING_PATHWAY	GO_SUBSTANTIA_NIGRA_DEVELOPMENT					GO_LATERAL_MESODERM_DEVELOPMENT	GO_ENDOCARDIAL_CUSHION_MORPHOGENESIS
GO_POSITIVE_REGULATION_OF_LONG_TERM_SYNAPTIC_POTENTIATION	GO_ESTABLISHMENT_OF_PROTEIN_LOCALIZATION_TO_ENDOPLASMIC_RETICULUM		GO_IMPORT_INTO_CELL			GO_POSITIVE_REGULATION_OF_LOCOMOTION	GO_TRICARBOXYLIC_ACID_METABOLIC_PROCESS					GO_WATER_TRANSPORT	GO_VESICLE_MEDIATED_TRANSPORT
GO_GLYCEROPHOSPHOLIPID_CATABOLIC_PROCESS	GO_REGULATION_OF_LYMPHOCYTE_APOPTOTIC_PROCESS		GO_REGULATION_OF_TRIGLYCERIDE_BIOSYNTHETIC_PROCESS			GO_MAMMARY_GLAND_EPITHELIUM_DEVELOPMENT	GO_MACROMOLECULAR_COMPLEX_ASSEMBLY					GO_BIOTIN_METABOLIC_PROCESS	GO_PROTEIN_LOCALIZATION_TO_CELL_PERIPHERY
GO_REGULATION_OF_SKELETAL_MUSCLE_ADAPTATION	GO_HOMEOSTATIC_PROCESS		GO_NEUROMUSCULAR_PROCESS			GO_CELLULAR_RESPONSE_TO_PROSTAGLANDIN_STIMULUS	GO_PROTEIN_STABILIZATION					GO_REACTIVE_OXYGEN_SPECIES_BIOSYNTHETIC_PROCESS	GO_ENDOCARDIUM_DEVELOPMENT
GO_DETECTION_OF_LIGHT_STIMULUS	GO_OSTEOBLAST_DIFFERENTIATION		GO_RESPONSE_TO_MERCURY_ION			GO_ERYTHROCYTE_HOMEOSTASIS	GO_ASPARTATE_FAMILY_AMINO_ACID_CATABOLIC_PROCESS					GO_POSITIVE_REGULATION_OF_STEROID_BIOSYNTHETIC_PROCESS	GO_NEGATIVE_REGULATION_OF_CELLULAR_PROTEIN_LOCALIZATION
GO_RESPONSE_TO_ACETYLCHOLINE	GO_DEFENSE_RESPONSE_TO_VIRUS		GO_OLIGODENDROCYTE_DIFFERENTIATION			GO_NOTCH_RECEPTOR_PROCESSING	GO_MATURATION_OF_LSU_RRNA					GO_REGULATION_OF_NUCLEOSIDE_METABOLIC_PROCESS	GO_REGULATION_OF_NUCLEOBASE_CONTAINING_COMPOUND_TRANSPORT
GO_HEAD_DEVELOPMENT	GO_NEGATIVE_REGULATION_OF_CELL_CELL_ADHESION		GO_NEUROMUSCULAR_SYNAPTIC_TRANSMISSION			GO_POSITIVE_REGULATION_OF_KIDNEY_DEVELOPMENT	GO_MIDBRAIN_DEVELOPMENT					GO_CITRULLINE_METABOLIC_PROCESS	GO_RESPONSE_TO_EPIDERMAL_GROWTH_FACTOR
GO_AUDITORY_RECEPTOR_CELL_DEVELOPMENT	GO_LEUKOCYTE_MEDIATED_CYTOTOXICITY		GO_NEGATIVE_REGULATION_OF_ION_TRANSPORT			GO_I_KAPPAB_KINASE_NF_KAPPAB_SIGNALING	GO_ORGANIC_ACID_CATABOLIC_PROCESS					GO_SMALL_MOLECULE_BIOSYNTHETIC_PROCESS	GO_WNT_SIGNALING_PATHWAY
GO_NEURONAL_STEM_CELL_POPULATION_MAINTENANCE	GO_SUPEROXIDE_METABOLIC_PROCESS		GO_REGULATION_OF_CARDIAC_CONDUCTION			GO_REGULATION_OF_NON_CANONICAL_WNT_SIGNALING_PATHWAY	GO_AMIDE_BIOSYNTHETIC_PROCESS					GO_NEGATIVE_REGULATION_OF_WOUND_HEALING	GO_POSITIVE_REGULATION_OF_STRESS_ACTIVATED_PROTEIN_KINASE_SIGNALING_CASCADE
GO_ACIDIC_AMINO_ACID_TRANSPORT	GO_REGULATION_OF_OXIDOREDUCTASE_ACTIVITY		GO_GLUTAMATE_RECEPTOR_SIGNALING_PATHWAY			GO_REGULATION_OF_KINASE_ACTIVITY	GO_SISTER_CHROMATID_COHESION					GO_FATTY_ACYL_COA_METABOLIC_PROCESS	GO_PEPTIDYL_ARGININE_MODIFICATION
GO_OLFACTORY_LOBE_DEVELOPMENT	GO_RESPONSE_TO_FOOD		GO_DICARBOXYLIC_ACID_CATABOLIC_PROCESS			GO_POSITIVE_REGULATION_OF_LYMPHOCYTE_MIGRATION	GO_TETRAHYDROFOLATE_METABOLIC_PROCESS					GO_BLOOD_COAGULATION_FIBRIN_CLOT_FORMATION	GO_SPECIFICATION_OF_ORGAN_IDENTITY
GO_NEGATIVE_REGULATION_OF_LYASE_ACTIVITY	GO_REGULATION_OF_CARDIAC_MUSCLE_CELL_CONTRACTION		GO_ADENYLATE_CYCLASE_ACTIVATING_G_PROTEIN_COUPLED_RECEPTOR_SIGNALING_PATHWAY			GO_POSITIVE_REGULATION_OF_CELLULAR_EXTRAVASATION	GO_CARNITINE_METABOLIC_PROCESS					GO_RETROGRADE_PROTEIN_TRANSPORT_ER_TO_CYTOSOL	GO_ANATOMICAL_STRUCTURE_ARRANGEMENT
GO_LONG_TERM_SYNAPTIC_POTENTIATION	GO_REGULATION_OF_T_HELPER_CELL_DIFFERENTIATION		GO_MODULATION_OF_SYNAPTIC_TRANSMISSION			GO_MYELOID_LEUKOCYTE_DIFFERENTIATION	GO_NUCLEOSIDE_TRIPHOSPHATE_METABOLIC_PROCESS					GO_PTERIDINE_CONTAINING_COMPOUND_BIOSYNTHETIC_PROCESS	GO_EPITHELIAL_TO_MESENCHYMAL_TRANSITION
GO_CARDIAC_MUSCLE_CELL_ACTION_POTENTIAL	GO_MONOSACCHARIDE_CATABOLIC_PROCESS		GO_REGULATION_OF_CATECHOLAMINE_METABOLIC_PROCESS			GO_SINGLE_ORGANISM_CELL_ADHESION	GO_PYRIMIDINE_RIBONUCLEOTIDE_METABOLIC_PROCESS					GO_ALDITOL_METABOLIC_PROCESS	GO_SPONGIOTROPHOBLAST_LAYER_DEVELOPMENT
GO_PHOTORECEPTOR_CELL_DIFFERENTIATION	GO_NUCLEOSIDE_BISPHOSPHATE_METABOLIC_PROCESS		GO_MATING_BEHAVIOR			GO_LYMPHOCYTE_HOMEOSTASIS	GO_TRANSCRIPTION_FROM_MITOCHONDRIAL_PROMOTER					GO_MITOCHONDRIAL_ELECTRON_TRANSPORT_UBIQUINOL_TO_CYTOCHROME_C	GO_NEGATIVE_REGULATION_OF_NERVOUS_SYSTEM_DEVELOPMENT
GO_CELLULAR_RESPONSE_TO_CALCIUM_ION	GO_MAMMARY_GLAND_EPITHELIAL_CELL_DIFFERENTIATION		GO_NEGATIVE_REGULATION_OF_NECROTIC_CELL_DEATH			GO_TISSUE_MORPHOGENESIS	GO_SPERM_EGG_RECOGNITION					GO_REGULATION_OF_LIPOPROTEIN_LIPASE_ACTIVITY	GO_NEGATIVE_REGULATION_OF_CYTOPLASMIC_TRANSPORT
GO_HAIR_CELL_DIFFERENTIATION	GO_REGENERATION		GO_REGULATION_OF_STRIATED_MUSCLE_CELL_APOPTOTIC_PROCESS			GO_REGULATION_OF_PROTEIN_OLIGOMERIZATION	GO_GLOBAL_GENOME_NUCLEOTIDE_EXCISION_REPAIR					GO_ANDROGEN_BIOSYNTHETIC_PROCESS	GO_MICROTUBULE_BASED_PROCESS
GO_REGULATION_OF_NEUROTRANSMITTER_UPTAKE	GO_EXTRINSIC_APOPTOTIC_SIGNALING_PATHWAY		GO_AMINO_ACID_IMPORT			GO_CELLULAR_RESPONSE_TO_CARBOHYDRATE_STIMULUS	GO_REGULATION_OF_ACYL_COA_BIOSYNTHETIC_PROCESS					GO_REGULATION_OF_LIPID_METABOLIC_PROCESS	GO_NEGATIVE_REGULATION_OF_PROTEIN_CATABOLIC_PROCESS
GO_POSITIVE_REGULATION_OF_PROTEIN_ACETYLATION	GO_CELL_MATRIX_ADHESION		GO_REGULATION_OF_ANION_TRANSPORT			GO_POSITIVE_REGULATION_OF_VASCULATURE_DEVELOPMENT	GO_REGULATION_OF_TRANSCRIPTION_FROM_RNA_POLYMERASE_I_PROMOTER					GO_FATTY_ACID_HOMEOSTASIS	GO_REGULATION_OF_DNA_DAMAGE_RESPONSE_SIGNAL_TRANSDUCTION_BY_P53_CLASS_MEDIATOR
GO_SCF_DEPENDENT_PROTEASOMAL_UBIQUITIN_DEPENDENT_PROTEIN_CATABOLIC_PROCESS	GO_NEGATIVE_REGULATION_OF_ALCOHOL_BIOSYNTHETIC_PROCESS		GO_REGULATION_OF_CELLULAR_PH			GO_POSITIVE_REGULATION_OF_EPIDERMAL_CELL_DIFFERENTIATION	GO_NUCLEOSIDE_TRIPHOSPHATE_BIOSYNTHETIC_PROCESS					GO_NUCLEOTIDE_SUGAR_METABOLIC_PROCESS	GO_POSITIVE_REGULATION_OF_CELLULAR_COMPONENT_ORGANIZATION
GO_PERIPHERAL_NERVOUS_SYSTEM_AXON_ENSHEATHMENT	GO_ANTIGEN_PROCESSING_AND_PRESENTATION_VIA_MHC_CLASS_IB		GO_TRANSMEMBRANE_TRANSPORT			GO_MALE_SEX_DETERMINATION	GO_GLYOXYLATE_METABOLIC_PROCESS					GO_ENERGY_DERIVATION_BY_OXIDATION_OF_ORGANIC_COMPOUNDS	GO_POSITIVE_REGULATION_OF_GENE_EXPRESSION
GO_REGULATION_OF_CELL_COMMUNICATION_BY_ELECTRICAL_COUPLING	GO_ADAPTIVE_IMMUNE_RESPONSE_BASED_ON_SOMATIC_RECOMBINATION_OF_IMMUNE_RECEPTORS_BUILT_FROM_IMMUNOGLOBULIN_SUPERFAMILY_DOMAINS		GO_POSITIVE_REGULATION_OF_CHONDROCYTE_DIFFERENTIATION			GO_TYPE_B_PANCREATIC_CELL_DEVELOPMENT	GO_REGULATION_OF_PROTEIN_MODIFICATION_BY_SMALL_PROTEIN_CONJUGATION_OR_REMOVAL					GO_RESPONSE_TO_TESTOSTERONE	GO_NEGATIVE_REGULATION_OF_ORGANELLE_ASSEMBLY
GO_POSITIVE_REGULATION_OF_DENDRITE_MORPHOGENESIS	GO_THYROID_HORMONE_METABOLIC_PROCESS		GO_ALKALOID_METABOLIC_PROCESS			GO_REGULATION_OF_SUPEROXIDE_ANION_GENERATION	GO_CELLULAR_ANION_HOMEOSTASIS					GO_ION_TRANSMEMBRANE_TRANSPORT	GO_FOREBRAIN_DEVELOPMENT
GO_COCHLEA_DEVELOPMENT	GO_MODIFICATION_OF_MORPHOLOGY_OR_PHYSIOLOGY_OF_OTHER_ORGANISM		GO_INORGANIC_ION_TRANSMEMBRANE_TRANSPORT			GO_LYMPHOCYTE_COSTIMULATION	GO_PURINE_CONTAINING_COMPOUND_BIOSYNTHETIC_PROCESS					GO_ENAMEL_MINERALIZATION	GO_REGULATION_OF_CHROMATIN_BINDING
GO_BEHAVIORAL_RESPONSE_TO_COCAINE	GO_REGULATION_OF_BROWN_FAT_CELL_DIFFERENTIATION		GO_CELLULAR_GLUCURONIDATION			GO_BARBED_END_ACTIN_FILAMENT_CAPPING	GO_PORE_COMPLEX_ASSEMBLY					GO_PYRIMIDINE_NUCLEOTIDE_METABOLIC_PROCESS	GO_STEM_CELL_PROLIFERATION
GO_HINDBRAIN_MORPHOGENESIS	GO_FIBRIL_ORGANIZATION		GO_PHOSPHOLIPID_EFFLUX			GO_CELL_MIGRATION_INVOLVED_IN_SPROUTING_ANGIOGENESIS	GO_PROTEIN_MANNOSYLATION					GO_GLYCOLIPID_CATABOLIC_PROCESS	GO_ERBB2_SIGNALING_PATHWAY
GO_POSITIVE_REGULATION_OF_NEURON_MIGRATION	GO_POLYSACCHARIDE_METABOLIC_PROCESS		GO_MUCOPOLYSACCHARIDE_METABOLIC_PROCESS			GO_REGULATION_OF_TYPE_2_IMMUNE_RESPONSE	GO_ELECTRON_TRANSPORT_CHAIN					GO_FATTY_ACID_BETA_OXIDATION_USING_ACYL_COA_OXIDASE	GO_SPINAL_CORD_MOTOR_NEURON_DIFFERENTIATION
GO_REGULATION_OF_LONG_TERM_NEURONAL_SYNAPTIC_PLASTICITY	GO_POSITIVE_REGULATION_OF_T_CELL_PROLIFERATION		GO_SODIUM_ION_TRANSPORT			GO_POSITIVE_REGULATION_OF_RHO_PROTEIN_SIGNAL_TRANSDUCTION	GO_NUCLEOTIDE_EXCISION_REPAIR_DNA_GAP_FILLING					GO_COMPLEMENT_ACTIVATION	GO_NEGATIVE_REGULATION_OF_SMALL_GTPASE_MEDIATED_SIGNAL_TRANSDUCTION
GO_ACROSOME_REACTION	GO_RESPONSE_TO_COPPER_ION		GO_DOPAMINE_TRANSPORT			GO_REGULATION_OF_EPITHELIAL_CELL_MIGRATION	GO_ONE_CARBON_METABOLIC_PROCESS					GO_AMINE_METABOLIC_PROCESS	GO_ESTABLISHMENT_OF_LOCALIZATION_BY_MOVEMENT_ALONG_MICROTUBULE
GO_NONMOTILE_PRIMARY_CILIUM_ASSEMBLY	GO_RETINOL_METABOLIC_PROCESS		GO_BEHAVIOR			GO_CELL_DEATH	GO_TELOMERE_MAINTENANCE_VIA_RECOMBINATION					GO_GLUTATHIONE_DERIVATIVE_METABOLIC_PROCESS	GO_REGULATION_OF_GROWTH
GO_TOR_SIGNALING	GO_NEGATIVE_REGULATION_OF_TUMOR_NECROSIS_FACTOR_MEDIATED_SIGNALING_PATHWAY		GO_POSITIVE_REGULATION_OF_PROTEIN_TARGETING_TO_MEMBRANE			GO_CONTRACTILE_ACTIN_FILAMENT_BUNDLE_ASSEMBLY	GO_MITOCHONDRIAL_RNA_PROCESSING					GO_NEGATIVE_REGULATION_OF_RESPONSE_TO_FOOD	GO_MEMBRANE_DOCKING
GO_MYELIN_ASSEMBLY	GO_ANTIGEN_PROCESSING_AND_PRESENTATION_OF_PEPTIDE_ANTIGEN		GO_BILE_ACID_METABOLIC_PROCESS			GO_ACTIVATION_OF_NF_KAPPAB_INDUCING_KINASE_ACTIVITY	GO_NCRNA_METABOLIC_PROCESS					GO_GLYCOSYLCERAMIDE_METABOLIC_PROCESS	GO_NEGATIVE_REGULATION_OF_HISTONE_ACETYLATION
GO_CELL_MIGRATION_IN_HINDBRAIN	GO_NEGATIVE_REGULATION_OF_EPITHELIAL_TO_MESENCHYMAL_TRANSITION		GO_REGULATION_OF_SODIUM_ION_TRANSMEMBRANE_TRANSPORT			GO_NEGATIVE_REGULATION_OF_CYTOKINE_PRODUCTION_INVOLVED_IN_IMMUNE_RESPONSE	GO_PURINE_NUCLEOBASE_BIOSYNTHETIC_PROCESS					GO_METALLO_SULFUR_CLUSTER_ASSEMBLY	GO_MODULATION_BY_SYMBIONT_OF_HOST_CELLULAR_PROCESS
GO_REGULATION_OF_NEURON_DEATH	GO_AMINO_SUGAR_BIOSYNTHETIC_PROCESS		GO_MONOAMINE_TRANSPORT			GO_REGULATION_OF_TOLL_LIKE_RECEPTOR_4_SIGNALING_PATHWAY	GO_MITOTIC_G2_DNA_DAMAGE_CHECKPOINT					GO_NEGATIVE_REGULATION_OF_RETINOIC_ACID_RECEPTOR_SIGNALING_PATHWAY	GO_REGULATION_OF_VESICLE_MEDIATED_TRANSPORT
GO_REGULATION_OF_RHODOPSIN_MEDIATED_SIGNALING_PATHWAY	GO_INTRINSIC_APOPTOTIC_SIGNALING_PATHWAY_IN_RESPONSE_TO_DNA_DAMAGE		GO_REGULATION_OF_GLUCONEOGENESIS			GO_PLASMA_MEMBRANE_ORGANIZATION	GO_VITAMIN_BIOSYNTHETIC_PROCESS					GO_POSITIVE_REGULATION_OF_RESPONSE_TO_OXIDATIVE_STRESS	GO_NEGATIVE_REGULATION_OF_G_PROTEIN_COUPLED_RECEPTOR_PROTEIN_SIGNALING_PATHWAY
GO_GLIAL_CELL_FATE_COMMITMENT	GO_PROTEIN_LIPID_COMPLEX_ASSEMBLY		GO_G_PROTEIN_COUPLED_RECEPTOR_SIGNALING_PATHWAY_COUPLED_TO_CYCLIC_NUCLEOTIDE_SECOND_MESSENGER			GO_WHITE_FAT_CELL_DIFFERENTIATION	GO_CELL_CYCLE_G1_S_PHASE_TRANSITION					GO_DOPAMINE_METABOLIC_PROCESS	GO_HISTONE_DEUBIQUITINATION
GO_REGULATION_OF_CILIUM_ASSEMBLY	GO_DETECTION_OF_OTHER_ORGANISM		GO_POSITIVE_REGULATION_OF_AMINO_ACID_TRANSPORT			GO_RESPONSE_TO_TYPE_I_INTERFERON	GO_DOUBLE_STRAND_BREAK_REPAIR					GO_L_ASCORBIC_ACID_METABOLIC_PROCESS	GO_NEGATIVE_REGULATION_OF_DEVELOPMENTAL_GROWTH
GO_REGULATION_OF_LONG_TERM_SYNAPTIC_POTENTIATION	GO_MEMBRANE_RAFT_ORGANIZATION		GO_ALCOHOL_CATABOLIC_PROCESS			GO_CYTOKINE_MEDIATED_SIGNALING_PATHWAY	GO_METHIONINE_BIOSYNTHETIC_PROCESS					GO_ETHANOL_METABOLIC_PROCESS	GO_ENDOCARDIAL_CUSHION_FORMATION
GO_MUSCLE_CELL_CELLULAR_HOMEOSTASIS	GO_XENOPHAGY		GO_LOCOMOTORY_EXPLORATION_BEHAVIOR			GO_NEGATIVE_REGULATION_OF_LOCOMOTION	GO_RNA_CAPPING					GO_DICARBOXYLIC_ACID_BIOSYNTHETIC_PROCESS	GO_REPLACEMENT_OSSIFICATION
GO_REGULATION_OF_DEVELOPMENT_HETEROCHRONIC	GO_DRUG_TRANSMEMBRANE_TRANSPORT		GO_POSITIVE_REGULATION_OF_ANION_TRANSPORT			GO_LYMPH_NODE_DEVELOPMENT	GO_MALE_MEIOSIS					GO_SHORT_CHAIN_FATTY_ACID_METABOLIC_PROCESS	GO_REGULATION_OF_ACTIN_FILAMENT_BASED_PROCESS
GO_REGULATION_OF_GLUTAMATE_SECRETION	GO_MYD88_DEPENDENT_TOLL_LIKE_RECEPTOR_SIGNALING_PATHWAY		GO_VASCULAR_PROCESS_IN_CIRCULATORY_SYSTEM			GO_REGULATION_OF_CELLULAR_COMPONENT_SIZE	GO_DNA_REPLICATION_INITIATION					GO_MACROMOLECULAR_COMPLEX_REMODELING	GO_RESPONSE_TO_NERVE_GROWTH_FACTOR
GO_VACUOLE_FUSION	GO_TOOTH_MINERALIZATION		GO_PROGESTERONE_METABOLIC_PROCESS			GO_T_CELL_PROLIFERATION	GO_PROTEIN_MONOUBIQUITINATION					GO_PLASMA_LIPOPROTEIN_PARTICLE_CLEARANCE	GO_NEGATIVE_REGULATION_OF_TELOMERASE_ACTIVITY
GO_ASYMMETRIC_PROTEIN_LOCALIZATION	GO_REGULATION_OF_HAIR_CYCLE		GO_RESPONSE_TO_LEPTIN			GO_NEGATIVE_REGULATION_OF_INNATE_IMMUNE_RESPONSE	GO_VERY_LONG_CHAIN_FATTY_ACID_METABOLIC_PROCESS					GO_PROTEIN_HETEROTETRAMERIZATION	GO_POSITIVE_REGULATION_OF_HYDROLASE_ACTIVITY
GO_REGULATION_OF_GLIAL_CELL_DIFFERENTIATION	GO_POSITIVE_REGULATION_OF_STAT_CASCADE		GO_NEUROPEPTIDE_SIGNALING_PATHWAY			GO_REGULATION_OF_ENDOTHELIAL_CELL_DIFFERENTIATION	GO_REGULATION_OF_HISTONE_H3_K9_METHYLATION					GO_COBALAMIN_METABOLIC_PROCESS	GO_POSITIVE_REGULATION_OF_TELOMERASE_ACTIVITY
GO_SCHWANN_CELL_DEVELOPMENT	GO_LEUKOTRIENE_BIOSYNTHETIC_PROCESS		GO_STEROID_CATABOLIC_PROCESS			GO_REGULATION_OF_NOREPINEPHRINE_SECRETION	GO_RIBONUCLEOPROTEIN_COMPLEX_SUBUNIT_ORGANIZATION					GO_TRANSITION_METAL_ION_HOMEOSTASIS	GO_POSITIVE_REGULATION_OF_INTRACELLULAR_TRANSPORT
GO_EXPLORATION_BEHAVIOR	GO_POSITIVE_REGULATION_OF_SUBSTRATE_ADHESION_DEPENDENT_CELL_SPREADING		GO_FLUID_TRANSPORT			GO_STRIATED_MUSCLE_CELL_DIFFERENTIATION	GO_TRNA_METHYLATION					GO_S_ADENOSYLMETHIONINE_METABOLIC_PROCESS	GO_FOREBRAIN_CELL_MIGRATION
GO_MOTILE_CILIUM_ASSEMBLY	GO_POSITIVE_REGULATION_OF_THYMOCYTE_AGGREGATION		GO_REGULATION_OF_SYNAPTIC_TRANSMISSION_DOPAMINERGIC			GO_REGULATION_OF_SYSTEMIC_ARTERIAL_BLOOD_PRESSURE	GO_NUCLEOTIDE_EXCISION_REPAIR					GO_RIBONUCLEOSIDE_TRIPHOSPHATE_BIOSYNTHETIC_PROCESS	GO_CELL_MOTILITY
GO_POSITIVE_REGULATION_OF_SYNAPTIC_TRANSMISSION	GO_REGULATION_OF_WATER_LOSS_VIA_SKIN		GO_FRUCTOSE_METABOLIC_PROCESS			GO_REGULATION_OF_SMOOTH_MUSCLE_CONTRACTION	GO_MEIOTIC_CHROMOSOME_SEPARATION					GO_PRIMARY_AMINO_COMPOUND_METABOLIC_PROCESS	GO_MICROTUBULE_CYTOSKELETON_ORGANIZATION
GO_PROTEIN_LOCALIZATION_TO_SYNAPSE	GO_CELL_DIFFERENTIATION_INVOLVED_IN_METANEPHROS_DEVELOPMENT					GO_SECOND_MESSENGER_MEDIATED_SIGNALING	GO_DNA_STRAND_ELONGATION					GO_DETECTION_OF_CHEMICAL_STIMULUS_INVOLVED_IN_SENSORY_PERCEPTION_OF_TASTE	GO_PIGMENTATION
GO_REGULATION_OF_SYNAPTIC_TRANSMISSION_GABAERGIC	GO_PYRIMIDINE_RIBONUCLEOSIDE_METABOLIC_PROCESS					GO_CELL_CELL_SIGNALING	GO_TRNA_TRANSPORT					GO_RESPONSE_TO_INACTIVITY	GO_AORTA_DEVELOPMENT
GO_HISTONE_H4_K16_ACETYLATION	GO_CELLULAR_RESPONSE_TO_ACID_CHEMICAL					GO_NEGATIVE_REGULATION_OF_B_CELL_ACTIVATION	GO_POSITIVE_REGULATION_OF_LIGASE_ACTIVITY					GO_CELLULAR_HORMONE_METABOLIC_PROCESS	GO_SPECIFICATION_OF_SYMMETRY
GO_REGULATION_OF_CILIUM_MOVEMENT	GO_ACTIN_FILAMENT_BASED_MOVEMENT					GO_NEGATIVE_REGULATION_OF_PROTEIN_TYROSINE_KINASE_ACTIVITY	GO_PIGMENT_GRANULE_ORGANIZATION					GO_PTERIDINE_CONTAINING_COMPOUND_METABOLIC_PROCESS	GO_NEURAL_PRECURSOR_CELL_PROLIFERATION
GO_VISUAL_BEHAVIOR	GO_POSITIVE_REGULATION_OF_EPITHELIAL_CELL_PROLIFERATION					GO_LUNG_MORPHOGENESIS	GO_MITOCHONDRIAL_RNA_METABOLIC_PROCESS					GO_REGULATION_OF_FIBRINOLYSIS	GO_NUCLEAR_TRANSPORT
GO_CELL_PROJECTION_ORGANIZATION	GO_SARCOMERE_ORGANIZATION					GO_VASCULAR_ENDOTHELIAL_GROWTH_FACTOR_RECEPTOR_SIGNALING_PATHWAY	GO_MALE_MEIOSIS_I					GO_ATP_BIOSYNTHETIC_PROCESS	GO_PEPTIDYL_AMINO_ACID_MODIFICATION
GO_MRNA_CIS_SPLICING_VIA_SPLICEOSOME	GO_POSITIVE_REGULATION_OF_B_CELL_MEDIATED_IMMUNITY					GO_POSITIVE_REGULATION_OF_MAPK_CASCADE	GO_PURINE_NUCLEOSIDE_BIOSYNTHETIC_PROCESS					GO_ACUTE_INFLAMMATORY_RESPONSE	GO_NEGATIVE_REGULATION_OF_FIBROBLAST_GROWTH_FACTOR_RECEPTOR_SIGNALING_PATHWAY
GO_OLIGODENDROCYTE_DEVELOPMENT	GO_NEGATIVE_REGULATION_OF_NITRIC_OXIDE_METABOLIC_PROCESS					GO_MULTICELLULAR_ORGANISMAL_MACROMOLECULE_METABOLIC_PROCESS	GO_POSITIVE_REGULATION_OF_DNA_REPAIR					GO_NUCLEOBASE_METABOLIC_PROCESS	GO_NEGATIVE_REGULATION_OF_HISTONE_MODIFICATION
GO_MICROTUBULE_BASED_MOVEMENT	GO_REGULATION_OF_ACTIVATED_T_CELL_PROLIFERATION					GO_REGULATION_OF_MUSCLE_CONTRACTION	GO_MRNA_CLEAVAGE					GO_HUMORAL_IMMUNE_RESPONSE	GO_NEGATIVE_REGULATION_OF_DNA_BINDING
GO_LOCOMOTORY_BEHAVIOR	GO_REGULATION_OF_IMMUNOGLOBULIN_SECRETION					GO_REGULATION_OF_EXOCYTOSIS	GO_GLYCINE_METABOLIC_PROCESS					GO_REACTIVE_NITROGEN_SPECIES_METABOLIC_PROCESS	GO_REGULATION_OF_ANDROGEN_RECEPTOR_SIGNALING_PATHWAY
GO_SYNAPTIC_TRANSMISSION_GLUTAMATERGIC	GO_REGULATION_OF_RECEPTOR_BINDING					GO_NEGATIVE_REGULATION_OF_TOLL_LIKE_RECEPTOR_SIGNALING_PATHWAY	GO_PYRIMIDINE_CONTAINING_COMPOUND_METABOLIC_PROCESS					GO_PIGMENT_BIOSYNTHETIC_PROCESS	GO_LEFT_RIGHT_PATTERN_FORMATION
GO_NEURON_DIFFERENTIATION	GO_CELLULAR_RESPONSE_TO_OXYGEN_CONTAINING_COMPOUND					GO_REGULATION_OF_BODY_FLUID_LEVELS	GO_OXIDATION_REDUCTION_PROCESS					GO_POLYOL_TRANSPORT	GO_PLACENTA_BLOOD_VESSEL_DEVELOPMENT
GO_REGULATION_OF_HEART_GROWTH	GO_REGULATION_OF_POSITIVE_CHEMOTAXIS					GO_BONE_CELL_DEVELOPMENT	GO_REGULATION_OF_ESTABLISHMENT_OF_PROTEIN_LOCALIZATION_TO_MITOCHONDRION					GO_CELLULAR_AMINO_ACID_CATABOLIC_PROCESS	GO_POSITIVE_REGULATION_OF_CELL_CYCLE_G2_M_PHASE_TRANSITION
GO_IONOTROPIC_GLUTAMATE_RECEPTOR_SIGNALING_PATHWAY	GO_REGULATION_OF_IMMUNE_RESPONSE					GO_REGULATION_OF_DEFENSE_RESPONSE	GO_COENZYME_BIOSYNTHETIC_PROCESS					GO_CELL_REDOX_HOMEOSTASIS	GO_NEGATIVE_REGULATION_OF_STEM_CELL_PROLIFERATION
GO_NEURON_FATE_COMMITMENT	GO_MEMBRANE_LIPID_CATABOLIC_PROCESS					GO_NEGATIVE_REGULATION_OF_NEUROLOGICAL_SYSTEM_PROCESS	GO_RESPONSE_TO_CAFFEINE					GO_SENSORY_PERCEPTION_OF_TASTE	GO_REGULATION_OF_VACUOLAR_TRANSPORT
GO_GLIAL_CELL_DIFFERENTIATION	GO_CARTILAGE_MORPHOGENESIS					GO_NEGATIVE_REGULATION_OF_PEPTIDE_SECRETION	GO_DNA_TEMPLATED_TRANSCRIPTION_INITIATION					GO_ENERGY_COUPLED_PROTON_TRANSPORT_DOWN_ELECTROCHEMICAL_GRADIENT	GO_CELLULAR_RESPONSE_TO_ELECTRICAL_STIMULUS
GO_REGULATION_OF_NEUROTRANSMITTER_RECEPTOR_ACTIVITY	GO_NEGATIVE_REGULATION_OF_INTRINSIC_APOPTOTIC_SIGNALING_PATHWAY_IN_RESPONSE_TO_DNA_DAMAGE					GO_POSITIVE_REGULATION_OF_ACTIN_CYTOSKELETON_REORGANIZATION	GO_DEOXYRIBONUCLEOTIDE_METABOLIC_PROCESS					GO_CELLULAR_MODIFIED_AMINO_ACID_BIOSYNTHETIC_PROCESS	GO_POSITIVE_REGULATION_OF_MRNA_SPLICING_VIA_SPLICEOSOME
GO_CEREBELLAR_CORTEX_FORMATION	GO_REGULATION_OF_T_HELPER_2_CELL_DIFFERENTIATION					GO_SEX_DETERMINATION	GO_TRANSLESION_SYNTHESIS					GO_ORGANIC_ACID_METABOLIC_PROCESS	GO_TRANSCRIPTION_FROM_RNA_POLYMERASE_II_PROMOTER
GO_CELL_MORPHOGENESIS_INVOLVED_IN_NEURON_DIFFERENTIATION	GO_PURINE_RIBONUCLEOSIDE_BISPHOSPHATE_METABOLIC_PROCESS					GO_B_CELL_PROLIFERATION	GO_METHIONINE_METABOLIC_PROCESS					GO_REGULATION_OF_EXCRETION	GO_EMBRYO_DEVELOPMENT
GO_CEREBRAL_CORTEX_CELL_MIGRATION	GO_LEUKOCYTE_DIFFERENTIATION					GO_NEGATIVE_REGULATION_OF_ENDOCYTOSIS	GO_DNA_RECOMBINATION					GO_AROMATIC_AMINO_ACID_FAMILY_METABOLIC_PROCESS	GO_ESTABLISHMENT_OF_CELL_POLARITY
GO_REGULATION_OF_DENDRITIC_SPINE_MORPHOGENESIS	GO_POSITIVE_REGULATION_OF_HORMONE_METABOLIC_PROCESS					GO_REGULATION_OF_LYMPHOCYTE_APOPTOTIC_PROCESS	GO_PROTEIN_FOLDING					GO_RESPONSE_TO_INSECTICIDE	GO_STEM_CELL_DIVISION
GO_PERIPHERAL_NERVOUS_SYSTEM_DEVELOPMENT	GO_TONGUE_DEVELOPMENT					GO_NEGATIVE_REGULATION_OF_ADHERENS_JUNCTION_ORGANIZATION	GO_REGULATION_OF_ATTACHMENT_OF_SPINDLE_MICROTUBULES_TO_KINETOCHORE					GO_QUATERNARY_AMMONIUM_GROUP_TRANSPORT	GO_NEGATIVE_REGULATION_OF_AXON_GUIDANCE
GO_CARDIAC_CHAMBER_FORMATION	GO_BONE_GROWTH					GO_MORPHOGENESIS_OF_AN_EPITHELIUM	GO_REGULATION_OF_PROTEASOMAL_PROTEIN_CATABOLIC_PROCESS					GO_PROTEIN_DEMANNOSYLATION	GO_NEGATIVE_REGULATION_OF_CALCIUM_ION_TRANSPORT_INTO_CYTOSOL
GO_REGULATION_OF_CYTOPLASMIC_TRANSLATION	GO_REGULATION_OF_NITRIC_OXIDE_BIOSYNTHETIC_PROCESS					GO_DEFENSE_RESPONSE_TO_VIRUS	GO_CHROMOSOME_ORGANIZATION_INVOLVED_IN_MEIOTIC_CELL_CYCLE					GO_OXIDATIVE_PHOSPHORYLATION	GO_REGULATION_OF_TELOMERE_MAINTENANCE
GO_NEURON_PROJECTION_GUIDANCE	GO_REGULATION_OF_INNATE_IMMUNE_RESPONSE					GO_NEGATIVE_REGULATION_OF_CELL_CELL_ADHESION	GO_DNA_BIOSYNTHETIC_PROCESS					GO_CELLULAR_AMIDE_METABOLIC_PROCESS	GO_POSITIVE_REGULATION_OF_HISTONE_DEACETYLATION
GO_FOREBRAIN_NEURON_FATE_COMMITMENT	GO_REGULATION_OF_MEMBRANE_LIPID_DISTRIBUTION					GO_SUPEROXIDE_METABOLIC_PROCESS	GO_TRANSCRIPTION_INITIATION_FROM_RNA_POLYMERASE_II_PROMOTER					GO_ONE_CARBON_COMPOUND_TRANSPORT	GO_POSITIVE_REGULATION_OF_BMP_SIGNALING_PATHWAY
GO_MITOCHONDRION_LOCALIZATION	GO_LEUKOCYTE_MEDIATED_IMMUNITY					GO_IMMUNE_SYSTEM_DEVELOPMENT	GO_REGULATION_OF_PROTEIN_STABILITY					GO_RESPONSE_TO_ISCHEMIA	GO_NEGATIVE_REGULATION_OF_INTRACELLULAR_PROTEIN_TRANSPORT
GO_REGULATION_OF_POTASSIUM_ION_TRANSMEMBRANE_TRANSPORT	GO_NEGATIVE_REGULATION_OF_SERINE_TYPE_PEPTIDASE_ACTIVITY					GO_CELLULAR_COMPONENT_MAINTENANCE	GO_NADH_METABOLIC_PROCESS					GO_INNATE_IMMUNE_RESPONSE_IN_MUCOSA	GO_POSITIVE_REGULATION_OF_CATALYTIC_ACTIVITY
GO_REGULATION_OF_DENDRITE_EXTENSION	GO_REGULATION_OF_LEUKOCYTE_MIGRATION					GO_REGULATION_OF_CARDIAC_MUSCLE_CELL_CONTRACTION	GO_INTERSTRAND_CROSS_LINK_REPAIR					GO_MONOSACCHARIDE_BIOSYNTHETIC_PROCESS	GO_POSITIVE_REGULATION_OF_SIGNAL_TRANSDUCTION_BY_P53_CLASS_MEDIATOR
GO_MECHANOSENSORY_BEHAVIOR	GO_POSITIVE_REGULATION_OF_ACUTE_INFLAMMATORY_RESPONSE					GO_FC_GAMMA_RECEPTOR_SIGNALING_PATHWAY	GO_PYRIMIDINE_NUCLEOSIDE_TRIPHOSPHATE_METABOLIC_PROCESS					GO_CARBOHYDRATE_DERIVATIVE_BIOSYNTHETIC_PROCESS	GO_CEREBRAL_CORTEX_NEURON_DIFFERENTIATION
GO_AXONEME_ASSEMBLY	GO_POSITIVE_REGULATION_OF_LIPID_TRANSPORT					GO_REGULATION_OF_T_HELPER_CELL_DIFFERENTIATION	GO_GENE_SILENCING					GO_NONRIBOSOMAL_PEPTIDE_BIOSYNTHETIC_PROCESS	GO_POSITIVE_REGULATION_OF_PROTEIN_IMPORT_INTO_NUCLEUS_TRANSLOCATION
GO_CENTRAL_NERVOUS_SYSTEM_NEURON_DEVELOPMENT	GO_SINGLE_ORGANISM_MEMBRANE_BUDDING					GO_REGULATION_OF_EPIDERMAL_GROWTH_FACTOR_ACTIVATED_RECEPTOR_ACTIVITY	GO_DNA_METHYLATION_INVOLVED_IN_GAMETE_GENERATION					GO_TERPENOID_METABOLIC_PROCESS	GO_POST_GOLGI_VESICLE_MEDIATED_TRANSPORT
GO_COLLECTING_DUCT_DEVELOPMENT	GO_POSITIVE_REGULATION_OF_INTERLEUKIN_8_SECRETION					GO_HORMONE_TRANSPORT	GO_NUCLEOSIDE_MONOPHOSPHATE_BIOSYNTHETIC_PROCESS					GO_VITAMIN_D_METABOLIC_PROCESS	GO_CENTRIOLE_ASSEMBLY
GO_NEUROMUSCULAR_PROCESS	GO_POSITIVE_REGULATION_OF_CELLULAR_RESPONSE_TO_TRANSFORMING_GROWTH_FACTOR_BETA_STIMULUS					GO_REGULATION_OF_HEAT_GENERATION	GO_DNA_SYNTHESIS_INVOLVED_IN_DNA_REPAIR					GO_CATECHOLAMINE_BIOSYNTHETIC_PROCESS	GO_INTRACELLULAR_SIGNAL_TRANSDUCTION
GO_OLIGODENDROCYTE_DIFFERENTIATION	GO_LOW_DENSITY_LIPOPROTEIN_PARTICLE_CLEARANCE					GO_REGULATION_OF_FIBROBLAST_MIGRATION	GO_SMALL_MOLECULE_CATABOLIC_PROCESS					GO_PROTEIN_CARBOXYLATION	GO_POSITIVE_REGULATION_OF_PROTEIN_TYROSINE_KINASE_ACTIVITY
GO_CEREBRAL_CORTEX_RADIALLY_ORIENTED_CELL_MIGRATION	GO_NEGATIVE_REGULATION_OF_SEQUENCE_SPECIFIC_DNA_BINDING_TRANSCRIPTION_FACTOR_ACTIVITY					GO_INDUCTION_OF_POSITIVE_CHEMOTAXIS	GO_REGULATION_OF_TOR_SIGNALING					GO_REGULATION_OF_RECEPTOR_BIOSYNTHETIC_PROCESS	GO_PALATE_DEVELOPMENT
GO_POSITIVE_REGULATION_OF_DENDRITIC_SPINE_MORPHOGENESIS	GO_REGULATION_OF_HAIR_FOLLICLE_DEVELOPMENT					GO_EXTRINSIC_APOPTOTIC_SIGNALING_PATHWAY	GO_DNA_REPLICATION_CHECKPOINT					GO_NEGATIVE_REGULATION_OF_PROTEIN_ACTIVATION_CASCADE	GO_GOLGI_TO_PLASMA_MEMBRANE_TRANSPORT
GO_GLUTAMATE_RECEPTOR_SIGNALING_PATHWAY	GO_REGULATION_OF_VITAMIN_METABOLIC_PROCESS					GO_CELL_MATRIX_ADHESION	GO_TRANSLATIONAL_ELONGATION					GO_TRICARBOXYLIC_ACID_METABOLIC_PROCESS	GO_POSITIVE_REGULATION_OF_CELLULAR_COMPONENT_BIOGENESIS
GO_MODULATION_OF_SYNAPTIC_TRANSMISSION	GO_SEQUESTERING_OF_METAL_ION					GO_PITUITARY_GLAND_DEVELOPMENT	GO_AMINO_ACID_BETAINE_METABOLIC_PROCESS					GO_REGULATION_OF_TRIGLYCERIDE_CATABOLIC_PROCESS	GO_BONE_DEVELOPMENT
GO_DNA_DOUBLE_STRAND_BREAK_PROCESSING	GO_COPPER_ION_TRANSPORT					GO_DEVELOPMENTAL_INDUCTION	GO_RIBONUCLEOPROTEIN_COMPLEX_DISASSEMBLY					GO_ANTIGEN_PROCESSING_AND_PRESENTATION_OF_PEPTIDE_ANTIGEN_VIA_MHC_CLASS_I	GO_DERMATAN_SULFATE_PROTEOGLYCAN_METABOLIC_PROCESS
GO_ESTABLISHMENT_OF_MITOCHONDRION_LOCALIZATION	GO_LIPID_DIGESTION					GO_TISSUE_HOMEOSTASIS	GO_CELLULAR_ALDEHYDE_METABOLIC_PROCESS					GO_ASPARTATE_FAMILY_AMINO_ACID_CATABOLIC_PROCESS	GO_MITOTIC_SPINDLE_ASSEMBLY
GO_POSITIVE_REGULATION_OF_TRANSCRIPTION_FROM_RNA_POLYMERASE_II_PROMOTER_INVOLVED_IN_CELLULAR_RESPONSE_TO_CHEMICAL_STIMULUS	GO_ORGAN_OR_TISSUE_SPECIFIC_IMMUNE_RESPONSE					GO_ANTIGEN_PROCESSING_AND_PRESENTATION_VIA_MHC_CLASS_IB	GO_NON_RECOMBINATIONAL_REPAIR					GO_NEGATIVE_REGULATION_OF_LIPASE_ACTIVITY	GO_REGULATION_OF_CELL_PROJECTION_ORGANIZATION
GO_TELENCEPHALON_DEVELOPMENT	GO_RESPONSE_TO_INTERFERON_BETA					GO_ADAPTIVE_IMMUNE_RESPONSE_BASED_ON_SOMATIC_RECOMBINATION_OF_IMMUNE_RECEPTORS_BUILT_FROM_IMMUNOGLOBULIN_SUPERFAMILY_DOMAINS	GO_OXIDOREDUCTION_COENZYME_METABOLIC_PROCESS					GO_REGULATION_OF_CELLULAR_KETONE_METABOLIC_PROCESS	GO_REGULATION_OF_ACTIN_FILAMENT_LENGTH
GO_CEREBELLAR_PURKINJE_CELL_LAYER_MORPHOGENESIS	GO_REGULATION_OF_ORGAN_FORMATION					GO_APOPTOTIC_CELL_CLEARANCE	GO_DEOXYRIBONUCLEOTIDE_BIOSYNTHETIC_PROCESS					GO_ORGANIC_ACID_CATABOLIC_PROCESS	GO_EMBRYONIC_HEART_TUBE_DEVELOPMENT
GO_CLATHRIN_MEDIATED_ENDOCYTOSIS	GO_ACTIVATION_OF_CYSTEINE_TYPE_ENDOPEPTIDASE_ACTIVITY					GO_NEGATIVE_REGULATION_OF_ACTIN_FILAMENT_DEPOLYMERIZATION	GO_RIBONUCLEOPROTEIN_COMPLEX_BIOGENESIS					GO_TETRAHYDROFOLATE_METABOLIC_PROCESS	GO_PROTEIN_DESTABILIZATION
GO_RESPONSE_TO_FOLIC_ACID	GO_CARBOHYDRATE_DERIVATIVE_METABOLIC_PROCESS					GO_REGULATION_OF_CELL_JUNCTION_ASSEMBLY	GO_MEIOTIC_CELL_CYCLE					GO_CARNITINE_METABOLIC_PROCESS	GO_NEGATIVE_REGULATION_OF_CELL_MATRIX_ADHESION
GO_REGULATION_OF_AUTOPHAGOSOME_ASSEMBLY	GO_MRNA_MODIFICATION					GO_HYPEROSMOTIC_RESPONSE	GO_RESPONSE_TO_STIMULUS_INVOLVED_IN_REGULATION_OF_MUSCLE_ADAPTATION					GO_COMPLEMENT_ACTIVATION_ALTERNATIVE_PATHWAY	GO_VESICLE_DOCKING_INVOLVED_IN_EXOCYTOSIS
GO_REGULATION_OF_GLIOGENESIS	GO_CELLULAR_RESPONSE_TO_TOPOLOGICALLY_INCORRECT_PROTEIN					GO_REGULATION_OF_SMAD_PROTEIN_IMPORT_INTO_NUCLEUS	GO_COENZYME_METABOLIC_PROCESS					GO_NUCLEOSIDE_TRIPHOSPHATE_METABOLIC_PROCESS	GO_POSITIVE_REGULATION_OF_MOLECULAR_FUNCTION
GO_HISTONE_H4_ACETYLATION	GO_REGULATION_OF_ENERGY_HOMEOSTASIS					GO_NEGATIVE_REGULATION_OF_NATURAL_KILLER_CELL_MEDIATED_IMMUNITY	GO_KETONE_BIOSYNTHETIC_PROCESS					GO_CELLULAR_RESPONSE_TO_ARSENIC_CONTAINING_SUBSTANCE	GO_SPLICEOSOMAL_TRI_SNRNP_COMPLEX_ASSEMBLY
GO_POSITIVE_REGULATION_OF_DENDRITIC_SPINE_DEVELOPMENT	GO_PEPTIDYL_PROLINE_HYDROXYLATION					GO_ARTERY_DEVELOPMENT	GO_PURINE_NUCLEOBASE_METABOLIC_PROCESS					GO_POSITIVE_REGULATION_OF_RECEPTOR_BIOSYNTHETIC_PROCESS	GO_REGULATION_OF_PEPTIDYL_SERINE_PHOSPHORYLATION
GO_RAC_PROTEIN_SIGNAL_TRANSDUCTION	GO_REGULATION_OF_NUCLEASE_ACTIVITY					GO_NEGATIVE_REGULATION_OF_DENDRITE_MORPHOGENESIS	GO_MITOCHONDRIAL_FUSION					GO_PYRIMIDINE_RIBONUCLEOTIDE_METABOLIC_PROCESS	GO_POSITIVE_REGULATION_OF_MICROTUBULE_POLYMERIZATION_OR_DEPOLYMERIZATION
GO_NEUROBLAST_PROLIFERATION	GO_RESPONSE_TO_INORGANIC_SUBSTANCE					GO_EXTRACELLULAR_MATRIX_ASSEMBLY	GO_MITOTIC_RECOMBINATION					GO_TRANSCRIPTION_FROM_MITOCHONDRIAL_PROMOTER	GO_REGULATION_OF_GENE_EXPRESSION_BY_GENETIC_IMPRINTING
GO_MITOCHONDRION_DISTRIBUTION	GO_POSITIVE_REGULATION_OF_CELL_PROLIFERATION					GO_SKELETAL_SYSTEM_DEVELOPMENT	GO_STRAND_DISPLACEMENT					GO_G_PROTEIN_COUPLED_RECEPTOR_SIGNALING_PATHWAY	GO_ADHERENS_JUNCTION_ASSEMBLY
GO_NEGATIVE_REGULATION_OF_AXONOGENESIS	GO_LEUKOCYTE_CHEMOTAXIS					GO_ACTIVATION_OF_JUN_KINASE_ACTIVITY	GO_NEGATIVE_REGULATION_OF_CELLULAR_SENESCENCE					GO_GALACTOSE_METABOLIC_PROCESS	GO_SECRETORY_GRANULE_ORGANIZATION
GO_AMINO_ACID_IMPORT	GO_GLUCOSE_6_PHOSPHATE_METABOLIC_PROCESS					GO_REGULATION_OF_BROWN_FAT_CELL_DIFFERENTIATION	GO_MITOCHONDRION_ORGANIZATION					GO_NUCLEOSIDE_TRIPHOSPHATE_BIOSYNTHETIC_PROCESS	GO_NEGATIVE_REGULATION_OF_HISTONE_METHYLATION
GO_RESPONSE_TO_ISOQUINOLINE_ALKALOID	GO_RESPONSE_TO_INTERFERON_ALPHA					GO_FIBRIL_ORGANIZATION	GO_PEROXISOMAL_TRANSPORT					GO_GLYOXYLATE_METABOLIC_PROCESS	GO_REGULATION_OF_GLIAL_CELL_PROLIFERATION
GO_HISTONE_H3_ACETYLATION	GO_REGULATION_OF_TOLL_LIKE_RECEPTOR_SIGNALING_PATHWAY					GO_RELAXATION_OF_CARDIAC_MUSCLE	GO_APOPTOTIC_DNA_FRAGMENTATION					GO_CELLULAR_ANION_HOMEOSTASIS	GO_VESICLE_CYTOSKELETAL_TRAFFICKING
GO_LIMBIC_SYSTEM_DEVELOPMENT	GO_REGULATION_OF_FATTY_ACID_METABOLIC_PROCESS					GO_REGULATION_OF_INTRACELLULAR_SIGNAL_TRANSDUCTION	GO_DNA_GEOMETRIC_CHANGE					GO_TOXIN_METABOLIC_PROCESS	GO_REGULATION_OF_TRANSCRIPTION_FACTOR_IMPORT_INTO_NUCLEUS
GO_REGULATION_OF_DENDRITE_DEVELOPMENT	GO_WOUND_HEALING					GO_CYCLIC_NUCLEOTIDE_METABOLIC_PROCESS	GO_NUCLEOTIDE_EXCISION_REPAIR_DNA_INCISION					GO_PURINE_CONTAINING_COMPOUND_BIOSYNTHETIC_PROCESS	GO_MESENCHYMAL_CELL_DIFFERENTIATION
GO_RESPONSE_TO_LIGHT_STIMULUS	GO_REGULATION_OF_IRE1_MEDIATED_UNFOLDED_PROTEIN_RESPONSE					GO_POSITIVE_REGULATION_OF_T_CELL_PROLIFERATION	GO_GLYCOSYL_COMPOUND_METABOLIC_PROCESS					GO_NEUTRAL_LIPID_CATABOLIC_PROCESS	GO_NEGATIVE_REGULATION_OF_DNA_BIOSYNTHETIC_PROCESS
GO_AXONAL_FASCICULATION	GO_REGULATION_OF_CYTOKINE_PRODUCTION_INVOLVED_IN_IMMUNE_RESPONSE					GO_CELL_ACTIVATION	GO_GAMETE_GENERATION					GO_PROTEIN_LIPID_COMPLEX_SUBUNIT_ORGANIZATION	GO_REGULATION_OF_SMALL_GTPASE_MEDIATED_SIGNAL_TRANSDUCTION
GO_CENTRAL_NERVOUS_SYSTEM_DEVELOPMENT	GO_POSITIVE_REGULATION_OF_LEUKOCYTE_PROLIFERATION					GO_RESPONSE_TO_AXON_INJURY	GO_DNA_REPLICATION_DEPENDENT_NUCLEOSOME_ORGANIZATION					GO_4_HYDROXYPROLINE_METABOLIC_PROCESS	GO_CELLULAR_COMPONENT_ASSEMBLY_INVOLVED_IN_MORPHOGENESIS
GO_REGULATION_OF_RESPIRATORY_GASEOUS_EXCHANGE	GO_DEFENSE_RESPONSE					GO_NEGATIVE_REGULATION_OF_TUMOR_NECROSIS_FACTOR_MEDIATED_SIGNALING_PATHWAY	GO_RRNA_3_END_PROCESSING					GO_ANION_HOMEOSTASIS	GO_REGULATION_OF_FIBROBLAST_APOPTOTIC_PROCESS
GO_CEREBELLAR_PURKINJE_CELL_LAYER_DEVELOPMENT	GO_NEGATIVE_REGULATION_OF_LEUKOCYTE_APOPTOTIC_PROCESS					GO_NEGATIVE_REGULATION_OF_EXOCYTOSIS	GO_BRANCHED_CHAIN_AMINO_ACID_METABOLIC_PROCESS					GO_RESPONSE_TO_FOLLICLE_STIMULATING_HORMONE	GO_MUSCLE_STRUCTURE_DEVELOPMENT
GO_REGULATION_OF_SYNAPSE_MATURATION	GO_CELLULAR_RESPONSE_TO_INTERLEUKIN_4					GO_NEGATIVE_REGULATION_OF_CELL_JUNCTION_ASSEMBLY	GO_UBIQUINONE_METABOLIC_PROCESS					GO_HORMONE_BIOSYNTHETIC_PROCESS	GO_REGULATION_OF_CHROMATIN_SILENCING
GO_POSITIVE_REGULATION_OF_SYNAPTIC_TRANSMISSION_GABAERGIC	GO_NEGATIVE_REGULATION_OF_INTERLEUKIN_6_PRODUCTION					GO_REGULATION_OF_MEMBRANE_DEPOLARIZATION	GO_HISTONE_MRNA_METABOLIC_PROCESS					GO_ELECTRON_TRANSPORT_CHAIN	GO_MAINTENANCE_OF_LOCATION_IN_CELL
GO_BEHAVIOR	GO_POSITIVE_REGULATION_OF_MULTICELLULAR_ORGANISMAL_METABOLIC_PROCESS					GO_REGULATION_OF_CARDIAC_MUSCLE_CELL_DIFFERENTIATION	GO_PYRIMIDINE_DEOXYRIBONUCLEOTIDE_METABOLIC_PROCESS					GO_ONE_CARBON_METABOLIC_PROCESS	GO_REGULATION_OF_MICROTUBULE_POLYMERIZATION
GO_CYTOSKELETON_DEPENDENT_INTRACELLULAR_TRANSPORT	GO_REGULATION_OF_ACUTE_INFLAMMATORY_RESPONSE					GO_POSITIVE_REGULATION_OF_DIGESTIVE_SYSTEM_PROCESS	GO_ACETYL_COA_BIOSYNTHETIC_PROCESS					GO_TRANSEPITHELIAL_TRANSPORT	GO_SUBSTRATE_INDEPENDENT_TELENCEPHALIC_TANGENTIAL_MIGRATION
GO_AUTOPHAGOSOME_ORGANIZATION	GO_CYTOKINE_PRODUCTION					GO_DETECTION_OF_OTHER_ORGANISM	GO_CARDIOLIPIN_METABOLIC_PROCESS					GO_FAT_SOLUBLE_VITAMIN_METABOLIC_PROCESS	GO_PROTEIN_POLYMERIZATION
GO_NEURAL_TUBE_PATTERNING	GO_TOLL_LIKE_RECEPTOR_SIGNALING_PATHWAY					GO_POSITIVE_REGULATION_OF_FIBROBLAST_MIGRATION	GO_TRANSCRIPTION_FROM_RNA_POLYMERASE_I_PROMOTER					GO_NUCLEOTIDE_TRANSMEMBRANE_TRANSPORT	GO_REGULATION_OF_ADHERENS_JUNCTION_ORGANIZATION
GO_WALKING_BEHAVIOR	GO_POSITIVE_REGULATION_OF_ENDOTHELIAL_CELL_MIGRATION					GO_CHONDROCYTE_DEVELOPMENT	GO_TOR_SIGNALING					GO_BLOOD_COAGULATION_INTRINSIC_PATHWAY	GO_ENZYME_LINKED_RECEPTOR_PROTEIN_SIGNALING_PATHWAY
GO_NEGATIVE_REGULATION_OF_CYTOSOLIC_CALCIUM_ION_CONCENTRATION	GO_DECIDUALIZATION					GO_MEMBRANE_RAFT_ORGANIZATION	GO_MISMATCH_REPAIR					GO_CELLULAR_LIPID_CATABOLIC_PROCESS	GO_REGULATION_OF_DEFENSE_RESPONSE_TO_VIRUS_BY_VIRUS
GO_POSITIVE_REGULATION_OF_MYELINATION	GO_NEGATIVE_REGULATION_OF_RESPONSE_TO_BIOTIC_STIMULUS					GO_NEGATIVE_REGULATION_OF_ACUTE_INFLAMMATORY_RESPONSE	GO_ERROR_PRONE_TRANSLESION_SYNTHESIS					GO_PHOSPHATE_ION_TRANSPORT	GO_REGULATION_OF_RECEPTOR_INTERNALIZATION
GO_RESPONSE_TO_LEAD_ION	GO_ORGANOPHOSPHATE_ESTER_TRANSPORT					GO_REGULATION_OF_SEQUESTERING_OF_CALCIUM_ION	GO_NEGATIVE_REGULATION_OF_MITOTIC_NUCLEAR_DIVISION					GO_CARBOHYDRATE_BIOSYNTHETIC_PROCESS	GO_CELL_MATURATION
GO_REGULATION_OF_RELEASE_OF_SEQUESTERED_CALCIUM_ION_INTO_CYTOSOL_BY_SARCOPLASMIC_RETICULUM	GO_POSITIVE_REGULATION_OF_PROTEIN_LOCALIZATION_TO_CELL_PERIPHERY					GO_REGULATION_OF_MEMBRANE_LIPID_METABOLIC_PROCESS	GO_TRIPARTITE_REGIONAL_SUBDIVISION					GO_VITAMIN_BIOSYNTHETIC_PROCESS	GO_CELLULAR_RESPONSE_TO_TOXIC_SUBSTANCE
GO_POSITIVE_REGULATION_OF_NEURON_PROJECTION_DEVELOPMENT	GO_B_CELL_MEDIATED_IMMUNITY					GO_POSITIVE_REGULATION_OF_MEMBRANE_DEPOLARIZATION	GO_REGULATION_OF_CELLULAR_PROTEIN_CATABOLIC_PROCESS					GO_SYNAPTIC_TRANSMISSION_DOPAMINERGIC	GO_MODULATION_OF_TRANSCRIPTION_IN_OTHER_ORGANISM_INVOLVED_IN_SYMBIOTIC_INTERACTION
GO_LOCOMOTORY_EXPLORATION_BEHAVIOR	GO_CELL_DIFFERENTIATION_INVOLVED_IN_EMBRYONIC_PLACENTA_DEVELOPMENT					GO_MYD88_DEPENDENT_TOLL_LIKE_RECEPTOR_SIGNALING_PATHWAY	GO_TETRAHYDROFOLATE_INTERCONVERSION					GO_METHIONINE_BIOSYNTHETIC_PROCESS	GO_REGULATION_OF_PROTEIN_LOCALIZATION_TO_CELL_SURFACE
GO_NEUROTROPHIN_SIGNALING_PATHWAY	GO_PROTEIN_LOCALIZATION_TO_ENDOPLASMIC_RETICULUM					GO_REGULATION_OF_PROTEIN_POLYMERIZATION	GO_REGULATION_OF_RHODOPSIN_MEDIATED_SIGNALING_PATHWAY					GO_WATER_SOLUBLE_VITAMIN_METABOLIC_PROCESS	GO_POSITIVE_REGULATION_OF_TELOMERE_CAPPING
GO_ASTROCYTE_DEVELOPMENT	GO_NEGATIVE_REGULATION_OF_COAGULATION					GO_KIDNEY_EPITHELIUM_DEVELOPMENT	GO_HOMOLOGOUS_CHROMOSOME_SEGREGATION					GO_LIVER_REGENERATION	GO_REGULATION_OF_NUCLEOCYTOPLASMIC_TRANSPORT
GO_POSITIVE_REGULATION_OF_NFAT_PROTEIN_IMPORT_INTO_NUCLEUS	GO_LIPID_HOMEOSTASIS					GO_REGULATION_OF_HAIR_CYCLE	GO_MUSCLE_CELL_CELLULAR_HOMEOSTASIS					GO_REGULATION_OF_RENAL_SODIUM_EXCRETION	GO_POSITIVE_REGULATION_OF_INTERFERON_BETA_PRODUCTION
GO_CENTRAL_NERVOUS_SYSTEM_NEURON_AXONOGENESIS	GO_ENDOTHELIAL_CELL_MIGRATION					GO_NEGATIVE_REGULATION_OF_BONE_REMODELING	GO_NUCLEOSIDE_BISPHOSPHATE_BIOSYNTHETIC_PROCESS					GO_DETOXIFICATION	GO_POSITIVE_REGULATION_OF_FILOPODIUM_ASSEMBLY
GO_RETINA_MORPHOGENESIS_IN_CAMERA_TYPE_EYE	GO_PYRIMIDINE_CONTAINING_COMPOUND_CATABOLIC_PROCESS					GO_POSITIVE_REGULATION_OF_RECEPTOR_MEDIATED_ENDOCYTOSIS	GO_PRE_MIRNA_PROCESSING					GO_VERY_LONG_CHAIN_FATTY_ACID_METABOLIC_PROCESS	GO_POSITIVE_REGULATION_OF_NIK_NF_KAPPAB_SIGNALING
GO_REGULATION_OF_SYNAPTIC_VESICLE_TRANSPORT	GO_MORPHOGENESIS_OF_AN_ENDOTHELIUM					GO_POSITIVE_REGULATION_OF_PROTEIN_OLIGOMERIZATION	GO_MEIOTIC_CELL_CYCLE_PROCESS					GO_BROWN_FAT_CELL_DIFFERENTIATION	GO_REGULATION_OF_NEURON_DIFFERENTIATION
GO_ACTIVATION_OF_PROTEIN_KINASE_A_ACTIVITY	GO_PROTEIN_OLIGOMERIZATION					GO_POSITIVE_REGULATION_OF_STAT_CASCADE	GO_REGULATION_OF_TRANSLATIONAL_FIDELITY					GO_PROTEIN_ADP_RIBOSYLATION	GO_ANTERIOR_POSTERIOR_PATTERN_SPECIFICATION
GO_REGULATION_OF_HISTONE_H3_K9_ACETYLATION	GO_REGULATION_OF_EPITHELIAL_CELL_PROLIFERATION					GO_LEUKOTRIENE_BIOSYNTHETIC_PROCESS	GO_ASPARTATE_FAMILY_AMINO_ACID_METABOLIC_PROCESS					GO_VASODILATION	GO_ERBB_SIGNALING_PATHWAY
GO_INNER_EAR_MORPHOGENESIS	GO_REGULATION_OF_NITRIC_OXIDE_SYNTHASE_ACTIVITY					GO_POSITIVE_REGULATION_OF_SUBSTRATE_ADHESION_DEPENDENT_CELL_SPREADING	GO_PROTEIN_TRANSMEMBRANE_TRANSPORT					GO_GLUCOCORTICOID_BIOSYNTHETIC_PROCESS	GO_EMBRYONIC_ORGAN_MORPHOGENESIS
GO_CYTOSOLIC_TRANSPORT	GO_REGULATION_OF_LIPID_BIOSYNTHETIC_PROCESS					GO_POSITIVE_REGULATION_OF_THYMOCYTE_AGGREGATION	GO_REGULATION_OF_TRANSLATIONAL_INITIATION					GO_TETRAPYRROLE_METABOLIC_PROCESS	GO_REGULATION_OF_SPINDLE_ORGANIZATION
GO_RECEPTOR_CLUSTERING	GO_RESPONSE_TO_XENOBIOTIC_STIMULUS					GO_NEGATIVE_REGULATION_OF_REGULATED_SECRETORY_PATHWAY	GO_PROTEIN_K63_LINKED_UBIQUITINATION					GO_ORGANIC_ANION_TRANSPORT	GO_PEPTIDYL_THREONINE_MODIFICATION
GO_SYNAPSE_ASSEMBLY	GO_REGULATION_OF_MACROPHAGE_DERIVED_FOAM_CELL_DIFFERENTIATION					GO_CELL_DIFFERENTIATION_INVOLVED_IN_METANEPHROS_DEVELOPMENT	GO_NEGATIVE_REGULATION_OF_NUCLEAR_DIVISION					GO_BICARBONATE_TRANSPORT	GO_NEGATIVE_REGULATION_OF_SPROUTING_ANGIOGENESIS
GO_CORPUS_CALLOSUM_DEVELOPMENT	GO_EMBRYONIC_DIGESTIVE_TRACT_MORPHOGENESIS					GO_POSITIVE_REGULATION_OF_ALCOHOL_BIOSYNTHETIC_PROCESS	GO_NUCLEOSIDE_MONOPHOSPHATE_METABOLIC_PROCESS					GO_PYRIMIDINE_CONTAINING_COMPOUND_SALVAGE	GO_REGULATION_OF_NITRIC_OXIDE_SYNTHASE_BIOSYNTHETIC_PROCESS
GO_BRAIN_MORPHOGENESIS	GO_POSITIVE_REGULATION_OF_RESPONSE_TO_EXTERNAL_STIMULUS					GO_REGULATION_OF_EPITHELIAL_CELL_DIFFERENTIATION_INVOLVED_IN_KIDNEY_DEVELOPMENT	GO_REGULATION_OF_GLUCOSE_TRANSPORT					GO_CARBOHYDRATE_TRANSMEMBRANE_TRANSPORT	GO_NEGATIVE_REGULATION_OF_GLIAL_CELL_PROLIFERATION
	GO_AGING					GO_POSITIVE_REGULATION_OF_B_CELL_PROLIFERATION	GO_MITOCHONDRIAL_ATP_SYNTHESIS_COUPLED_PROTON_TRANSPORT					GO_SULFUR_COMPOUND_TRANSPORT	GO_POSITIVE_REGULATION_OF_CYTOSKELETON_ORGANIZATION
	GO_NEGATIVE_REGULATION_OF_EXTRINSIC_APOPTOTIC_SIGNALING_PATHWAY					GO_CELLULAR_RESPONSE_TO_ACID_CHEMICAL	GO_PURINE_NUCLEOSIDE_MONOPHOSPHATE_BIOSYNTHETIC_PROCESS					GO_FATTY_ACID_BIOSYNTHETIC_PROCESS	GO_REGULATION_OF_CLATHRIN_MEDIATED_ENDOCYTOSIS
	GO_REGULATION_OF_BONE_DEVELOPMENT					GO_PHAGOCYTOSIS_ENGULFMENT	GO_ORGANONITROGEN_COMPOUND_BIOSYNTHETIC_PROCESS					GO_ALPHA_LINOLENIC_ACID_METABOLIC_PROCESS	GO_CILIUM_MORPHOGENESIS
	GO_POSITIVE_REGULATION_OF_T_CELL_MEDIATED_CYTOTOXICITY					GO_REGULATION_OF_TOLERANCE_INDUCTION	GO_SOMATIC_DIVERSIFICATION_OF_IMMUNE_RECEPTORS_VIA_SOMATIC_MUTATION					GO_REGULATION_OF_LIPID_TRANSPORT	GO_POSITIVE_REGULATION_OF_PHOSPHOPROTEIN_PHOSPHATASE_ACTIVITY
	GO_REGULATION_OF_LEUKOCYTE_MEDIATED_CYTOTOXICITY					GO_ACTIN_FILAMENT_BASED_MOVEMENT	GO_BLASTOCYST_GROWTH					GO_POSITIVE_REGULATION_OF_TRIGLYCERIDE_BIOSYNTHETIC_PROCESS	GO_POSITIVE_REGULATION_OF_CELL_GROWTH
	GO_PYRIMIDINE_RIBONUCLEOSIDE_CATABOLIC_PROCESS					GO_POSITIVE_REGULATION_OF_EPITHELIAL_CELL_PROLIFERATION	GO_DNA_INTEGRITY_CHECKPOINT					GO_BILE_ACID_AND_BILE_SALT_TRANSPORT	GO_CEREBRAL_CORTEX_DEVELOPMENT
	GO_RESPONSE_TO_ENDOGENOUS_STIMULUS					GO_OVULATION_CYCLE	GO_TRNA_THREONYLCARBAMOYLADENOSINE_METABOLIC_PROCESS					GO_NUCLEOSIDE_SALVAGE	GO_EXIT_FROM_MITOSIS
	GO_PATTERN_RECOGNITION_RECEPTOR_SIGNALING_PATHWAY					GO_NEGATIVE_REGULATION_OF_NITRIC_OXIDE_METABOLIC_PROCESS	GO_MITOCHONDRIAL_GENOME_MAINTENANCE					GO_RESPONSE_TO_EXTRACELLULAR_STIMULUS	GO_POSITIVE_REGULATION_OF_PRI_MIRNA_TRANSCRIPTION_FROM_RNA_POLYMERASE_II_PROMOTER
	GO_POSITIVE_REGULATION_OF_CELL_MATRIX_ADHESION					GO_REGULATION_OF_ACTIVATED_T_CELL_PROLIFERATION	GO_GLUCAN_BIOSYNTHETIC_PROCESS					GO_REGULATION_OF_GLUCOSE_METABOLIC_PROCESS	GO_PROTEIN_LOCALIZATION_TO_CHROMOSOME_TELOMERIC_REGION
	GO_REGULATION_OF_LEUKOCYTE_DIFFERENTIATION					GO_POSITIVE_REGULATION_OF_HOMEOSTATIC_PROCESS	GO_LINOLEIC_ACID_METABOLIC_PROCESS					GO_PURINE_NUCLEOSIDE_BIOSYNTHETIC_PROCESS	GO_REGULATION_OF_RECEPTOR_MEDIATED_ENDOCYTOSIS
	GO_REACTIVE_OXYGEN_SPECIES_BIOSYNTHETIC_PROCESS					GO_RESPONSE_TO_GRAVITY	GO_PROTEIN_LOCALIZATION_TO_MITOCHONDRION					GO_GLYCINE_METABOLIC_PROCESS	GO_REGULATION_OF_RAC_PROTEIN_SIGNAL_TRANSDUCTION
	GO_POSITIVE_REGULATION_OF_STEROID_BIOSYNTHETIC_PROCESS					GO_REGULATION_OF_IMMUNOGLOBULIN_SECRETION	GO_PROTEIN_DNA_COMPLEX_SUBUNIT_ORGANIZATION					GO_PYRIMIDINE_CONTAINING_COMPOUND_METABOLIC_PROCESS	GO_REGULATION_OF_DNA_BINDING
	GO_EPIDERMAL_CELL_DIFFERENTIATION					GO_REGULATION_OF_CELLULAR_COMPONENT_BIOGENESIS	GO_CHROMATIN_SILENCING					GO_OXIDATION_REDUCTION_PROCESS	GO_POSITIVE_REGULATION_OF_ACTIN_NUCLEATION
	GO_NEGATIVE_REGULATION_OF_TYPE_2_IMMUNE_RESPONSE					GO_POSITIVE_REGULATION_OF_MACROPHAGE_DERIVED_FOAM_CELL_DIFFERENTIATION	GO_MITOCHONDRION_MORPHOGENESIS					GO_WATER_HOMEOSTASIS	GO_REGULATION_OF_MUSCLE_CELL_DIFFERENTIATION
	GO_REGULATION_OF_EXTRINSIC_APOPTOTIC_SIGNALING_PATHWAY_VIA_DEATH_DOMAIN_RECEPTORS					GO_CELLULAR_RESPONSE_TO_OXYGEN_CONTAINING_COMPOUND	GO_ENDOPLASMIC_RETICULUM_ORGANIZATION					GO_COENZYME_BIOSYNTHETIC_PROCESS	GO_PHOTORECEPTOR_CELL_MAINTENANCE
	GO_NEGATIVE_REGULATION_OF_WOUND_HEALING					GO_REGULATION_OF_INTERLEUKIN_10_SECRETION	GO_COENZYME_A_BIOSYNTHETIC_PROCESS					GO_ORGANOPHOSPHATE_CATABOLIC_PROCESS	GO_REGULATION_OF_CELL_MIGRATION_INVOLVED_IN_SPROUTING_ANGIOGENESIS
	GO_REGULATION_OF_IMMUNOGLOBULIN_PRODUCTION					GO_REGULATION_OF_LAMELLIPODIUM_ASSEMBLY	GO_PROTEASOMAL_PROTEIN_CATABOLIC_PROCESS					GO_RESPONSE_TO_CAFFEINE	GO_ORGANELLE_MEMBRANE_FUSION
	GO_AMYLOID_PRECURSOR_PROTEIN_METABOLIC_PROCESS					GO_EPIDERMAL_GROWTH_FACTOR_RECEPTOR_SIGNALING_PATHWAY	GO_REGULATION_OF_CELLULAR_RESPIRATION					GO_ER_ASSOCIATED_UBIQUITIN_DEPENDENT_PROTEIN_CATABOLIC_PROCESS	GO_NEGATIVE_REGULATION_OF_ACTIN_FILAMENT_BUNDLE_ASSEMBLY
	GO_CHEMICAL_HOMEOSTASIS_WITHIN_A_TISSUE					GO_RESPONSE_TO_MURAMYL_DIPEPTIDE	GO_REGULATION_OF_CELL_CYCLE_PHASE_TRANSITION					GO_METHIONINE_METABOLIC_PROCESS	GO_HEART_MORPHOGENESIS
	GO_REGULATION_OF_RESPONSE_TO_EXTERNAL_STIMULUS					GO_REGULATION_OF_POSITIVE_CHEMOTAXIS	GO_ATP_HYDROLYSIS_COUPLED_TRANSMEMBRANE_TRANSPORT					GO_GLYCOSPHINGOLIPID_METABOLIC_PROCESS	GO_RAS_PROTEIN_SIGNAL_TRANSDUCTION
	GO_RETROGRADE_PROTEIN_TRANSPORT_ER_TO_CYTOSOL					GO_REGULATION_OF_IMMUNE_RESPONSE	GO_HYDROGEN_TRANSPORT					GO_POSITIVE_REGULATION_OF_RESPONSE_TO_TUMOR_CELL	GO_REGULATION_OF_LIPID_KINASE_ACTIVITY
	GO_EPITHELIAL_CELL_CELL_ADHESION					GO_NEGATIVE_REGULATION_OF_NOTCH_SIGNALING_PATHWAY	GO_POSITIVE_REGULATION_OF_TRANSCRIPTION_FROM_RNA_POLYMERASE_I_PROMOTER					GO_RETINAL_METABOLIC_PROCESS	GO_MULTIVESICULAR_BODY_ORGANIZATION
	GO_POSITIVE_REGULATION_OF_MUSCLE_CONTRACTION					GO_CARTILAGE_MORPHOGENESIS	GO_REGULATION_OF_COFACTOR_METABOLIC_PROCESS					GO_NEGATIVE_REGULATION_OF_HUMORAL_IMMUNE_RESPONSE	GO_REGULATION_OF_CELL_GROWTH
	GO_NEGATIVE_REGULATION_OF_T_CELL_RECEPTOR_SIGNALING_PATHWAY					GO_PEPTIDE_SECRETION	GO_MONOCARBOXYLIC_ACID_CATABOLIC_PROCESS					GO_RETINOIC_ACID_METABOLIC_PROCESS	GO_CENTROSOME_CYCLE
	GO_BLOOD_VESSEL_ENDOTHELIAL_CELL_MIGRATION					GO_REGULATION_OF_T_HELPER_2_CELL_DIFFERENTIATION	GO_THIOESTER_BIOSYNTHETIC_PROCESS					GO_SODIUM_ION_HOMEOSTASIS	GO_RESPONSE_TO_FIBROBLAST_GROWTH_FACTOR
	GO_REGULATION_OF_INTERFERON_GAMMA_BIOSYNTHETIC_PROCESS					GO_LEUKOCYTE_DIFFERENTIATION	GO_RECOMBINATIONAL_REPAIR					GO_ANDROGEN_METABOLIC_PROCESS	GO_NEGATIVE_REGULATION_OF_TELOMERE_MAINTENANCE_VIA_TELOMERE_LENGTHENING
	GO_NEGATIVE_REGULATION_OF_CD4_POSITIVE_ALPHA_BETA_T_CELL_DIFFERENTIATION					GO_RESPONSE_TO_EXOGENOUS_DSRNA	GO_RECIPROCAL_DNA_RECOMBINATION					GO_INDOLE_CONTAINING_COMPOUND_METABOLIC_PROCESS	GO_CILIUM_ORGANIZATION
	GO_HYALURONAN_METABOLIC_PROCESS					GO_BONE_GROWTH	GO_FOLIC_ACID_CONTAINING_COMPOUND_METABOLIC_PROCESS					GO_PEPTIDYL_GLUTAMIC_ACID_MODIFICATION	GO_CHONDROCYTE_DIFFERENTIATION
	GO_LEUKOCYTE_MIGRATION					GO_ACTIN_POLYMERIZATION_OR_DEPOLYMERIZATION	GO_PROTEIN_REFOLDING					GO_ORGANIC_ACID_TRANSMEMBRANE_TRANSPORT	GO_REGULATION_OF_CELLULAR_LOCALIZATION
	GO_HORMONE_MEDIATED_SIGNALING_PATHWAY					GO_REGULATION_OF_NITRIC_OXIDE_BIOSYNTHETIC_PROCESS	GO_REGULATION_OF_CYTOPLASMIC_TRANSLATION					GO_SYSTEM_PROCESS	GO_REGULATION_OF_EARLY_ENDOSOME_TO_LATE_ENDOSOME_TRANSPORT
	GO_ANDROGEN_BIOSYNTHETIC_PROCESS					GO_ENDOCARDIAL_CUSHION_MORPHOGENESIS	GO_GENERATION_OF_PRECURSOR_METABOLITES_AND_ENERGY					GO_REGULATION_OF_PROTEIN_MATURATION	GO_JNK_CASCADE
	GO_REGULATION_OF_LIPID_METABOLIC_PROCESS					GO_REGULATION_OF_INNATE_IMMUNE_RESPONSE	GO_SULFUR_AMINO_ACID_METABOLIC_PROCESS					GO_MONOCARBOXYLIC_ACID_BIOSYNTHETIC_PROCESS	GO_SOMITOGENESIS
	GO_HEMIDESMOSOME_ASSEMBLY					GO_VESICLE_MEDIATED_TRANSPORT	GO_HEME_BIOSYNTHETIC_PROCESS					GO_FATTY_ACID_METABOLIC_PROCESS	GO_REGULATION_OF_MULTICELLULAR_ORGANISMAL_DEVELOPMENT
	GO_RESPONSE_TO_EXTERNAL_STIMULUS					GO_INTERLEUKIN_1_PRODUCTION	GO_EPITHELIAL_CELL_DIFFERENTIATION_INVOLVED_IN_PROSTATE_GLAND_DEVELOPMENT					GO_VITAMIN_TRANSPORT	GO_HEMATOPOIETIC_STEM_CELL_PROLIFERATION
	GO_POSITIVE_REGULATION_OF_NEUTROPHIL_MIGRATION					GO_REGULATION_OF_MEMBRANE_LIPID_DISTRIBUTION	GO_SULFUR_AMINO_ACID_BIOSYNTHETIC_PROCESS					GO_BLASTODERM_SEGMENTATION	GO_REGULATION_OF_FIBROBLAST_GROWTH_FACTOR_RECEPTOR_SIGNALING_PATHWAY
	GO_POSITIVE_REGULATION_OF_STRIATED_MUSCLE_CONTRACTION					GO_LEUKOCYTE_MEDIATED_IMMUNITY	GO_GTP_METABOLIC_PROCESS					GO_NEUTRAL_LIPID_BIOSYNTHETIC_PROCESS	GO_REGULATION_OF_MAST_CELL_ACTIVATION
	GO_OVARIAN_FOLLICLE_DEVELOPMENT					GO_PROTEIN_LOCALIZATION_TO_CELL_PERIPHERY	GO_NUCLEOTIDE_EXCISION_REPAIR_DNA_DUPLEX_UNWINDING					GO_REGULATION_OF_DIGESTIVE_SYSTEM_PROCESS	GO_ESTABLISHMENT_OF_TISSUE_POLARITY
	GO_REGULATION_OF_VENTRICULAR_CARDIAC_MUSCLE_CELL_ACTION_POTENTIAL					GO_REGULATION_OF_LEUKOCYTE_MIGRATION	GO_DNA_DAMAGE_RESPONSE_DETECTION_OF_DNA_DAMAGE					GO_RESPONSE_TO_VITAMIN_A	GO_REGULATION_OF_NEURON_APOPTOTIC_PROCESS
	GO_FATTY_ACID_HOMEOSTASIS					GO_ORGAN_MATURATION	GO_MITOCHONDRION_LOCALIZATION					GO_LIPID_METABOLIC_PROCESS	GO_CELL_SEPARATION_AFTER_CYTOKINESIS
	GO_NUCLEOTIDE_SUGAR_METABOLIC_PROCESS					GO_POSITIVE_REGULATION_OF_ACUTE_INFLAMMATORY_RESPONSE	GO_MATURATION_OF_5_8S_RRNA					GO_NEGATIVE_REGULATION_OF_CARBOHYDRATE_METABOLIC_PROCESS	GO_MORPHOGENESIS_OF_AN_EPITHELIAL_SHEET
	GO_REGULATION_OF_SUBSTRATE_ADHESION_DEPENDENT_CELL_SPREADING					GO_ENDOTHELIAL_CELL_DIFFERENTIATION	GO_CHROMATIN_REMODELING					GO_POSITIVE_REGULATION_OF_LIPID_CATABOLIC_PROCESS	GO_POSITIVE_REGULATION_OF_STEM_CELL_DIFFERENTIATION
	GO_RESPONSE_TO_TESTOSTERONE					GO_NEGATIVE_REGULATION_OF_CELLULAR_PROTEIN_LOCALIZATION	GO_PURINE_CONTAINING_COMPOUND_METABOLIC_PROCESS					GO_TRIGLYCERIDE_CATABOLIC_PROCESS	GO_REGULATION_OF_CERAMIDE_BIOSYNTHETIC_PROCESS
	GO_REGULATION_OF_HEMOPOIESIS					GO_CYCLIC_NUCLEOTIDE_CATABOLIC_PROCESS	GO_BETA_CATENIN_TCF_COMPLEX_ASSEMBLY					GO_STEROID_METABOLIC_PROCESS	GO_CARDIAC_RIGHT_VENTRICLE_MORPHOGENESIS
	GO_ENAMEL_MINERALIZATION					GO_POSITIVE_REGULATION_OF_TRANSMEMBRANE_TRANSPORT	GO_CELL_CYCLE_CHECKPOINT					GO_REGULATION_OF_ANION_TRANSMEMBRANE_TRANSPORT	GO_REGULATION_OF_DNA_TEMPLATED_TRANSCRIPTION_INITIATION
	GO_REGULATION_OF_GLYCOPROTEIN_METABOLIC_PROCESS					GO_POSITIVE_REGULATION_OF_CARBOHYDRATE_METABOLIC_PROCESS	GO_SNRNA_PROCESSING					GO_DRUG_METABOLIC_PROCESS	GO_COVALENT_CHROMATIN_MODIFICATION
	GO_GLYCOLIPID_CATABOLIC_PROCESS					GO_POSITIVE_REGULATION_OF_STRESS_ACTIVATED_PROTEIN_KINASE_SIGNALING_CASCADE	GO_RRNA_MODIFICATION					GO_ZINC_II_ION_TRANSPORT	GO_DNA_DEMETHYLATION
	GO_INNATE_IMMUNE_RESPONSE_ACTIVATING_CELL_SURFACE_RECEPTOR_SIGNALING_PATHWAY					GO_EPITHELIAL_TO_MESENCHYMAL_TRANSITION	GO_PYRUVATE_METABOLIC_PROCESS					GO_NUCLEOSIDE_MONOPHOSPHATE_BIOSYNTHETIC_PROCESS	GO_POST_EMBRYONIC_MORPHOGENESIS
	GO_PATTERNING_OF_BLOOD_VESSELS					GO_PATHWAY_RESTRICTED_SMAD_PROTEIN_PHOSPHORYLATION	GO_2_OXOGLUTARATE_METABOLIC_PROCESS					GO_DRUG_TRANSPORT	GO_FC_RECEPTOR_SIGNALING_PATHWAY
	GO_PROTEIN_TARGETING_TO_MEMBRANE					GO_NEGATIVE_REGULATION_OF_MAPK_CASCADE	GO_REGULATION_OF_MEMBRANE_PERMEABILITY					GO_CELLULAR_RESPONSE_TO_STEROL	GO_NEGATIVE_REGULATION_OF_HOMEOSTATIC_PROCESS
	GO_REGULATION_OF_THYMOCYTE_AGGREGATION					GO_POSITIVE_REGULATION_OF_INTERLEUKIN_8_SECRETION	GO_NEGATIVE_REGULATION_OF_DNA_TEMPLATED_TRANSCRIPTION_ELONGATION					GO_ALCOHOL_METABOLIC_PROCESS	GO_APPENDAGE_DEVELOPMENT
	GO_COMPLEMENT_ACTIVATION					GO_NEGATIVE_REGULATION_OF_CATION_TRANSMEMBRANE_TRANSPORT	GO_DNA_LIGATION					GO_REGULATION_OF_STEROL_TRANSPORT	GO_NEGATIVE_REGULATION_OF_PEPTIDYL_THREONINE_PHOSPHORYLATION
	GO_NEGATIVE_REGULATION_OF_INTRACELLULAR_STEROID_HORMONE_RECEPTOR_SIGNALING_PATHWAY					GO_REGULATION_OF_PHOSPHOLIPID_METABOLIC_PROCESS	GO_LIPID_OXIDATION					GO_NEGATIVE_REGULATION_OF_MACROPHAGE_DERIVED_FOAM_CELL_DIFFERENTIATION	GO_REGULATION_OF_CELL_CYCLE_G1_S_PHASE_TRANSITION
	GO_SMOOTH_MUSCLE_TISSUE_DEVELOPMENT					GO_NEGATIVE_REGULATION_OF_CYTOPLASMIC_TRANSPORT	GO_REGULATION_OF_SULFUR_METABOLIC_PROCESS					GO_IMIDAZOLE_CONTAINING_COMPOUND_METABOLIC_PROCESS	GO_NEGATIVE_REGULATION_OF_CELL_MORPHOGENESIS_INVOLVED_IN_DIFFERENTIATION
	GO_THYMOCYTE_AGGREGATION					GO_POSITIVE_REGULATION_OF_CELLULAR_RESPONSE_TO_TRANSFORMING_GROWTH_FACTOR_BETA_STIMULUS	GO_METHYLATION					GO_SMALL_MOLECULE_CATABOLIC_PROCESS	GO_POSITIVE_REGULATION_OF_CELL_CYCLE_PROCESS
	GO_LEYDIG_CELL_DIFFERENTIATION					GO_CALCIUM_MEDIATED_SIGNALING	GO_PROTEIN_IMPORT_INTO_MITOCHONDRIAL_MATRIX					GO_OXALATE_TRANSPORT	GO_PALLIUM_DEVELOPMENT
	GO_REGULATION_OF_GRANULOCYTE_DIFFERENTIATION					GO_NEGATIVE_REGULATION_OF_SEQUENCE_SPECIFIC_DNA_BINDING_TRANSCRIPTION_FACTOR_ACTIVITY	GO_ESTABLISHMENT_OF_MITOCHONDRION_LOCALIZATION					GO_CELLULAR_MODIFIED_AMINO_ACID_METABOLIC_PROCESS	GO_SYMPATHETIC_NERVOUS_SYSTEM_DEVELOPMENT
	GO_REGULATION_OF_INTERLEUKIN_1_BETA_PRODUCTION					GO_POSITIVE_REGULATION_OF_DNA_BINDING	GO_UBIQUITIN_DEPENDENT_PROTEIN_CATABOLIC_PROCESS_VIA_THE_MULTIVESICULAR_BODY_SORTING_PATHWAY					GO_REGULATION_OF_APPETITE	GO_MULTICELLULAR_ORGANISM_GROWTH
	GO_NEGATIVE_REGULATION_OF_INTRINSIC_APOPTOTIC_SIGNALING_PATHWAY					GO_MEMBRANE_ASSEMBLY	GO_CHROMATIN_SILENCING_AT_RDNA					GO_PROTEIN_DEGLYCOSYLATION	GO_POSITIVE_REGULATION_OF_ANTIGEN_RECEPTOR_MEDIATED_SIGNALING_PATHWAY
	GO_LIPOXYGENASE_PATHWAY					GO_POSITIVE_REGULATION_OF_CELLULAR_COMPONENT_ORGANIZATION	GO_PROSTATE_GLANDULAR_ACINUS_DEVELOPMENT					GO_TRANSLATIONAL_ELONGATION	GO_NEGATIVE_REGULATION_OF_BMP_SIGNALING_PATHWAY
	GO_NEGATIVE_REGULATION_OF_EPITHELIAL_CELL_APOPTOTIC_PROCESS					GO_REGULATION_OF_ORGAN_FORMATION	GO_SERINE_FAMILY_AMINO_ACID_METABOLIC_PROCESS					GO_BENZENE_CONTAINING_COMPOUND_METABOLIC_PROCESS	GO_POSITIVE_REGULATION_OF_PROTEIN_AUTOPHOSPHORYLATION
	GO_CD4_POSITIVE_ALPHA_BETA_T_CELL_ACTIVATION					GO_STEM_CELL_PROLIFERATION	GO_ERYTHROSE_4_PHOSPHATE_PHOSPHOENOLPYRUVATE_FAMILY_AMINO_ACID_METABOLIC_PROCESS					GO_NEUTRAL_LIPID_METABOLIC_PROCESS	GO_REGULATION_OF_CYTOKINESIS
	GO_SPROUTING_ANGIOGENESIS					GO_AMEBOIDAL_TYPE_CELL_MIGRATION	GO_PEPTIDYL_METHIONINE_MODIFICATION					GO_AMINO_ACID_BETAINE_METABOLIC_PROCESS	GO_POSITIVE_REGULATION_OF_NON_CANONICAL_WNT_SIGNALING_PATHWAY
	GO_LYMPHOCYTE_ACTIVATION					GO_HEMATOPOIETIC_STEM_CELL_DIFFERENTIATION	GO_PROTEIN_INSERTION_INTO_MEMBRANE					GO_CELLULAR_ALDEHYDE_METABOLIC_PROCESS	GO_CARDIOBLAST_DIFFERENTIATION
	GO_REGULATION_OF_T_CELL_TOLERANCE_INDUCTION					GO_SPINAL_CORD_MOTOR_NEURON_DIFFERENTIATION	GO_IMP_BIOSYNTHETIC_PROCESS					GO_RHYTHMIC_BEHAVIOR	GO_PROTEIN_PHOSPHORYLATION
	GO_PROTEIN_TRIMERIZATION					GO_AMINOGLYCAN_BIOSYNTHETIC_PROCESS	GO_POSITIVE_REGULATION_OF_CELL_CYCLE_G1_S_PHASE_TRANSITION					GO_ARGININE_METABOLIC_PROCESS	GO_REGULATION_OF_CELL_DIFFERENTIATION
	GO_DEFENSE_RESPONSE_TO_OTHER_ORGANISM					GO_REGULATION_OF_ENERGY_HOMEOSTASIS	GO_PROTEIN_TETRAMERIZATION					GO_CARBOHYDRATE_METABOLIC_PROCESS	GO_MULTI_ORGANISM_ORGANELLE_ORGANIZATION
	GO_POSITIVE_REGULATION_OF_GLYCOGEN_METABOLIC_PROCESS					GO_MULTICELLULAR_ORGANISMAL_RESPONSE_TO_STRESS	GO_HISTONE_H3_ACETYLATION					GO_CELLULAR_RESPONSE_TO_FATTY_ACID	GO_ERYTHROCYTE_MATURATION
	GO_L_ASCORBIC_ACID_METABOLIC_PROCESS					GO_NEGATIVE_REGULATION_OF_SMALL_GTPASE_MEDIATED_SIGNAL_TRANSDUCTION	GO_DNA_PACKAGING					GO_MONOVALENT_INORGANIC_ANION_HOMEOSTASIS	GO_FACE_DEVELOPMENT
	GO_POSITIVE_REGULATION_OF_INTERLEUKIN_12_PRODUCTION					GO_REGULATION_OF_GROWTH	GO_BINDING_OF_SPERM_TO_ZONA_PELLUCIDA					GO_OXIDOREDUCTION_COENZYME_METABOLIC_PROCESS	GO_RNA_DESTABILIZATION
	GO_REGULATION_OF_T_CELL_APOPTOTIC_PROCESS					GO_REGULATION_OF_VESICLE_MEDIATED_TRANSPORT	GO_SNRNA_METABOLIC_PROCESS					GO_DEOXYRIBONUCLEOTIDE_BIOSYNTHETIC_PROCESS	GO_REGULATION_OF_OSTEOBLAST_PROLIFERATION
	GO_VENTRICULAR_CARDIAC_MUSCLE_TISSUE_DEVELOPMENT					GO_POSITIVE_REGULATION_OF_CELL_PROLIFERATION	GO_PEPTIDYL_LYSINE_DIMETHYLATION					GO_POSITIVE_REGULATION_OF_RENAL_SODIUM_EXCRETION	GO_SMALL_GTPASE_MEDIATED_SIGNAL_TRANSDUCTION
	GO_CELLULAR_RESPONSE_TO_INTERFERON_GAMMA					GO_REGULATION_OF_SODIUM_ION_TRANSPORT	GO_PROTEIN_IMPORT_INTO_PEROXISOME_MATRIX					GO_RESPONSE_TO_STIMULUS_INVOLVED_IN_REGULATION_OF_MUSCLE_ADAPTATION	GO_POSITIVE_REGULATION_OF_PROTEIN_SERINE_THREONINE_KINASE_ACTIVITY
	GO_ER_NUCLEUS_SIGNALING_PATHWAY					GO_POSITIVE_REGULATION_OF_TUMOR_NECROSIS_FACTOR_SUPERFAMILY_CYTOKINE_PRODUCTION	GO_REGULATION_OF_GENE_EXPRESSION_EPIGENETIC					GO_DETECTION_OF_MECHANICAL_STIMULUS_INVOLVED_IN_SENSORY_PERCEPTION_OF_SOUND	GO_POSITIVE_REGULATION_OF_TRANSFERASE_ACTIVITY
	GO_ETHANOL_METABOLIC_PROCESS					GO_NEGATIVE_REGULATION_OF_G_PROTEIN_COUPLED_RECEPTOR_PROTEIN_SIGNALING_PATHWAY	GO_POSITIVE_REGULATION_OF_CELL_CYCLE_PHASE_TRANSITION					GO_COENZYME_METABOLIC_PROCESS	GO_MEGAKARYOCYTE_DEVELOPMENT
	GO_ATRIAL_SEPTUM_MORPHOGENESIS					GO_PANCREAS_DEVELOPMENT	GO_UTP_METABOLIC_PROCESS					GO_CELLULAR_LIPID_METABOLIC_PROCESS	GO_POSITIVE_REGULATION_OF_AXON_EXTENSION
	GO_EMBRYONIC_FORELIMB_MORPHOGENESIS					GO_LEUKOCYTE_CHEMOTAXIS	GO_PENTOSE_METABOLIC_PROCESS					GO_REGULATION_OF_FATTY_ACID_BIOSYNTHETIC_PROCESS	GO_NERVE_DEVELOPMENT
	GO_RESPONSE_TO_INCREASED_OXYGEN_LEVELS					GO_RESPONSE_TO_INTERFERON_ALPHA	GO_POSITIVE_REGULATION_OF_OXIDATIVE_STRESS_INDUCED_CELL_DEATH					GO_NEGATIVE_REGULATION_OF_LIPID_TRANSPORT	GO_REGULATION_OF_NEUROBLAST_PROLIFERATION
	GO_REGULATION_OF_MESODERM_DEVELOPMENT					GO_REGULATION_OF_TOLL_LIKE_RECEPTOR_SIGNALING_PATHWAY	GO_CENTROMERE_COMPLEX_ASSEMBLY					GO_KETONE_BIOSYNTHETIC_PROCESS	GO_REGULATION_OF_CELL_SIZE
	GO_CELLULAR_RESPONSE_TO_OXYGEN_LEVELS					GO_REGULATION_OF_GLOMERULAR_FILTRATION	GO_RRNA_CONTAINING_RIBONUCLEOPROTEIN_COMPLEX_EXPORT_FROM_NUCLEUS					GO_GROOMING_BEHAVIOR	GO_REGULATION_OF_CENTROSOME_DUPLICATION
	GO_CELLULAR_RESPONSE_TO_HORMONE_STIMULUS					GO_CELL_SUBSTRATE_ADHESION	GO_KINETOCHORE_ORGANIZATION					GO_GLUCOSE_METABOLIC_PROCESS	GO_REGULATION_OF_ALTERNATIVE_MRNA_SPLICING_VIA_SPLICEOSOME
	GO_RESPONSE_TO_PROSTAGLANDIN					GO_NEGATIVE_REGULATION_OF_INTRACELLULAR_SIGNAL_TRANSDUCTION	GO_REGULATION_OF_MYOBLAST_PROLIFERATION					GO_POSITIVE_REGULATION_OF_BLOOD_PRESSURE	GO_EPHRIN_RECEPTOR_SIGNALING_PATHWAY
	GO_CELL_FATE_COMMITMENT_INVOLVED_IN_FORMATION_OF_PRIMARY_GERM_LAYER					GO_ENDOCARDIAL_CUSHION_FORMATION	GO_REGULATION_OF_TRANSCRIPTION_INVOLVED_IN_G1_S_TRANSITION_OF_MITOTIC_CELL_CYCLE					GO_PURINE_NUCLEOBASE_METABOLIC_PROCESS	GO_SEGMENTATION
	GO_T_CELL_DIFFERENTIATION_INVOLVED_IN_IMMUNE_RESPONSE					GO_REPLACEMENT_OSSIFICATION	GO_FOLIC_ACID_METABOLIC_PROCESS					GO_NUCLEOBASE_CONTAINING_SMALL_MOLECULE_INTERCONVERSION	GO_SKIN_EPIDERMIS_DEVELOPMENT
	GO_CELLULAR_RESPONSE_TO_CORTICOSTEROID_STIMULUS					GO_REGULATION_OF_ACTIN_FILAMENT_BASED_PROCESS	GO_GLYCOSYL_COMPOUND_BIOSYNTHETIC_PROCESS					GO_MONOCARBOXYLIC_ACID_TRANSPORT	GO_GOLGI_TO_ENDOSOME_TRANSPORT
	GO_COBALAMIN_METABOLIC_PROCESS					GO_WOUND_HEALING	GO_TRNA_PROCESSING					GO_SEX_DIFFERENTIATION	GO_HEART_FORMATION
	GO_RESPONSE_TO_BACTERIUM					GO_POSITIVE_REGULATION_OF_INTERLEUKIN_1_SECRETION	GO_SOMATIC_RECOMBINATION_OF_IMMUNOGLOBULIN_GENE_SEGMENTS					GO_RESPONSE_TO_VITAMIN_E	GO_REGULATION_OF_ARP2_3_COMPLEX_MEDIATED_ACTIN_NUCLEATION
	GO_REGULATION_OF_ANTIGEN_PROCESSING_AND_PRESENTATION					GO_REGULATION_OF_CYTOKINE_PRODUCTION_INVOLVED_IN_IMMUNE_RESPONSE	GO_APOPTOTIC_MITOCHONDRIAL_CHANGES					GO_PURINE_NUCLEOSIDE_CATABOLIC_PROCESS	GO_DIOL_METABOLIC_PROCESS
	GO_POSITIVE_REGULATION_OF_LEUKOCYTE_MIGRATION					GO_POSITIVE_REGULATION_OF_LEUKOCYTE_PROLIFERATION	GO_RRNA_METHYLATION					GO_RESPONSE_TO_MUSCLE_ACTIVITY	GO_NEURON_PROJECTION_MORPHOGENESIS
	GO_APOPTOTIC_SIGNALING_PATHWAY					GO_DEFENSE_RESPONSE	GO_GENE_SILENCING_BY_RNA					GO_CELLULAR_CARBOHYDRATE_METABOLIC_PROCESS	GO_RESPONSE_TO_RADIATION
	GO_LYMPHOCYTE_MEDIATED_IMMUNITY					GO_NEGATIVE_REGULATION_OF_LEUKOCYTE_APOPTOTIC_PROCESS	GO_N_TERMINAL_PROTEIN_AMINO_ACID_MODIFICATION					GO_NUCLEOSIDE_PHOSPHATE_CATABOLIC_PROCESS	GO_HEART_DEVELOPMENT
	GO_POSITIVE_REGULATION_OF_INSULIN_RECEPTOR_SIGNALING_PATHWAY					GO_POSITIVE_REGULATION_OF_HYDROLASE_ACTIVITY	GO_NUCLEOTIDE_EXCISION_REPAIR_PREINCISION_COMPLEX_STABILIZATION					GO_RESPONSE_TO_DRUG	GO_NEGATIVE_REGULATION_OF_SMOOTHENED_SIGNALING_PATHWAY
	GO_CELLULAR_HORMONE_METABOLIC_PROCESS					GO_NEGATIVE_REGULATION_OF_INTERLEUKIN_6_PRODUCTION	GO_MANNOSYLATION					GO_LIPID_BIOSYNTHETIC_PROCESS	GO_REGULATION_OF_NIK_NF_KAPPAB_SIGNALING
	GO_BONE_REMODELING					GO_POSITIVE_REGULATION_OF_MULTICELLULAR_ORGANISMAL_METABOLIC_PROCESS	GO_DNA_REPLICATION_INDEPENDENT_NUCLEOSOME_ORGANIZATION					GO_ORGANONITROGEN_COMPOUND_METABOLIC_PROCESS	GO_REGULATION_OF_TRANSCRIPTION_FROM_RNA_POLYMERASE_II_PROMOTER_IN_RESPONSE_TO_HYPOXIA
	GO_CHEMOKINE_MEDIATED_SIGNALING_PATHWAY					GO_CYTOKINE_PRODUCTION	GO_CELLULAR_RESPONSE_TO_DNA_DAMAGE_STIMULUS					GO_PIRNA_METABOLIC_PROCESS	GO_REGULATION_OF_INTRACELLULAR_PROTEIN_TRANSPORT
	GO_REGULATION_OF_PROTEIN_SECRETION					GO_TOLL_LIKE_RECEPTOR_SIGNALING_PATHWAY	GO_DNA_REPLICATION					GO_MITOCHONDRION_ORGANIZATION	GO_TUBE_DEVELOPMENT
	GO_REGULATION_OF_PEPTIDYL_TYROSINE_PHOSPHORYLATION					GO_CELL_MOTILITY	GO_CELL_CYCLE_PROCESS					GO_PEROXISOMAL_TRANSPORT	GO_ACROSOME_ASSEMBLY
	GO_REGULATION_OF_NATURAL_KILLER_CELL_ACTIVATION					GO_POSITIVE_REGULATION_OF_ENDOTHELIAL_CELL_MIGRATION	GO_RNA_INTERFERENCE					GO_REGULATION_OF_PLASMA_LIPOPROTEIN_PARTICLE_LEVELS	GO_REGULATION_OF_PROTEIN_COMPLEX_ASSEMBLY
	GO_RESPONSE_TO_INSULIN					GO_DECIDUALIZATION	GO_COFACTOR_BIOSYNTHETIC_PROCESS					GO_DETECTION_OF_STIMULUS	GO_REGULATION_OF_REGULATED_SECRETORY_PATHWAY
	GO_REGULATION_OF_CARBOHYDRATE_METABOLIC_PROCESS					GO_REGULATION_OF_MONONUCLEAR_CELL_MIGRATION	GO_LYSINE_METABOLIC_PROCESS					GO_IRON_ION_IMPORT	GO_ORGANELLE_ASSEMBLY
	GO_NEGATIVE_REGULATION_OF_CYTOKINE_BIOSYNTHETIC_PROCESS					GO_POSITIVE_REGULATION_OF_PROTEIN_LOCALIZATION_TO_CELL_PERIPHERY	GO_CELLULAR_MACROMOLECULAR_COMPLEX_ASSEMBLY					GO_GLYCOSYL_COMPOUND_METABOLIC_PROCESS	GO_CARDIAC_VENTRICLE_DEVELOPMENT
	GO_NEGATIVE_REGULATION_OF_INTERFERON_GAMMA_PRODUCTION					GO_CELL_DIFFERENTIATION_INVOLVED_IN_EMBRYONIC_PLACENTA_DEVELOPMENT	GO_SPLICEOSOMAL_SNRNP_ASSEMBLY					GO_PHOSPHATIDYLETHANOLAMINE_BIOSYNTHETIC_PROCESS	GO_CYTOPLASMIC_SEQUESTERING_OF_TRANSCRIPTION_FACTOR
	GO_REGULATION_OF_FIBRINOLYSIS					GO_SPECIFICATION_OF_SYMMETRY	GO_CELLULAR_METABOLIC_COMPOUND_SALVAGE					GO_URONIC_ACID_METABOLIC_PROCESS	GO_PROTEIN_TRANSPORT_ALONG_MICROTUBULE
	GO_NEGATIVE_REGULATION_OF_NF_KAPPAB_TRANSCRIPTION_FACTOR_ACTIVITY					GO_REGULATION_OF_ENDOTHELIAL_CELL_DEVELOPMENT	GO_SYNAPSIS					GO_NEGATIVE_REGULATION_OF_MEGAKARYOCYTE_DIFFERENTIATION	GO_AUDITORY_RECEPTOR_CELL_DIFFERENTIATION
	GO_CANONICAL_WNT_SIGNALING_PATHWAY					GO_B_CELL_DIFFERENTIATION	GO_PYRIMIDINE_CONTAINING_COMPOUND_BIOSYNTHETIC_PROCESS					GO_GLUTATHIONE_METABOLIC_PROCESS	GO_ENTRAINMENT_OF_CIRCADIAN_CLOCK
	GO_ACUTE_INFLAMMATORY_RESPONSE					GO_NEGATIVE_REGULATION_OF_CELL_SUBSTRATE_ADHESION	GO_NUCLEAR_CHROMOSOME_SEGREGATION					GO_PYRIMIDINE_CONTAINING_COMPOUND_TRANSMEMBRANE_TRANSPORT	GO_MAINTENANCE_OF_CELL_NUMBER
	GO_HUMORAL_IMMUNE_RESPONSE					GO_REGULATION_OF_EPITHELIAL_CELL_DIFFERENTIATION	GO_MITOCHONDRIAL_ELECTRON_TRANSPORT_CYTOCHROME_C_TO_OXYGEN					GO_BRANCHED_CHAIN_AMINO_ACID_METABOLIC_PROCESS	GO_CELL_MORPHOGENESIS_INVOLVED_IN_DIFFERENTIATION
	GO_NEGATIVE_REGULATION_OF_INTERLEUKIN_10_PRODUCTION					GO_ENDOTHELIAL_CELL_MIGRATION	GO_HYDROGEN_ION_TRANSMEMBRANE_TRANSPORT					GO_UBIQUINONE_METABOLIC_PROCESS	GO_NEGATIVE_REGULATION_OF_CHROMOSOME_ORGANIZATION
	GO_REGULATION_OF_FEMALE_GONAD_DEVELOPMENT					GO_SECRETION	GO_REGULATION_OF_DNA_TEMPLATED_TRANSCRIPTION_ELONGATION					GO_PYRIMIDINE_DEOXYRIBONUCLEOTIDE_METABOLIC_PROCESS	GO_EPIBOLY
	GO_REGULATION_OF_THYMOCYTE_APOPTOTIC_PROCESS					GO_NEGATIVE_REGULATION_OF_FIBROBLAST_GROWTH_FACTOR_RECEPTOR_SIGNALING_PATHWAY	GO_DNA_METABOLIC_PROCESS					GO_HIGH_DENSITY_LIPOPROTEIN_PARTICLE_REMODELING	GO_CENTRAL_NERVOUS_SYSTEM_PROJECTION_NEURON_AXONOGENESIS
	GO_REACTIVE_NITROGEN_SPECIES_METABOLIC_PROCESS					GO_CELL_ACTIVATION_INVOLVED_IN_IMMUNE_RESPONSE	GO_AMP_METABOLIC_PROCESS					GO_HUMORAL_IMMUNE_RESPONSE_MEDIATED_BY_CIRCULATING_IMMUNOGLOBULIN	GO_INFLAMMATORY_RESPONSE_TO_ANTIGENIC_STIMULUS
	GO_POSITIVE_REGULATION_OF_CELL_DIVISION					GO_CELL_CELL_ADHESION	GO_REGULATION_OF_HISTONE_H3_K9_ACETYLATION					GO_ORGANIC_HYDROXY_COMPOUND_BIOSYNTHETIC_PROCESS	GO_POSITIVE_REGULATION_OF_CHROMATIN_MODIFICATION
	GO_REPRODUCTIVE_SYSTEM_DEVELOPMENT					GO_MORPHOGENESIS_OF_AN_ENDOTHELIUM	GO_DNA_DAMAGE_RESPONSE_SIGNAL_TRANSDUCTION_RESULTING_IN_TRANSCRIPTION					GO_PHOSPHOLIPID_TRANSPORT	GO_DISTAL_TUBULE_DEVELOPMENT
	GO_POSITIVE_REGULATION_OF_CATABOLIC_PROCESS					GO_POSITIVE_REGULATION_OF_RELEASE_OF_SEQUESTERED_CALCIUM_ION_INTO_CYTOSOL	GO_S_ADENOSYLHOMOCYSTEINE_METABOLIC_PROCESS					GO_ACETYL_COA_BIOSYNTHETIC_PROCESS	GO_POSITIVE_REGULATION_OF_NEUROTRANSMITTER_SECRETION
	GO_PHOSPHOLIPID_SCRAMBLING					GO_REGULATION_OF_CYCLIC_NUCLEOTIDE_METABOLIC_PROCESS	GO_TRNA_MODIFICATION					GO_RESPONSE_TO_ARSENIC_CONTAINING_SUBSTANCE	GO_GENETIC_IMPRINTING
	GO_ANTIGEN_PROCESSING_AND_PRESENTATION					GO_CHONDROITIN_SULFATE_PROTEOGLYCAN_BIOSYNTHETIC_PROCESS	GO_DNA_CATABOLIC_PROCESS_ENDONUCLEOLYTIC					GO_PROTEIN_HOMOOLIGOMERIZATION	GO_CELLULAR_PROCESS_INVOLVED_IN_REPRODUCTION_IN_MULTICELLULAR_ORGANISM
	GO_MAINTENANCE_OF_LOCATION					GO_GLANDULAR_EPITHELIAL_CELL_DEVELOPMENT	GO_LACTATION					GO_CELLULAR_WATER_HOMEOSTASIS	GO_POSITIVE_REGULATION_OF_CELL_DEATH
	GO_KERATINOCYTE_DIFFERENTIATION					GO_REGULATION_OF_EPITHELIAL_CELL_PROLIFERATION	GO_QUINONE_METABOLIC_PROCESS					GO_MUSCLE_FIBER_DEVELOPMENT	GO_NEURON_MIGRATION
	GO_PERIPHERAL_NERVOUS_SYSTEM_NEURON_DIFFERENTIATION					GO_REGULATION_OF_NITRIC_OXIDE_SYNTHASE_ACTIVITY	GO_PIGMENT_METABOLIC_PROCESS					GO_THALAMUS_DEVELOPMENT	GO_POSITIVE_REGULATION_OF_PEPTIDYL_THREONINE_PHOSPHORYLATION
	GO_CELL_REDOX_HOMEOSTASIS					GO_EMBRYONIC_DIGESTIVE_TRACT_MORPHOGENESIS	GO_NUCLEOBASE_BIOSYNTHETIC_PROCESS					GO_STEROL_CATABOLIC_PROCESS	GO_SUBSTRATE_ADHESION_DEPENDENT_CELL_SPREADING
	GO_POSITIVE_REGULATION_OF_SMOOTH_MUSCLE_CONTRACTION					GO_PLACENTA_BLOOD_VESSEL_DEVELOPMENT	GO_POSITIVE_REGULATION_OF_PROTEIN_MODIFICATION_BY_SMALL_PROTEIN_CONJUGATION_OR_REMOVAL					GO_TRIPARTITE_REGIONAL_SUBDIVISION	GO_REGULATION_OF_ERYTHROCYTE_DIFFERENTIATION
	GO_POSITIVE_REGULATION_OF_PROTEIN_SECRETION					GO_POSITIVE_REGULATION_OF_RESPONSE_TO_EXTERNAL_STIMULUS	GO_PROTEIN_TARGETING_TO_MITOCHONDRION					GO_ORGANIC_CATION_TRANSPORT	GO_NEUROGENESIS
	GO_RESPONSE_TO_KETONE					GO_NEGATIVE_REGULATION_OF_STEM_CELL_PROLIFERATION	GO_RNA_PHOSPHODIESTER_BOND_HYDROLYSIS_ENDONUCLEOLYTIC					GO_URATE_METABOLIC_PROCESS	GO_ENDOMEMBRANE_SYSTEM_ORGANIZATION
	GO_POSITIVE_REGULATION_OF_TOLL_LIKE_RECEPTOR_SIGNALING_PATHWAY					GO_NEGATIVE_REGULATION_OF_EXTRINSIC_APOPTOTIC_SIGNALING_PATHWAY	GO_AMINE_BIOSYNTHETIC_PROCESS					GO_TETRAHYDROFOLATE_INTERCONVERSION	GO_REGULATION_OF_PROTEIN_ACETYLATION
	GO_REGULATION_OF_ENDOTHELIAL_CELL_MIGRATION					GO_REGULATION_OF_BONE_DEVELOPMENT						GO_ANTERIOR_POSTERIOR_AXIS_SPECIFICATION	GO_POSITIVE_REGULATION_OF_LAMELLIPODIUM_ASSEMBLY
	GO_CELLULAR_MODIFIED_AMINO_ACID_BIOSYNTHETIC_PROCESS					GO_POSITIVE_REGULATION_OF_T_CELL_MEDIATED_CYTOTOXICITY						GO_NUCLEOSIDE_BISPHOSPHATE_BIOSYNTHETIC_PROCESS	GO_REGULATION_OF_DNA_METABOLIC_PROCESS
	GO_CELLULAR_RESPONSE_TO_HYDROGEN_PEROXIDE					GO_REGULATION_OF_LEUKOCYTE_MEDIATED_CYTOTOXICITY						GO_REGULATION_OF_FATTY_ACID_OXIDATION	GO_POSITIVE_REGULATION_OF_NUCLEOCYTOPLASMIC_TRANSPORT
	GO_REGULATION_OF_ORGAN_GROWTH					GO_MOTOR_NEURON_AXON_GUIDANCE						GO_REGULATION_OF_HUMORAL_IMMUNE_RESPONSE	GO_GROWTH
	GO_BONE_MINERALIZATION					GO_PYRIMIDINE_RIBONUCLEOSIDE_CATABOLIC_PROCESS						GO_REGULATION_OF_STEROID_BIOSYNTHETIC_PROCESS	GO_EMBRYONIC_MORPHOGENESIS
	GO_CELLULAR_RESPONSE_TO_ORGANIC_SUBSTANCE					GO_RESPONSE_TO_ENDOGENOUS_STIMULUS						GO_BIOMINERAL_TISSUE_DEVELOPMENT	GO_NEGATIVE_REGULATION_OF_MULTICELLULAR_ORGANISM_GROWTH
	GO_OVULATION_CYCLE_PROCESS					GO_PATTERN_RECOGNITION_RECEPTOR_SIGNALING_PATHWAY						GO_NEUROTRANSMITTER_METABOLIC_PROCESS	GO_REGULATION_OF_STEM_CELL_POPULATION_MAINTENANCE
	GO_POSITIVE_REGULATION_OF_CELL_ADHESION					GO_POSITIVE_REGULATION_OF_CELL_MATRIX_ADHESION						GO_ASPARTATE_FAMILY_AMINO_ACID_METABOLIC_PROCESS	GO_POSITIVE_REGULATION_OF_TELOMERE_MAINTENANCE_VIA_TELOMERE_LENGTHENING
	GO_PROTEIN_O_LINKED_FUCOSYLATION					GO_REGULATION_OF_STRIATED_MUSCLE_CONTRACTION						GO_RESPONSE_TO_THYROID_HORMONE	GO_PHOSPHATIDYLINOSITOL_DEPHOSPHORYLATION
	GO_REGULATION_OF_INTERLEUKIN_8_PRODUCTION					GO_REGULATION_OF_LEUKOCYTE_DIFFERENTIATION						GO_PROTEIN_TRANSMEMBRANE_TRANSPORT	GO_NEGATIVE_REGULATION_OF_EMBRYONIC_DEVELOPMENT
	GO_REGULATION_OF_SYMBIOSIS_ENCOMPASSING_MUTUALISM_THROUGH_PARASITISM					GO_POSITIVE_REGULATION_OF_NITRIC_OXIDE_SYNTHASE_BIOSYNTHETIC_PROCESS						GO_DIACYLGLYCEROL_METABOLIC_PROCESS	GO_REGULATION_OF_NOTCH_SIGNALING_PATHWAY
	GO_RESPONSE_TO_GROWTH_HORMONE					GO_DIGESTIVE_SYSTEM_DEVELOPMENT						GO_POSITIVE_REGULATION_OF_FATTY_ACID_OXIDATION	GO_MICROTUBULE_BUNDLE_FORMATION
	GO_PROTEIN_DEMANNOSYLATION					GO_NEGATIVE_REGULATION_OF_TYPE_2_IMMUNE_RESPONSE						GO_NEGATIVE_REGULATION_OF_ENDOPLASMIC_RETICULUM_STRESS_INDUCED_INTRINSIC_APOPTOTIC_SIGNALING_PATHWAY	GO_MOVEMENT_OF_CELL_OR_SUBCELLULAR_COMPONENT
	GO_RESPONSE_TO_OXYGEN_LEVELS					GO_TAXIS						GO_REGULATION_OF_GENERATION_OF_PRECURSOR_METABOLITES_AND_ENERGY	GO_NEGATIVE_REGULATION_OF_MACROAUTOPHAGY
	GO_POSITIVE_REGULATION_OF_IMMUNE_SYSTEM_PROCESS					GO_NEGATIVE_REGULATION_OF_AXON_GUIDANCE						GO_LIPID_CATABOLIC_PROCESS	GO_REGULATION_OF_MITOPHAGY
	GO_POSITIVE_REGULATION_OF_LYMPHOCYTE_MEDIATED_IMMUNITY					GO_ORGAN_FORMATION						GO_REVERSE_CHOLESTEROL_TRANSPORT	GO_NEGATIVE_REGULATION_OF_BINDING
	GO_REGULATION_OF_TRANSFORMING_GROWTH_FACTOR_BETA_PRODUCTION					GO_NEGATIVE_REGULATION_OF_CALCIUM_ION_TRANSPORT_INTO_CYTOSOL						GO_POSITIVE_REGULATION_OF_LIPID_METABOLIC_PROCESS	GO_POSITIVE_REGULATION_OF_RESPONSE_TO_EXTRACELLULAR_STIMULUS
	GO_TISSUE_MIGRATION					GO_REGULATION_OF_CARDIAC_MUSCLE_CELL_MEMBRANE_REPOLARIZATION						GO_REGULATION_OF_CHOLESTEROL_STORAGE	GO_REGULATION_OF_SMOOTHENED_SIGNALING_PATHWAY
	GO_RESPONSE_TO_ISCHEMIA					GO_NEGATIVE_REGULATION_OF_TISSUE_REMODELING						GO_NUCLEOSIDE_TRIPHOSPHATE_CATABOLIC_PROCESS	GO_RETINA_LAYER_FORMATION
	GO_POSITIVE_REGULATION_OF_MAST_CELL_ACTIVATION_INVOLVED_IN_IMMUNE_RESPONSE					GO_MEMBRANE_TUBULATION						GO_NUCLEOSIDE_MONOPHOSPHATE_METABOLIC_PROCESS	GO_POSITIVE_REGULATION_OF_NEUROTRANSMITTER_TRANSPORT
	GO_RESPONSE_TO_CAMP					GO_ANATOMICAL_STRUCTURE_MATURATION						GO_REGULATION_OF_PEPTIDYL_SERINE_PHOSPHORYLATION_OF_STAT_PROTEIN	GO_VENTRICULAR_SEPTUM_DEVELOPMENT
	GO_REGULATION_OF_MEGAKARYOCYTE_DIFFERENTIATION					GO_REGULATION_OF_AMYLOID_PRECURSOR_PROTEIN_CATABOLIC_PROCESS						GO_MITOCHONDRIAL_ATP_SYNTHESIS_COUPLED_PROTON_TRANSPORT	GO_VIRION_ASSEMBLY
	GO_NEGATIVE_REGULATION_OF_HEMOPOIESIS					GO_CELLULAR_EXTRAVASATION						GO_CELLULAR_RESPONSE_TO_OXYGEN_RADICAL	GO_RNA_SECONDARY_STRUCTURE_UNWINDING
	GO_INNATE_IMMUNE_RESPONSE_IN_MUCOSA					GO_REGULATION_OF_EXTRINSIC_APOPTOTIC_SIGNALING_PATHWAY_VIA_DEATH_DOMAIN_RECEPTORS						GO_PURINE_NUCLEOSIDE_MONOPHOSPHATE_BIOSYNTHETIC_PROCESS	GO_REGULATION_OF_HISTONE_PHOSPHORYLATION
	GO_REGULATION_OF_CHEMOKINE_SECRETION					GO_POSITIVE_REGULATION_OF_HISTONE_DEACETYLATION						GO_RESPONSE_TO_DEXAMETHASONE	GO_REGULATION_OF_PROTEIN_IMPORT
	GO_REGULATION_OF_ENDOPLASMIC_RETICULUM_STRESS_INDUCED_INTRINSIC_APOPTOTIC_SIGNALING_PATHWAY					GO_POSITIVE_REGULATION_OF_INSULIN_SECRETION						GO_STEROL_TRANSPORT	GO_NEGATIVE_REGULATION_OF_DEPHOSPHORYLATION
	GO_POSITIVE_REGULATION_OF_T_HELPER_1_TYPE_IMMUNE_RESPONSE					GO_REGULATION_OF_MYELOID_CELL_DIFFERENTIATION						GO_ORGANONITROGEN_COMPOUND_BIOSYNTHETIC_PROCESS	GO_REGULATION_OF_NEURON_PROJECTION_REGENERATION
	GO_MODIFICATION_BY_SYMBIONT_OF_HOST_MORPHOLOGY_OR_PHYSIOLOGY					GO_REGULATION_OF_RESPONSE_TO_EXTERNAL_STIMULUS						GO_ESTROGEN_BIOSYNTHETIC_PROCESS	GO_POSITIVE_REGULATION_OF_SMAD_PROTEIN_IMPORT_INTO_NUCLEUS
	GO_REGULATION_OF_ERK1_AND_ERK2_CASCADE					GO_EPITHELIAL_CELL_CELL_ADHESION						GO_INTRACELLULAR_LIPID_TRANSPORT	GO_RETROGRADE_TRANSPORT_ENDOSOME_TO_PLASMA_MEMBRANE
	GO_REGULATION_OF_T_CELL_MEDIATED_CYTOTOXICITY					GO_POSITIVE_REGULATION_OF_MUSCLE_CONTRACTION						GO_NEGATIVE_REGULATION_OF_FATTY_ACID_BIOSYNTHETIC_PROCESS	GO_TRANSFORMING_GROWTH_FACTOR_BETA_RECEPTOR_SIGNALING_PATHWAY
	GO_CARBOHYDRATE_DERIVATIVE_BIOSYNTHETIC_PROCESS					GO_NEGATIVE_REGULATION_OF_T_CELL_RECEPTOR_SIGNALING_PATHWAY						GO_HYDROGEN_PEROXIDE_METABOLIC_PROCESS	GO_POSITIVE_REGULATION_OF_GROWTH
	GO_POSITIVE_REGULATION_OF_CELL_JUNCTION_ASSEMBLY					GO_POSITIVE_REGULATION_OF_BMP_SIGNALING_PATHWAY						GO_GLYCEROLIPID_CATABOLIC_PROCESS	GO_NEGATIVE_REGULATION_OF_CELL_PROJECTION_ORGANIZATION
	GO_NONRIBOSOMAL_PEPTIDE_BIOSYNTHETIC_PROCESS					GO_REGULATION_OF_INTERFERON_GAMMA_BIOSYNTHETIC_PROCESS						GO_AMINE_CATABOLIC_PROCESS	GO_REGULATION_OF_CYTOPLASMIC_TRANSPORT
	GO_POSITIVE_REGULATION_OF_OSTEOCLAST_DIFFERENTIATION					GO_NEGATIVE_REGULATION_OF_CD4_POSITIVE_ALPHA_BETA_T_CELL_DIFFERENTIATION						GO_REGULATION_OF_STEROID_METABOLIC_PROCESS	GO_GOLGI_TO_VACUOLE_TRANSPORT
	GO_VITAMIN_D_METABOLIC_PROCESS					GO_LEUKOCYTE_MIGRATION						GO_C21_STEROID_HORMONE_BIOSYNTHETIC_PROCESS	GO_NUCLEAR_TRANSCRIBED_MRNA_CATABOLIC_PROCESS_DEADENYLATION_DEPENDENT_DECAY
	GO_RESPONSE_TO_HORMONE					GO_NEGATIVE_REGULATION_OF_INTRACELLULAR_PROTEIN_TRANSPORT						GO_STEROL_BIOSYNTHETIC_PROCESS	GO_RESPONSE_TO_ACETYLCHOLINE
	GO_REGULATION_OF_SYNCYTIUM_FORMATION_BY_PLASMA_MEMBRANE_FUSION					GO_REGULATION_OF_ANATOMICAL_STRUCTURE_SIZE						GO_ISOPRENOID_BIOSYNTHETIC_PROCESS	GO_HEAD_DEVELOPMENT
	GO_RESPONSE_TO_PROTOZOAN					GO_REGULATION_OF_CELL_PROLIFERATION_INVOLVED_IN_KIDNEY_DEVELOPMENT						GO_COENZYME_CATABOLIC_PROCESS	GO_CELL_SUBSTRATE_ADHERENS_JUNCTION_ASSEMBLY
	GO_PROTEIN_CARBOXYLATION					GO_POSITIVE_REGULATION_OF_CATALYTIC_ACTIVITY						GO_GLUCAN_BIOSYNTHETIC_PROCESS	GO_REGULATION_OF_JNK_CASCADE
	GO_OVULATION					GO_HEMIDESMOSOME_ASSEMBLY						GO_LINOLEIC_ACID_METABOLIC_PROCESS	GO_DEVELOPMENTAL_PIGMENTATION
	GO_PRODUCTION_OF_MOLECULAR_MEDIATOR_INVOLVED_IN_INFLAMMATORY_RESPONSE					GO_MAST_CELL_ACTIVATION						GO_NEGATIVE_REGULATION_OF_STEROL_TRANSPORT	GO_REGULATION_OF_ACTIN_FILAMENT_BUNDLE_ASSEMBLY
	GO_REGULATION_OF_RECEPTOR_BIOSYNTHETIC_PROCESS					GO_RESPONSE_TO_EXTERNAL_STIMULUS						GO_POSITIVE_REGULATION_OF_HUMORAL_IMMUNE_RESPONSE	GO_POSITIVE_REGULATION_OF_PROTEIN_COMPLEX_ASSEMBLY
	GO_RESPONSE_TO_SALT_STRESS					GO_POSITIVE_REGULATION_OF_LEUKOCYTE_DIFFERENTIATION						GO_REGULATION_OF_CHOLESTEROL_METABOLIC_PROCESS	GO_REGULATION_OF_VIRAL_TRANSCRIPTION
	GO_ENDODERMAL_CELL_DIFFERENTIATION					GO_POSITIVE_REGULATION_OF_NEUTROPHIL_MIGRATION						GO_DIVALENT_INORGANIC_ANION_HOMEOSTASIS	GO_NEGATIVE_REGULATION_OF_PROTEIN_COMPLEX_DISASSEMBLY
	GO_NEGATIVE_REGULATION_OF_PROTEIN_ACTIVATION_CASCADE					GO_POSITIVE_REGULATION_OF_STRIATED_MUSCLE_CONTRACTION						GO_PROTEIN_HOMOTRIMERIZATION	GO_TUBE_FORMATION
	GO_REGULATION_OF_TRIGLYCERIDE_CATABOLIC_PROCESS					GO_ANATOMICAL_STRUCTURE_REGRESSION						GO_COENZYME_A_BIOSYNTHETIC_PROCESS	GO_POSITIVE_REGULATION_OF_TELOMERE_MAINTENANCE
	GO_NEGATIVE_REGULATION_OF_ESTABLISHMENT_OF_PROTEIN_LOCALIZATION					GO_OVARIAN_FOLLICLE_DEVELOPMENT						GO_NEGATIVE_REGULATION_OF_DIGESTIVE_SYSTEM_PROCESS	GO_CELLULAR_RESPONSE_TO_DSRNA
	GO_ANTIGEN_PROCESSING_AND_PRESENTATION_OF_PEPTIDE_ANTIGEN_VIA_MHC_CLASS_I					GO_REGULATION_OF_MYOBLAST_DIFFERENTIATION						GO_NUCLEOSIDE_TRANSPORT	GO_LAMELLIPODIUM_ORGANIZATION
	GO_POSITIVE_REGULATION_OF_EPITHELIAL_CELL_APOPTOTIC_PROCESS					GO_NEGATIVE_REGULATION_OF_CELLULAR_RESPONSE_TO_GROWTH_FACTOR_STIMULUS						GO_FLAVONOID_METABOLIC_PROCESS	GO_PROTEIN_TARGETING_TO_PLASMA_MEMBRANE
	GO_POSITIVE_REGULATION_OF_INTERLEUKIN_6_SECRETION					GO_REGULATION_OF_PLATELET_AGGREGATION						GO_FERTILIZATION	GO_I_KAPPAB_PHOSPHORYLATION
	GO_NEGATIVE_REGULATION_OF_PROTEIN_SECRETION					GO_POSITIVE_REGULATION_OF_CARDIAC_MUSCLE_CONTRACTION						GO_POSITIVE_REGULATION_OF_FATTY_ACID_METABOLIC_PROCESS	GO_NEGATIVE_REGULATION_OF_B_CELL_PROLIFERATION
	GO_NEGATIVE_REGULATION_OF_LIPASE_ACTIVITY					GO_REGULATION_OF_SUBSTRATE_ADHESION_DEPENDENT_CELL_SPREADING						GO_KETONE_BODY_METABOLIC_PROCESS	GO_REGULATION_OF_DEPHOSPHORYLATION
	GO_INTERFERON_GAMMA_PRODUCTION					GO_NEPHRIC_DUCT_DEVELOPMENT						GO_LOW_DENSITY_LIPOPROTEIN_PARTICLE_REMODELING	GO_REGULATION_OF_CYTOSKELETON_ORGANIZATION
	GO_REGULATION_OF_KERATINOCYTE_PROLIFERATION					GO_POST_GOLGI_VESICLE_MEDIATED_TRANSPORT						GO_AROMATIC_AMINO_ACID_FAMILY_CATABOLIC_PROCESS	GO_NUCLEAR_IMPORT
	GO_PROTEIN_KINASE_C_SIGNALING					GO_REGULATION_OF_HEMOPOIESIS						GO_RESPONSE_TO_TRANSITION_METAL_NANOPARTICLE	GO_NEGATIVE_REGULATION_OF_CYTOSKELETON_ORGANIZATION
	GO_REGULATION_OF_I_KAPPAB_KINASE_NF_KAPPAB_SIGNALING					GO_ATRIAL_SEPTUM_DEVELOPMENT						GO_HYDROGEN_TRANSPORT	GO_NEGATIVE_REGULATION_OF_JNK_CASCADE
	GO_HEPATOCYTE_APOPTOTIC_PROCESS					GO_DETECTION_OF_TEMPERATURE_STIMULUS						GO_RESPONSE_TO_TOXIC_SUBSTANCE	GO_VESICLE_MEDIATED_TRANSPORT_BETWEEN_ENDOSOMAL_COMPARTMENTS
	GO_REGULATION_OF_NECROTIC_CELL_DEATH					GO_POSITIVE_REGULATION_OF_CALCIUM_MEDIATED_SIGNALING						GO_CELLULAR_RESPONSE_TO_LEPTIN_STIMULUS	GO_MEGAKARYOCYTE_DIFFERENTIATION
	GO_COMPLEMENT_ACTIVATION_ALTERNATIVE_PATHWAY					GO_NEURAL_CREST_CELL_MIGRATION						GO_REGULATION_OF_LIPOPROTEIN_METABOLIC_PROCESS	GO_PROTEIN_DEPOLYMERIZATION
	GO_CARDIAC_MUSCLE_CELL_DIFFERENTIATION					GO_SPINAL_CORD_MOTOR_NEURON_CELL_FATE_SPECIFICATION						GO_REGULATION_OF_COFACTOR_METABOLIC_PROCESS	GO_CELLULAR_RESPONSE_TO_CALCIUM_ION
	GO_REGULATION_OF_RESPONSE_TO_WOUNDING					GO_REGULATION_OF_GLYCOPROTEIN_METABOLIC_PROCESS						GO_FIBRINOLYSIS	GO_DNA_METHYLATION_OR_DEMETHYLATION
	GO_POSITIVE_T_CELL_SELECTION					GO_INTRACELLULAR_SIGNAL_TRANSDUCTION						GO_MONOCARBOXYLIC_ACID_CATABOLIC_PROCESS	GO_REGULATION_OF_NEURON_PROJECTION_DEVELOPMENT
	GO_CELLULAR_RESPONSE_TO_ARSENIC_CONTAINING_SUBSTANCE					GO_REGULATION_OF_BEHAVIOR						GO_THIOESTER_BIOSYNTHETIC_PROCESS	GO_MICROTUBULE_ORGANIZING_CENTER_ORGANIZATION
	GO_POSITIVE_REGULATION_OF_RECEPTOR_BIOSYNTHETIC_PROCESS					GO_POSITIVE_REGULATION_OF_PROTEIN_TYROSINE_KINASE_ACTIVITY						GO_MONOSACCHARIDE_METABOLIC_PROCESS	GO_VACUOLE_ORGANIZATION
	GO_REGULATION_OF_EXTRINSIC_APOPTOTIC_SIGNALING_PATHWAY					GO_POSITIVE_REGULATION_OF_HEART_RATE						GO_CELLULAR_CARBOHYDRATE_BIOSYNTHETIC_PROCESS	GO_RESPONSE_TO_GROWTH_FACTOR
	GO_INNATE_IMMUNE_RESPONSE					GO_PALATE_DEVELOPMENT						GO_CELLULAR_TRANSITION_METAL_ION_HOMEOSTASIS	GO_REGULATION_OF_STEM_CELL_PROLIFERATION
	GO_GALACTOSE_METABOLIC_PROCESS					GO_PATTERNING_OF_BLOOD_VESSELS						GO_POSITIVE_REGULATION_OF_LIPID_BIOSYNTHETIC_PROCESS	GO_REGULATION_OF_CHROMATIN_ORGANIZATION
	GO_REGULATION_OF_VASCULAR_ENDOTHELIAL_GROWTH_FACTOR_RECEPTOR_SIGNALING_PATHWAY					GO_REGULATION_OF_HOMEOSTATIC_PROCESS						GO_FOLIC_ACID_CONTAINING_COMPOUND_METABOLIC_PROCESS	GO_POSITIVE_REGULATION_OF_PROTEIN_ACETYLATION
	GO_REGULATION_OF_CELL_ADHESION_MEDIATED_BY_INTEGRIN					GO_GOLGI_TO_PLASMA_MEMBRANE_TRANSPORT						GO_ERAD_PATHWAY	GO_PERIPHERAL_NERVOUS_SYSTEM_AXON_ENSHEATHMENT
	GO_TOXIN_METABOLIC_PROCESS					GO_REGULATION_OF_THYMOCYTE_AGGREGATION						GO_LIPID_STORAGE	GO_NUCLEAR_TRANSCRIBED_MRNA_POLY_A_TAIL_SHORTENING
	GO_SKELETAL_MUSCLE_ORGAN_DEVELOPMENT					GO_REGULATION_OF_KIDNEY_DEVELOPMENT						GO_UNSATURATED_FATTY_ACID_METABOLIC_PROCESS	GO_REGULATION_OF_LAMELLIPODIUM_ORGANIZATION
	GO_REGULATION_OF_B_CELL_MEDIATED_IMMUNITY					GO_POSITIVE_REGULATION_OF_CELLULAR_COMPONENT_BIOGENESIS						GO_GENERATION_OF_PRECURSOR_METABOLITES_AND_ENERGY	GO_REGULATION_OF_CELL_COMMUNICATION_BY_ELECTRICAL_COUPLING
	GO_REGULATION_OF_CHEMOKINE_PRODUCTION					GO_BONE_DEVELOPMENT						GO_SULFUR_AMINO_ACID_METABOLIC_PROCESS	GO_PEPTIDYL_TYROSINE_MODIFICATION
	GO_NEGATIVE_REGULATION_OF_T_CELL_APOPTOTIC_PROCESS					GO_DERMATAN_SULFATE_PROTEOGLYCAN_METABOLIC_PROCESS						GO_RESPONSE_TO_OXYGEN_RADICAL	GO_ENDOCYTIC_RECYCLING
	GO_RESPONSE_TO_FOLLICLE_STIMULATING_HORMONE					GO_REGULATION_OF_BIOMINERAL_TISSUE_DEVELOPMENT						GO_REGULATION_OF_LIPID_CATABOLIC_PROCESS	GO_NEGATIVE_REGULATION_OF_CELL_CYCLE_G1_S_PHASE_TRANSITION
	GO_REGULATION_OF_FATTY_ACID_TRANSPORT					GO_SMOOTH_MUSCLE_TISSUE_DEVELOPMENT						GO_HEME_BIOSYNTHETIC_PROCESS	GO_DENDRITIC_SPINE_ORGANIZATION
	GO_HORMONE_BIOSYNTHETIC_PROCESS					GO_NEGATIVE_REGULATION_OF_CATION_CHANNEL_ACTIVITY						GO_SULFUR_AMINO_ACID_BIOSYNTHETIC_PROCESS	GO_COCHLEA_DEVELOPMENT
	GO_REGULATION_OF_PATHWAY_RESTRICTED_SMAD_PROTEIN_PHOSPHORYLATION					GO_NEGATIVE_REGULATION_OF_TRANSPORT						GO_REGULATION_OF_RESPONSE_TO_OXIDATIVE_STRESS	GO_CELLULAR_COMPONENT_MORPHOGENESIS
	GO_EXTRACELLULAR_REGULATION_OF_SIGNAL_TRANSDUCTION					GO_THYMOCYTE_AGGREGATION						GO_GTP_METABOLIC_PROCESS	GO_POSITIVE_REGULATION_OF_MICROTUBULE_POLYMERIZATION
	GO_RESPONSE_TO_ORGANIC_CYCLIC_COMPOUND					GO_REGULATION_OF_GRANULOCYTE_DIFFERENTIATION						GO_ASPARTATE_METABOLIC_PROCESS	GO_DEPHOSPHORYLATION
	GO_REGULATION_OF_INTERLEUKIN_1_PRODUCTION					GO_REGULATION_OF_MESENCHYMAL_CELL_PROLIFERATION						GO_POSITIVE_REGULATION_OF_LIPID_STORAGE	GO_REGULATION_OF_CELL_PROLIFERATION_INVOLVED_IN_HEART_MORPHOGENESIS
	GO_POSITIVE_REGULATION_OF_ANTIGEN_PROCESSING_AND_PRESENTATION					GO_REGULATION_OF_CELL_PROJECTION_ORGANIZATION						GO_PYRIMIDINE_NUCLEOSIDE_METABOLIC_PROCESS	GO_MYOTUBE_DIFFERENTIATION
	GO_REGULATION_OF_PEROXISOME_PROLIFERATOR_ACTIVATED_RECEPTOR_SIGNALING_PATHWAY					GO_REGULATION_OF_ACTIN_FILAMENT_LENGTH						GO_LONG_CHAIN_FATTY_ACID_TRANSPORT	GO_POSITIVE_REGULATION_OF_CELL_SIZE
	GO_POSITIVE_REGULATION_OF_CD4_POSITIVE_ALPHA_BETA_T_CELL_ACTIVATION					GO_EATING_BEHAVIOR						GO_IMPORT_INTO_CELL	GO_SOMATIC_STEM_CELL_DIVISION
	GO_GLYCOPROTEIN_CATABOLIC_PROCESS					GO_CELL_JUNCTION_ORGANIZATION						GO_PHOSPHOLIPID_CATABOLIC_PROCESS	GO_REGULATION_OF_DNA_BIOSYNTHETIC_PROCESS
	GO_ACTOMYOSIN_STRUCTURE_ORGANIZATION					GO_EMBRYONIC_HEART_TUBE_DEVELOPMENT						GO_HEXOSE_METABOLIC_PROCESS	GO_FIBROBLAST_GROWTH_FACTOR_RECEPTOR_SIGNALING_PATHWAY
	GO_REGULATION_OF_RESPONSE_TO_STRESS					GO_SPHINGOID_METABOLIC_PROCESS						GO_REGULATION_OF_TRIGLYCERIDE_BIOSYNTHETIC_PROCESS	GO_REGULATION_OF_MRNA_SPLICING_VIA_SPLICEOSOME
	GO_CARDIAC_CELL_FATE_COMMITMENT					GO_NEGATIVE_REGULATION_OF_CELL_MATRIX_ADHESION						GO_PURINE_CONTAINING_COMPOUND_METABOLIC_PROCESS	GO_REGULATION_OF_PEPTIDYL_THREONINE_PHOSPHORYLATION
	GO_MYOFIBRIL_ASSEMBLY					GO_REGULATION_OF_MACROPHAGE_CHEMOTAXIS						GO_LIPID_LOCALIZATION	GO_NONMOTILE_PRIMARY_CILIUM_ASSEMBLY
	GO_REGULATION_OF_RELEASE_OF_CYTOCHROME_C_FROM_MITOCHONDRIA					GO_POSITIVE_REGULATION_OF_SMOOTH_MUSCLE_CELL_PROLIFERATION						GO_RESPONSE_TO_MERCURY_ION	GO_POSITIVE_REGULATION_OF_CHROMOSOME_ORGANIZATION
	GO_PHOSPHATE_CONTAINING_COMPOUND_METABOLIC_PROCESS					GO_LONG_TERM_SYNAPTIC_DEPRESSION						GO_CELL_KILLING	GO_NEGATIVE_REGULATION_OF_STRESS_ACTIVATED_PROTEIN_KINASE_SIGNALING_CASCADE
	GO_POSITIVE_REGULATION_OF_NF_KAPPAB_TRANSCRIPTION_FACTOR_ACTIVITY					GO_CELLULAR_RESPONSE_TO_RETINOIC_ACID						GO_RESPONSE_TO_CADMIUM_ION	GO_DETERMINATION_OF_ADULT_LIFESPAN
	GO_POSITIVE_REGULATION_OF_HAIR_CYCLE					GO_REGULATION_OF_INTERLEUKIN_1_BETA_PRODUCTION						GO_SECONDARY_METABOLIC_PROCESS	GO_REGULATION_OF_CELLULAR_RESPONSE_TO_STRESS
	GO_GRANULOCYTE_MIGRATION					GO_NEGATIVE_REGULATION_OF_SMOOTH_MUSCLE_CELL_MIGRATION						GO_NEGATIVE_REGULATION_OF_GLUCONEOGENESIS	GO_REGULATION_OF_ESTABLISHMENT_OR_MAINTENANCE_OF_CELL_POLARITY
	GO_PHOSPHATE_ION_TRANSPORT					GO_NEGATIVE_REGULATION_OF_EPITHELIAL_CELL_APOPTOTIC_PROCESS						GO_REGULATION_OF_TRANSMISSION_OF_NERVE_IMPULSE	GO_MYELIN_ASSEMBLY
	GO_MUSCLE_ORGAN_MORPHOGENESIS					GO_CD4_POSITIVE_ALPHA_BETA_T_CELL_ACTIVATION						GO_PYRUVATE_METABOLIC_PROCESS	GO_POSITIVE_REGULATION_OF_PROTEIN_DEACETYLATION
	GO_BLOOD_VESSEL_MORPHOGENESIS					GO_ARTERY_MORPHOGENESIS						GO_STEROL_METABOLIC_PROCESS	GO_PEPTIDYL_TYROSINE_AUTOPHOSPHORYLATION
	GO_REGULATION_OF_URINE_VOLUME					GO_POSITIVE_REGULATION_OF_MOLECULAR_FUNCTION						GO_PEPTIDYL_ASPARAGINE_MODIFICATION	GO_LATERAL_VENTRICLE_DEVELOPMENT
	GO_REGULATION_OF_CYTOKINE_SECRETION_INVOLVED_IN_IMMUNE_RESPONSE					GO_POSITIVE_REGULATION_OF_REGULATED_SECRETORY_PATHWAY						GO_CYTOLYSIS	GO_SMOOTHENED_SIGNALING_PATHWAY
	GO_RESPONSE_TO_INTERLEUKIN_1					GO_SPROUTING_ANGIOGENESIS						GO_2_OXOGLUTARATE_METABOLIC_PROCESS	GO_CELL_MIGRATION_IN_HINDBRAIN
	GO_LIVER_REGENERATION					GO_LYMPHOCYTE_ACTIVATION						GO_TRYPTOPHAN_METABOLIC_PROCESS	GO_EYE_DEVELOPMENT
	GO_REGULATION_OF_REACTIVE_OXYGEN_SPECIES_METABOLIC_PROCESS					GO_PROTEIN_TRIMERIZATION						GO_PURINE_CONTAINING_COMPOUND_CATABOLIC_PROCESS	GO_PROTEIN_DEPHOSPHORYLATION
	GO_NEGATIVE_REGULATION_OF_DEFENSE_RESPONSE					GO_REGULATION_OF_PEPTIDYL_SERINE_PHOSPHORYLATION						GO_REGULATION_OF_LIPOPROTEIN_PARTICLE_CLEARANCE	GO_REGULATION_OF_NEURON_DEATH
	GO_POSITIVE_REGULATION_OF_ALPHA_BETA_T_CELL_PROLIFERATION					GO_PROTEOGLYCAN_METABOLIC_PROCESS						GO_LIPID_OXIDATION	GO_NEGATIVE_REGULATION_OF_STRESS_FIBER_ASSEMBLY
	GO_RESPONSE_TO_ESTROGEN					GO_DEFENSE_RESPONSE_TO_OTHER_ORGANISM						GO_DICARBOXYLIC_ACID_CATABOLIC_PROCESS	GO_REGULATION_OF_CILIUM_ASSEMBLY
	GO_DETOXIFICATION					GO_LEUKOCYTE_PROLIFERATION						GO_NAD_BIOSYNTHETIC_PROCESS	GO_MORPHOGENESIS_OF_A_POLARIZED_EPITHELIUM
	GO_ESTABLISHMENT_OF_PROTEIN_LOCALIZATION_TO_MEMBRANE					GO_ADHERENS_JUNCTION_ASSEMBLY						GO_GENITALIA_DEVELOPMENT	GO_POSITIVE_REGULATION_OF_SPROUTING_ANGIOGENESIS
	GO_REGULATION_OF_PEPTIDASE_ACTIVITY					GO_NEGATIVE_REGULATION_OF_POTASSIUM_ION_TRANSPORT						GO_PROTEIN_IMPORT_INTO_MITOCHONDRIAL_MATRIX	GO_REGULATION_OF_DEVELOPMENT_HETEROCHRONIC
	GO_BROWN_FAT_CELL_DIFFERENTIATION					GO_POSITIVE_REGULATION_OF_INTERLEUKIN_12_PRODUCTION						GO_REGULATION_OF_CATECHOLAMINE_METABOLIC_PROCESS	GO_ESTABLISHMENT_OF_ENDOTHELIAL_BARRIER
	GO_REGULATION_OF_IMMUNE_SYSTEM_PROCESS					GO_REGULATION_OF_T_CELL_APOPTOTIC_PROCESS						GO_UBIQUITIN_DEPENDENT_PROTEIN_CATABOLIC_PROCESS_VIA_THE_MULTIVESICULAR_BODY_SORTING_PATHWAY	GO_NLS_BEARING_PROTEIN_IMPORT_INTO_NUCLEUS
	GO_NEGATIVE_REGULATION_OF_MOLECULAR_FUNCTION					GO_VESICLE_FUSION_TO_PLASMA_MEMBRANE						GO_FATTY_ACID_TRANSPORT	GO_SEMAPHORIN_PLEXIN_SIGNALING_PATHWAY_INVOLVED_IN_NEURON_PROJECTION_GUIDANCE
	GO_REGULATION_OF_LYMPHOCYTE_DIFFERENTIATION					GO_CELLULAR_RESPONSE_TO_INTERFERON_GAMMA						GO_ARACHIDONIC_ACID_METABOLIC_PROCESS	GO_DEVELOPMENTAL_CELL_GROWTH
	GO_REGULATION_OF_BONE_REMODELING					GO_NEGATIVE_REGULATION_OF_BLOOD_CIRCULATION						GO_RESPONSE_TO_NUTRIENT	GO_SPINDLE_ASSEMBLY
	GO_GLUCOCORTICOID_BIOSYNTHETIC_PROCESS					GO_PROTEIN_HETEROTRIMERIZATION						GO_PROSTANOID_METABOLIC_PROCESS	GO_CONVERGENT_EXTENSION
	GO_REGULATION_OF_T_CELL_PROLIFERATION					GO_REGULATION_OF_TRANSCRIPTION_FACTOR_IMPORT_INTO_NUCLEUS						GO_RESPONSE_TO_GONADOTROPIN	GO_REGULATION_OF_PHOSPHOPROTEIN_PHOSPHATASE_ACTIVITY
	GO_NEGATIVE_REGULATION_OF_TRANSFERASE_ACTIVITY					GO_MESENCHYMAL_CELL_DIFFERENTIATION						GO_RESPONSE_TO_COBALT_ION	GO_POSITIVE_REGULATION_OF_CELL_CYCLE_ARREST
	GO_BICELLULAR_TIGHT_JUNCTION_ASSEMBLY					GO_ATRIAL_SEPTUM_MORPHOGENESIS						GO_REACTIVE_OXYGEN_SPECIES_METABOLIC_PROCESS	GO_PROTEIN_LOCALIZATION
	GO_MULTICELLULAR_ORGANISMAL_WATER_HOMEOSTASIS					GO_REGULATION_OF_SMALL_GTPASE_MEDIATED_SIGNAL_TRANSDUCTION						GO_NEUTRAL_AMINO_ACID_TRANSPORT	GO_NUCLEAR_ENVELOPE_ORGANIZATION
	GO_KERATAN_SULFATE_CATABOLIC_PROCESS					GO_REGULATION_OF_INTERLEUKIN_2_BIOSYNTHETIC_PROCESS						GO_POSITIVE_REGULATION_OF_ORGANIC_ACID_TRANSPORT	GO_ASYMMETRIC_PROTEIN_LOCALIZATION
	GO_REGULATION_OF_GRANULOCYTE_CHEMOTAXIS					GO_CELL_DIFFERENTIATION_INVOLVED_IN_KIDNEY_DEVELOPMENT						GO_REGULATION_OF_STRIATED_MUSCLE_CELL_APOPTOTIC_PROCESS	GO_POSITIVE_REGULATION_OF_B_CELL_DIFFERENTIATION
	GO_RESPONSE_TO_OXYGEN_CONTAINING_COMPOUND					GO_MUSCLE_STRUCTURE_DEVELOPMENT						GO_REGULATION_OF_PROTEOLYSIS	GO_ORGANELLE_INHERITANCE
	GO_POSITIVE_REGULATION_OF_PEPTIDASE_ACTIVITY					GO_RESPONSE_TO_INCREASED_OXYGEN_LEVELS						GO_SERINE_FAMILY_AMINO_ACID_METABOLIC_PROCESS	GO_AUTONOMIC_NERVOUS_SYSTEM_DEVELOPMENT
	GO_POSITIVE_REGULATION_OF_T_CELL_CYTOKINE_PRODUCTION					GO_MAINTENANCE_OF_LOCATION_IN_CELL						GO_FEMALE_GENITALIA_DEVELOPMENT	GO_PARAXIAL_MESODERM_DEVELOPMENT
	GO_INTERACTION_WITH_HOST					GO_T_HELPER_1_TYPE_IMMUNE_RESPONSE						GO_ERYTHROSE_4_PHOSPHATE_PHOSPHOENOLPYRUVATE_FAMILY_AMINO_ACID_METABOLIC_PROCESS	GO_COCHLEA_MORPHOGENESIS
	GO_GASTRULATION					GO_POSITIVE_REGULATION_OF_TYPE_2_IMMUNE_RESPONSE						GO_MIDGUT_DEVELOPMENT	GO_MOTILE_CILIUM_ASSEMBLY
	GO_NEGATIVE_REGULATION_OF_VASCULATURE_DEVELOPMENT					GO_RESPONSE_TO_PROSTAGLANDIN						GO_VITAMIN_METABOLIC_PROCESS	GO_EPITHELIAL_TO_MESENCHYMAL_TRANSITION_INVOLVED_IN_ENDOCARDIAL_CUSHION_FORMATION
	GO_POSITIVE_REGULATION_OF_REACTIVE_OXYGEN_SPECIES_METABOLIC_PROCESS					GO_T_CELL_DIFFERENTIATION_INVOLVED_IN_IMMUNE_RESPONSE						GO_NUCLEOTIDE_SUGAR_BIOSYNTHETIC_PROCESS	GO_MATURE_B_CELL_DIFFERENTIATION_INVOLVED_IN_IMMUNE_RESPONSE
	GO_CARBOHYDRATE_TRANSMEMBRANE_TRANSPORT					GO_NEGATIVE_REGULATION_OF_HEART_CONTRACTION						GO_CARBOHYDRATE_DERIVATIVE_TRANSPORT	GO_ADHERENS_JUNCTION_ORGANIZATION
	GO_SULFUR_COMPOUND_TRANSPORT					GO_SUBSTRATE_INDEPENDENT_TELENCEPHALIC_TANGENTIAL_MIGRATION						GO_RESPONSE_TO_ALCOHOL	GO_POSITIVE_REGULATION_OF_OSTEOBLAST_DIFFERENTIATION
	GO_POSITIVE_REGULATION_OF_MAST_CELL_ACTIVATION					GO_MUSCLE_CONTRACTION						GO_POSITIVE_REGULATION_OF_ORGAN_GROWTH	GO_HISTONE_H4_K16_ACETYLATION
	GO_REGULATION_OF_ODONTOGENESIS					GO_REGULATION_OF_ADHERENS_JUNCTION_ORGANIZATION						GO_EPOXYGENASE_P450_PATHWAY	GO_MEMBRANE_ORGANIZATION
	GO_MULTICELLULAR_ORGANISM_METABOLIC_PROCESS					GO_ENZYME_LINKED_RECEPTOR_PROTEIN_SIGNALING_PATHWAY						GO_FATTY_ACID_DERIVATIVE_METABOLIC_PROCESS	GO_REGULATION_OF_CHROMOSOME_ORGANIZATION
	GO_PARTURITION					GO_PROTEIN_KINASE_C_ACTIVATING_G_PROTEIN_COUPLED_RECEPTOR_SIGNALING_PATHWAY						GO_GLYCOSYL_COMPOUND_CATABOLIC_PROCESS	GO_EMBRYONIC_EYE_MORPHOGENESIS
	GO_REGULATION_OF_LIPID_TRANSPORT					GO_REGULATION_OF_DEFENSE_RESPONSE_TO_VIRUS_BY_VIRUS						GO_PROTEIN_TETRAMERIZATION	GO_VISUAL_BEHAVIOR
	GO_REGULATION_OF_REPRODUCTIVE_PROCESS					GO_REGULATION_OF_RECEPTOR_INTERNALIZATION						GO_CELLULAR_RESPONSE_TO_DEXAMETHASONE_STIMULUS	GO_NEGATIVE_REGULATION_OF_TELOMERE_MAINTENANCE
	GO_REGULATION_OF_MEMBRANE_PROTEIN_ECTODOMAIN_PROTEOLYSIS					GO_REGULATION_OF_CALCIUM_ION_TRANSMEMBRANE_TRANSPORT						GO_SINGLE_ORGANISM_CATABOLIC_PROCESS	GO_POSITIVE_REGULATION_OF_TRANSCRIPTION_FROM_RNA_POLYMERASE_II_PROMOTER
	GO_ORGAN_INDUCTION					GO_RESPONSE_TO_BACTERIUM						GO_PROTEIN_IMPORT_INTO_PEROXISOME_MATRIX	GO_RESPONSE_TO_DSRNA
	GO_REGULATION_OF_LYMPHOCYTE_MEDIATED_IMMUNITY					GO_REGULATION_OF_ANTIGEN_PROCESSING_AND_PRESENTATION						GO_CATABOLIC_PROCESS	GO_POSITIVE_REGULATION_OF_ACTIN_FILAMENT_POLYMERIZATION
	GO_TISSUE_REGENERATION					GO_VASOCONSTRICTION						GO_RESPONSE_TO_MISFOLDED_PROTEIN	GO_MATURE_B_CELL_DIFFERENTIATION
	GO_INFLAMMATORY_RESPONSE					GO_POSITIVE_REGULATION_OF_LEUKOCYTE_MIGRATION						GO_TRANSMEMBRANE_TRANSPORT	GO_TUBE_MORPHOGENESIS
	GO_NEGATIVE_REGULATION_OF_ANOIKIS					GO_CALCIUM_ION_IMPORT						GO_DEFENSE_RESPONSE_TO_FUNGUS	GO_REGULATION_OF_EMBRYONIC_DEVELOPMENT
	GO_LACTATE_TRANSMEMBRANE_TRANSPORT					GO_CELL_MATURATION						GO_PENTOSE_METABOLIC_PROCESS	GO_SENSORY_ORGAN_DEVELOPMENT
	GO_RESPONSE_TO_EXTRACELLULAR_STIMULUS					GO_BEHAVIORAL_RESPONSE_TO_PAIN						GO_ALKALOID_METABOLIC_PROCESS	GO_CELL_PROJECTION_ORGANIZATION
	GO_REGULATION_OF_B_CELL_APOPTOTIC_PROCESS					GO_REGULATION_OF_SECRETION						GO_INORGANIC_ION_TRANSMEMBRANE_TRANSPORT	GO_RETROGRADE_TRANSPORT_ENDOSOME_TO_GOLGI
	GO_REGULATION_OF_GLUCOSE_METABOLIC_PROCESS					GO_APOPTOTIC_SIGNALING_PATHWAY						GO_FOLIC_ACID_METABOLIC_PROCESS	GO_NEGATIVE_REGULATION_OF_NEURAL_PRECURSOR_CELL_PROLIFERATION
	GO_POSITIVE_REGULATION_OF_SODIUM_ION_TRANSMEMBRANE_TRANSPORT					GO_REGULATION_OF_HEART_MORPHOGENESIS						GO_GLYCOSYL_COMPOUND_BIOSYNTHETIC_PROCESS	GO_VIRAL_LATENCY
	GO_CELLULAR_RESPONSE_TO_PROSTAGLANDIN_E_STIMULUS					GO_RESPONSE_TO_PAIN						GO_CELLULAR_GLUCURONIDATION	GO_CYTOPLASMIC_SEQUESTERING_OF_PROTEIN
	GO_EXTRINSIC_APOPTOTIC_SIGNALING_PATHWAY_VIA_DEATH_DOMAIN_RECEPTORS					GO_NEGATIVE_REGULATION_OF_CALCIUM_ION_IMPORT						GO_RESPONSE_TO_OXIDATIVE_STRESS	GO_REGULATION_OF_SPINDLE_ASSEMBLY
	GO_FEMALE_SEX_DIFFERENTIATION					GO_BONE_REMODELING						GO_PHOSPHOLIPID_EFFLUX	GO_MICROTUBULE_BASED_MOVEMENT
	GO_POSITIVE_REGULATION_OF_PHAGOCYTOSIS					GO_CHEMOKINE_MEDIATED_SIGNALING_PATHWAY						GO_PYRIDINE_NUCLEOTIDE_BIOSYNTHETIC_PROCESS	GO_SENSORY_ORGAN_MORPHOGENESIS
	GO_NIK_NF_KAPPAB_SIGNALING					GO_NEGATIVE_REGULATION_OF_LEUKOCYTE_MIGRATION						GO_SIGNAL_PEPTIDE_PROCESSING	GO_MAINTENANCE_OF_PROTEIN_LOCATION_IN_NUCLEUS
	GO_MAMMARY_GLAND_DEVELOPMENT					GO_REGULATION_OF_PROTEIN_SECRETION						GO_SODIUM_ION_TRANSPORT	GO_REGULATION_OF_PROTEIN_LOCALIZATION_TO_NUCLEUS
	GO_REGULATION_OF_CD4_POSITIVE_ALPHA_BETA_T_CELL_ACTIVATION					GO_REGULATION_OF_PEPTIDYL_TYROSINE_PHOSPHORYLATION						GO_APOPTOTIC_MITOCHONDRIAL_CHANGES	GO_NUCLEUS_ORGANIZATION
	GO_REGULATION_OF_GLYCOGEN_METABOLIC_PROCESS					GO_REGULATION_OF_NATURAL_KILLER_CELL_ACTIVATION						GO_PROTEIN_EXIT_FROM_ENDOPLASMIC_RETICULUM	GO_STEM_CELL_DIFFERENTIATION
	GO_ENDODERM_DEVELOPMENT					GO_NEGATIVE_REGULATION_OF_CYTOKINE_BIOSYNTHETIC_PROCESS						GO_POSITIVE_REGULATION_OF_TRIGLYCERIDE_METABOLIC_PROCESS	GO_PROTEIN_COMPLEX_LOCALIZATION
	GO_VESICLE_COATING					GO_B_CELL_ACTIVATION						GO_DOPAMINE_TRANSPORT	GO_NEGATIVE_REGULATION_OF_GTPASE_ACTIVITY
	GO_REGULATION_OF_LIPOPOLYSACCHARIDE_MEDIATED_SIGNALING_PATHWAY					GO_NEGATIVE_REGULATION_OF_INTERFERON_GAMMA_PRODUCTION						GO_POSITIVE_REGULATION_OF_GLUCONEOGENESIS	GO_NEURON_DIFFERENTIATION
	GO_WATER_HOMEOSTASIS					GO_NEGATIVE_REGULATION_OF_NF_KAPPAB_TRANSCRIPTION_FACTOR_ACTIVITY						GO_BILE_ACID_METABOLIC_PROCESS	GO_POSITIVE_REGULATION_OF_INTERLEUKIN_2_PRODUCTION
	GO_VIRAL_LIFE_CYCLE					GO_REGULATION_OF_PEPTIDE_TRANSPORT						GO_REGULATION_OF_CELLULAR_AMINO_ACID_METABOLIC_PROCESS	GO_GOLGI_LOCALIZATION
	GO_REGULATION_OF_CYTOKINE_SECRETION					GO_POSITIVE_REGULATION_OF_ION_TRANSPORT						GO_ALCOHOL_BIOSYNTHETIC_PROCESS	GO_REGULATION_OF_CELL_PROJECTION_ASSEMBLY
	GO_POSITIVE_REGULATION_OF_IMMUNOGLOBULIN_PRODUCTION					GO_NEGATIVE_REGULATION_OF_INTERLEUKIN_10_PRODUCTION						GO_ADIPOSE_TISSUE_DEVELOPMENT	GO_REGULATION_OF_TELOMERE_CAPPING
	GO_REGULATION_OF_REGULATORY_T_CELL_DIFFERENTIATION					GO_REGULATION_OF_FEMALE_GONAD_DEVELOPMENT						GO_PYRIDINE_CONTAINING_COMPOUND_BIOSYNTHETIC_PROCESS	GO_GOLGI_VESICLE_TRANSPORT
	GO_NEGATIVE_REGULATION_OF_INFLAMMATORY_RESPONSE					GO_REGULATION_OF_THYMOCYTE_APOPTOTIC_PROCESS						GO_ISOPRENOID_METABOLIC_PROCESS	GO_RESPONSE_TO_X_RAY
	GO_INTESTINAL_EPITHELIAL_CELL_DIFFERENTIATION					GO_MYELOID_LEUKOCYTE_ACTIVATION						GO_PROTEIN_AUTOPROCESSING	GO_NEURAL_TUBE_FORMATION
	GO_MEMBRANE_PROTEIN_INTRACELLULAR_DOMAIN_PROTEOLYSIS					GO_ERBB_SIGNALING_PATHWAY						GO_POLYOL_BIOSYNTHETIC_PROCESS	GO_SEMAPHORIN_PLEXIN_SIGNALING_PATHWAY
	GO_REGULATION_OF_HORMONE_BIOSYNTHETIC_PROCESS					GO_EMBRYONIC_ORGAN_MORPHOGENESIS						GO_RESPONSE_TO_STARVATION	GO_POSITIVE_REGULATION_OF_DEVELOPMENTAL_PROCESS
	GO_TROPHOBLAST_GIANT_CELL_DIFFERENTIATION					GO_CYTOSOLIC_CALCIUM_ION_TRANSPORT						GO_REGULATION_OF_GLUCONEOGENESIS	GO_REGULATION_OF_OXIDATIVE_STRESS_INDUCED_NEURON_DEATH
	GO_TUMOR_NECROSIS_FACTOR_MEDIATED_SIGNALING_PATHWAY					GO_PHOSPHOLIPID_SCRAMBLING						GO_HORMONE_METABOLIC_PROCESS	GO_REGULATION_OF_PROTEIN_MODIFICATION_PROCESS
	GO_DEFENSE_RESPONSE_TO_GRAM_NEGATIVE_BACTERIUM					GO_NEGATIVE_REGULATION_OF_SPROUTING_ANGIOGENESIS						GO_PRIMARY_ALCOHOL_METABOLIC_PROCESS	GO_CELL_MORPHOGENESIS_INVOLVED_IN_NEURON_DIFFERENTIATION
	GO_REGULATION_OF_CHRONIC_INFLAMMATORY_RESPONSE					GO_MAINTENANCE_OF_LOCATION						GO_COFACTOR_BIOSYNTHETIC_PROCESS	GO_NEGATIVE_REGULATION_OF_CHROMATIN_MODIFICATION
	GO_REGULATION_OF_T_CELL_DIFFERENTIATION					GO_NEPHRON_EPITHELIUM_DEVELOPMENT						GO_LYSINE_METABOLIC_PROCESS	GO_NEGATIVE_REGULATION_OF_PEPTIDYL_SERINE_PHOSPHORYLATION
	GO_ADAPTIVE_IMMUNE_RESPONSE					GO_NEGATIVE_REGULATION_OF_RECEPTOR_ACTIVITY						GO_POSITIVE_REGULATION_OF_STEROID_METABOLIC_PROCESS	GO_POSITIVE_REGULATION_OF_CELL_DEVELOPMENT
	GO_POSITIVE_REGULATION_OF_RESPONSE_TO_TUMOR_CELL					GO_REGULATION_OF_NITRIC_OXIDE_SYNTHASE_BIOSYNTHETIC_PROCESS						GO_OLIGOSACCHARIDE_LIPID_INTERMEDIATE_BIOSYNTHETIC_PROCESS	GO_TRANSMEMBRANE_RECEPTOR_PROTEIN_TYROSINE_KINASE_SIGNALING_PATHWAY
	GO_REGULATION_OF_NF_KAPPAB_IMPORT_INTO_NUCLEUS					GO_POSITIVE_REGULATION_OF_CALCIUM_ION_TRANSMEMBRANE_TRANSPORT						GO_REGULATION_OF_GONADOTROPIN_SECRETION	GO_REGULATION_OF_MICROTUBULE_POLYMERIZATION_OR_DEPOLYMERIZATION
	GO_POSITIVE_REGULATION_OF_TISSUE_REMODELING					GO_NEGATIVE_REGULATION_OF_EPITHELIAL_CELL_MIGRATION						GO_NUCLEOTIDE_SALVAGE	GO_REGULATION_OF_DNA_REPLICATION
	GO_RETINAL_METABOLIC_PROCESS					GO_POSITIVE_REGULATION_OF_SMOOTH_MUSCLE_CONTRACTION						GO_ALCOHOL_CATABOLIC_PROCESS	GO_C_TERMINAL_PROTEIN_AMINO_ACID_MODIFICATION
	GO_NEGATIVE_REGULATION_OF_CELL_DEATH					GO_POSITIVE_REGULATION_OF_PROTEIN_SECRETION						GO_CELLULAR_METABOLIC_COMPOUND_SALVAGE	GO_REGULATION_OF_ORGANELLE_ASSEMBLY
	GO_POSITIVE_REGULATION_OF_T_HELPER_CELL_DIFFERENTIATION					GO_POSITIVE_REGULATION_OF_CYTOSKELETON_ORGANIZATION						GO_ESTROGEN_METABOLIC_PROCESS	GO_NEGATIVE_REGULATION_OF_DNA_METABOLIC_PROCESS
	GO_NEGATIVE_REGULATION_OF_HUMORAL_IMMUNE_RESPONSE					GO_RESPONSE_TO_KETONE						GO_IRON_ION_HOMEOSTASIS	GO_SKELETAL_MUSCLE_CELL_DIFFERENTIATION
	GO_APOPTOTIC_PROCESS_INVOLVED_IN_DEVELOPMENT					GO_NEGATIVE_REGULATION_OF_PROTEIN_KINASE_B_SIGNALING						GO_SYNAPSIS	GO_CELLULAR_RESPONSE_TO_GLUCOSE_STARVATION
	GO_RETINOIC_ACID_METABOLIC_PROCESS					GO_POSITIVE_REGULATION_OF_TOLL_LIKE_RECEPTOR_SIGNALING_PATHWAY						GO_RESPONSE_TO_IRON_ION	GO_CEREBRAL_CORTEX_CELL_MIGRATION
	GO_INTRINSIC_APOPTOTIC_SIGNALING_PATHWAY					GO_REGULATION_OF_ENDOTHELIAL_CELL_MIGRATION						GO_PYRIMIDINE_CONTAINING_COMPOUND_BIOSYNTHETIC_PROCESS	GO_CELLULAR_RESPONSE_TO_OSMOTIC_STRESS
	GO_SODIUM_ION_HOMEOSTASIS					GO_POSITIVE_REGULATION_OF_PHOSPHOPROTEIN_PHOSPHATASE_ACTIVITY						GO_AUDITORY_RECEPTOR_CELL_MORPHOGENESIS	GO_CARDIAC_CHAMBER_FORMATION
	GO_T_CELL_RECEPTOR_SIGNALING_PATHWAY					GO_EMBRYONIC_DIGESTIVE_TRACT_DEVELOPMENT						GO_MITOCHONDRIAL_ELECTRON_TRANSPORT_CYTOCHROME_C_TO_OXYGEN	GO_POSITIVE_REGULATION_OF_JUN_KINASE_ACTIVITY
	GO_NATURAL_KILLER_CELL_MEDIATED_IMMUNITY					GO_REGULATION_OF_TRANSMEMBRANE_RECEPTOR_PROTEIN_SERINE_THREONINE_KINASE_SIGNALING_PATHWAY						GO_RESPONSE_TO_TOPOLOGICALLY_INCORRECT_PROTEIN	GO_REGULATION_OF_EXTENT_OF_CELL_GROWTH
	GO_NEGATIVE_REGULATION_OF_LYMPHOCYTE_APOPTOTIC_PROCESS					GO_CELLULAR_RESPONSE_TO_ORGANIC_SUBSTANCE						GO_GLYCOSIDE_METABOLIC_PROCESS	GO_ACTIN_FILAMENT_ORGANIZATION
	GO_OOCYTE_DIFFERENTIATION					GO_OVULATION_CYCLE_PROCESS						GO_HYDROGEN_ION_TRANSMEMBRANE_TRANSPORT	GO_GMP_METABOLIC_PROCESS
	GO_POSITIVE_REGULATION_OF_ENDOPLASMIC_RETICULUM_UNFOLDED_PROTEIN_RESPONSE					GO_POSITIVE_REGULATION_OF_CELL_ADHESION						GO_POSITIVE_REGULATION_OF_ANION_TRANSPORT	GO_REGULATION_OF_LEUKOCYTE_DEGRANULATION
	GO_ANDROGEN_METABOLIC_PROCESS					GO_PROTEIN_O_LINKED_FUCOSYLATION						GO_MISFOLDED_OR_INCOMPLETELY_SYNTHESIZED_PROTEIN_CATABOLIC_PROCESS	GO_CYTOKINESIS
	GO_NEGATIVE_REGULATION_OF_EPIDERMIS_DEVELOPMENT					GO_ENDOCRINE_PANCREAS_DEVELOPMENT						GO_THYROID_HORMONE_GENERATION	GO_NEURON_PROJECTION_GUIDANCE
	GO_NEGATIVE_REGULATION_OF_T_CELL_PROLIFERATION					GO_REGULATION_OF_INTERLEUKIN_8_PRODUCTION						GO_REGULATION_OF_RESPONSE_TO_REACTIVE_OXYGEN_SPECIES	GO_PROTEIN_PALMITOYLATION
	GO_REGULATION_OF_T_CELL_CYTOKINE_PRODUCTION					GO_POSITIVE_REGULATION_OF_PHOSPHOLIPID_METABOLIC_PROCESS						GO_POSITIVE_REGULATION_OF_TRANSCRIPTION_FROM_RNA_POLYMERASE_II_PROMOTER_IN_RESPONSE_TO_ENDOPLASMIC_RETICULUM_STRESS	GO_REGULATION_OF_PROTEIN_SERINE_THREONINE_KINASE_ACTIVITY
	GO_REGULATION_OF_CHEMOKINE_BIOSYNTHETIC_PROCESS					GO_REGULATION_OF_ENDOCRINE_PROCESS						GO_PROGESTERONE_METABOLIC_PROCESS	GO_ESTABLISHMENT_OR_MAINTENANCE_OF_BIPOLAR_CELL_POLARITY
	GO_MUSCLE_ATROPHY					GO_RESPONSE_TO_OXYGEN_LEVELS						GO_RESPONSE_TO_LEPTIN	GO_POSITIVE_REGULATION_OF_PROTEIN_EXPORT_FROM_NUCLEUS
	GO_NEGATIVE_REGULATION_OF_CANONICAL_WNT_SIGNALING_PATHWAY					GO_POSITIVE_REGULATION_OF_IMMUNE_SYSTEM_PROCESS						GO_NEUROPEPTIDE_SIGNALING_PATHWAY	GO_BONE_RESORPTION
	GO_DIGESTIVE_SYSTEM_PROCESS					GO_CELL_COMMUNICATION_INVOLVED_IN_CARDIAC_CONDUCTION						GO_AMP_METABOLIC_PROCESS	GO_GANGLION_DEVELOPMENT
	GO_ANTIGEN_PROCESSING_AND_PRESENTATION_OF_EXOGENOUS_PEPTIDE_ANTIGEN_VIA_MHC_CLASS_I					GO_POSITIVE_REGULATION_OF_CALCIUM_ION_TRANSMEMBRANE_TRANSPORTER_ACTIVITY						GO_NEGATIVE_REGULATION_OF_MITOCHONDRION_ORGANIZATION	GO_DEVELOPMENTAL_GROWTH_INVOLVED_IN_MORPHOGENESIS
	GO_NEGATIVE_REGULATION_OF_CATALYTIC_ACTIVITY					GO_REGULATION_OF_RECEPTOR_MEDIATED_ENDOCYTOSIS						GO_CELLULAR_RESPONSE_TO_GONADOTROPIN_STIMULUS	GO_REGULATION_OF_HISTONE_H4_ACETYLATION
	GO_CARDIAC_MUSCLE_TISSUE_DEVELOPMENT					GO_POSITIVE_REGULATION_OF_LYMPHOCYTE_MEDIATED_IMMUNITY						GO_NEGATIVE_REGULATION_OF_FATTY_ACID_METABOLIC_PROCESS	GO_REGULATION_OF_RECEPTOR_RECYCLING
	GO_LEUKOCYTE_APOPTOTIC_PROCESS					GO_POSITIVE_REGULATION_OF_BIOMINERAL_TISSUE_DEVELOPMENT						GO_RESPONSE_TO_ACTIVITY	GO_REGULATION_OF_INTERLEUKIN_2_PRODUCTION
	GO_POSITIVE_REGULATION_OF_CYTOKINE_SECRETION					GO_RESPONSE_TO_TRANSFORMING_GROWTH_FACTOR_BETA						GO_STEROID_CATABOLIC_PROCESS	GO_REGULATION_OF_PROTEIN_COMPLEX_DISASSEMBLY
	GO_NEGATIVE_REGULATION_OF_CYSTEINE_TYPE_ENDOPEPTIDASE_ACTIVITY					GO_REGULATION_OF_RAC_PROTEIN_SIGNAL_TRANSDUCTION						GO_ACUTE_PHASE_RESPONSE	GO_REGULATION_OF_PRI_MIRNA_TRANSCRIPTION_FROM_RNA_POLYMERASE_II_PROMOTER
	GO_EMBRYONIC_SKELETAL_JOINT_DEVELOPMENT					GO_PARENTAL_BEHAVIOR						GO_NEGATIVE_REGULATION_OF_PEPTIDASE_ACTIVITY	GO_ACTIN_CYTOSKELETON_REORGANIZATION
	GO_RESPONSE_TO_CARBOHYDRATE					GO_REGULATION_OF_TRANSFORMING_GROWTH_FACTOR_BETA_PRODUCTION						GO_FATTY_ACID_ELONGATION	GO_REGULATION_OF_UBIQUITIN_PROTEIN_LIGASE_ACTIVITY
	GO_REGULATION_OF_TUMOR_NECROSIS_FACTOR_BIOSYNTHETIC_PROCESS					GO_TISSUE_MIGRATION						GO_QUINONE_METABOLIC_PROCESS	GO_ESTABLISHMENT_OR_MAINTENANCE_OF_CELL_POLARITY
	GO_REGULATION_OF_PROTEIN_MATURATION					GO_POSITIVE_REGULATION_OF_MAST_CELL_ACTIVATION_INVOLVED_IN_IMMUNE_RESPONSE						GO_PIGMENT_METABOLIC_PROCESS	GO_IMMUNE_RESPONSE_REGULATING_CELL_SURFACE_RECEPTOR_SIGNALING_PATHWAY
	GO_RESPONSE_TO_LIPID					GO_POSITIVE_REGULATION_OF_PHOSPHORUS_METABOLIC_PROCESS						GO_NUCLEOBASE_BIOSYNTHETIC_PROCESS	GO_VESICLE_DOCKING
	GO_POSITIVE_REGULATION_OF_GLYCOPROTEIN_METABOLIC_PROCESS					GO_PLATELET_MORPHOGENESIS						GO_FRUCTOSE_METABOLIC_PROCESS	GO_CEREBRAL_CORTEX_RADIALLY_ORIENTED_CELL_MIGRATION
	GO_FATTY_ACID_METABOLIC_PROCESS					GO_NEGATIVE_REGULATION_OF_HEMOPOIESIS						GO_REGULATION_OF_FATTY_ACID_BETA_OXIDATION	GO_LYMPH_VESSEL_DEVELOPMENT
	GO_ACTIVATION_OF_IMMUNE_RESPONSE					GO_REGULATION_OF_MUSCLE_CELL_DIFFERENTIATION						GO_AMINE_BIOSYNTHETIC_PROCESS	GO_POSITIVE_REGULATION_OF_EXTRINSIC_APOPTOTIC_SIGNALING_PATHWAY_VIA_DEATH_DOMAIN_RECEPTORS
	GO_POSITIVE_REGULATION_OF_PROTEIN_METABOLIC_PROCESS					GO_REGULATION_OF_CHEMOKINE_SECRETION							GO_POSITIVE_REGULATION_OF_CELL_DIFFERENTIATION
	GO_NEGATIVE_REGULATION_OF_CYTOKINE_SECRETION					GO_TRABECULA_MORPHOGENESIS							GO_POSITIVE_REGULATION_OF_ERBB_SIGNALING_PATHWAY
	GO_REGULATION_OF_CYSTEINE_TYPE_ENDOPEPTIDASE_ACTIVITY_INVOLVED_IN_APOPTOTIC_SIGNALING_PATHWAY					GO_REGULATION_OF_CALCIUM_ION_IMPORT							GO_ESTABLISHMENT_OF_MITOTIC_SPINDLE_LOCALIZATION
	GO_NATURAL_KILLER_CELL_ACTIVATION					GO_HEPARAN_SULFATE_PROTEOGLYCAN_METABOLIC_PROCESS							GO_RETINA_DEVELOPMENT_IN_CAMERA_TYPE_EYE
	GO_EPIDERMIS_DEVELOPMENT					GO_INTESTINAL_EPITHELIAL_CELL_DEVELOPMENT							GO_REGULATION_OF_POSTTRANSCRIPTIONAL_GENE_SILENCING
	GO_REGULATION_OF_GASTRULATION					GO_REGULATION_OF_METAL_ION_TRANSPORT							GO_POST_ANAL_TAIL_MORPHOGENESIS
	GO_POSITIVE_REGULATION_OF_INNATE_IMMUNE_RESPONSE					GO_POSITIVE_REGULATION_OF_T_HELPER_1_TYPE_IMMUNE_RESPONSE							GO_NEURON_DEATH
	GO_CELLULAR_RESPONSE_TO_NUTRIENT					GO_REGULATION_OF_CELL_MIGRATION_INVOLVED_IN_SPROUTING_ANGIOGENESIS							GO_POSITIVE_REGULATION_OF_AUTOPHAGY
	GO_RESPONSE_TO_VITAMIN_A					GO_ORGANELLE_MEMBRANE_FUSION							GO_SIGNAL_TRANSDUCTION_BY_PROTEIN_PHOSPHORYLATION
	GO_POSITIVE_REGULATION_OF_IMMUNOGLOBULIN_SECRETION					GO_REGULATION_OF_ERK1_AND_ERK2_CASCADE							GO_POSITIVE_REGULATION_OF_ACTIN_FILAMENT_BUNDLE_ASSEMBLY
	GO_LIPID_METABOLIC_PROCESS					GO_REGULATION_OF_T_CELL_MEDIATED_CYTOTOXICITY							GO_INOSITOL_PHOSPHATE_MEDIATED_SIGNALING
	GO_NEGATIVE_REGULATION_OF_CARBOHYDRATE_METABOLIC_PROCESS					GO_POSITIVE_REGULATION_OF_CELL_JUNCTION_ASSEMBLY							GO_ANDROGEN_RECEPTOR_SIGNALING_PATHWAY
	GO_KERATAN_SULFATE_BIOSYNTHETIC_PROCESS					GO_HEART_MORPHOGENESIS							GO_REGULATION_OF_SPROUTING_ANGIOGENESIS
	GO_POSITIVE_REGULATION_OF_LIPID_CATABOLIC_PROCESS					GO_RAS_PROTEIN_SIGNAL_TRANSDUCTION							GO_CELLULAR_MACROMOLECULE_LOCALIZATION
	GO_POSITIVE_REGULATION_OF_TYROSINE_PHOSPHORYLATION_OF_STAT3_PROTEIN					GO_REGULATION_OF_HORMONE_SECRETION							GO_POSITIVE_REGULATION_OF_RESPONSE_TO_DNA_DAMAGE_STIMULUS
	GO_POSITIVE_REGULATION_OF_RESPONSE_TO_WOUNDING					GO_REGULATION_OF_CALCIUM_ION_TRANSPORT							GO_NEGATIVE_REGULATION_OF_CALCIUM_MEDIATED_SIGNALING
	GO_STEROID_METABOLIC_PROCESS					GO_REGULATION_OF_LIPID_KINASE_ACTIVITY							GO_PATTERN_SPECIFICATION_PROCESS
	GO_REGULATION_OF_ANION_TRANSMEMBRANE_TRANSPORT					GO_POSITIVE_REGULATION_OF_OSTEOCLAST_DIFFERENTIATION							GO_CELL_SURFACE_RECEPTOR_SIGNALING_PATHWAY_INVOLVED_IN_HEART_DEVELOPMENT
	GO_NEGATIVE_REGULATION_OF_RESPONSE_TO_CYTOKINE_STIMULUS					GO_LYSOSOME_LOCALIZATION							GO_VENTRICULAR_TRABECULA_MYOCARDIUM_MORPHOGENESIS
	GO_DRUG_METABOLIC_PROCESS					GO_REGULATION_OF_FIBROBLAST_PROLIFERATION							GO_REGULATION_OF_CELL_SHAPE
	GO_CELLULAR_RESPONSE_TO_CYTOKINE_STIMULUS					GO_CELL_AGGREGATION							GO_POSITIVE_REGULATION_OF_TRANSCRIPTION_FROM_RNA_POLYMERASE_II_PROMOTER_INVOLVED_IN_CELLULAR_RESPONSE_TO_CHEMICAL_STIMULUS
	GO_FAT_CELL_DIFFERENTIATION					GO_REGULATION_OF_SYNCYTIUM_FORMATION_BY_PLASMA_MEMBRANE_FUSION							GO_POSITIVE_REGULATION_OF_LAMELLIPODIUM_ORGANIZATION
	GO_RESPONSE_TO_ABIOTIC_STIMULUS					GO_POSITIVE_REGULATION_OF_EXTRINSIC_APOPTOTIC_SIGNALING_PATHWAY_IN_ABSENCE_OF_LIGAND							GO_ORGANELLE_LOCALIZATION
	GO_AMELOGENESIS					GO_RESPONSE_TO_PROTOZOAN							GO_VENOUS_BLOOD_VESSEL_DEVELOPMENT
[truncated: 941 more rows]
