# Supplementary material for: Characterization of ROS Metabolic Equilibrium Reclassifies Pan-Cancer Samples and Guides Pathway Targeting Therapy
Source: Front Oncol. 2020 Oct 20;10:581197. doi: 10.3389/fonc.2020.581197 (PMC7606976; doi:10.3389/fonc.2020.581197)
Supplement: Supplementary file 9 [file Data_Sheet_9.XLSX]

## Sheet: 相关性
Table S9 Correlations between AUC of GDSC drugs and ROS Indexes
DRUG	TARGET	TARGET_PATHWAY	INDEX I	INDEX II	INDEX III	INDEX IV	INDEX V
列1	列2	列3	列4	列5	列6	列7	列8
(5Z)-7-Oxozeaenol	TAK1	Other, kinases	0.231881	0.0594263	0.0154857	0.121642	0.111695
5-Fluorouracil	Antimetabolite (DNA & RNA)	Other	-0.181399	-0.257413	-0.0299672	-0.198799	0.243843
A-443654	AKT1, AKT2, AKT3	PI3K/MTOR signaling	0.037872	-0.054528	-0.164473	-0.114612	-0.00387277
A-770041	LCK, FYN	Other, kinases	0.192244	-0.00500403	-0.191803	-0.0386453	0.0430641
Afatinib	ERBB2, EGFR	EGFR signaling	0.0593919	-0.000305147	-0.207624	-0.00608419	-0.0288738
AICA Ribonucleotide	AMPK agonist	Metabolism	-0.119686	-0.251816	-0.0258291	-0.172782	0.126765
AKT inhibitor VIII	AKT1, AKT2, AKT3	PI3K/MTOR signaling	-0.166793	-0.165835	-0.00181216	-0.167441	0.0456283
Alectinib	ALK	RTK signaling	-0.0799391	-0.0644329	-0.0119189	-0.021822	0.0376349
Amuvatinib	KIT, PDGFRA, FLT3	Other, kinases	-0.130856	-0.0966485	0.0883559	-0.0391205	0.0703736
AR-42	HDAC1	Chromatin histone acetylation	-0.190985	-0.253628	0.0857457	-0.179485	0.174417
AS601245	JNK1, JNK2, JNK2	JNK and p38 signaling	0.111486	0.075915	-0.189303	-0.0473702	-0.00120644
AS605240	PI3Kgamma	PI3K/MTOR signaling	0.00340418	-0.107453	-0.0261231	-0.0386606	0.132237
AT-7519	CDK1, CDK2, CDK4, CDK6, CDK9	Cell cycle	-0.23388	-0.310529	0.017235	-0.239814	0.225488
Avagacestat	Amyloid beta20, Amyloid beta40	Other	0.0886951	0.0887497	-0.0669376	0.0463189	-0.00472936
Axitinib	PDGFR, KIT, VEGFR	RTK signaling	-0.0281424	-0.0894504	0.0292077	-0.016814	-0.0205482
AZ628	BRAF	ERK MAPK signaling	0.227386	0.0767944	-0.108553	0.0734338	0.0279202
AZD6482	PI3Kbeta	PI3K/MTOR signaling	0.111337	0.0929895	-0.05155	-0.025404	0.00743823
AZD7762	CHEK1, CHEK2	Cell cycle	0.0379575	-0.177282	-0.0337568	-0.0622797	0.11583
AZD8055	MTORC1, MTORC2	PI3K/MTOR signaling	-0.0308198	-0.162382	0.0312672	-0.093726	0.14487
BAY-61-3606	SYK	Other, kinases	-0.0350975	-0.14612	-0.0748031	-0.159196	0.137465
Belinostat	HDAC1	Chromatin histone acetylation	-0.160984	-0.227193	0.0529648	-0.170359	0.173962
Bexarotene	Retinioic X receptor (RXR) agonist	Other	0.0733522	0.0656477	-0.107608	-0.0429756	-0.0186006
BI-2536	PLK1, PLK2, PLK3	Cell cycle	0.0455559	-0.0824399	-0.155456	-0.106903	0.042546
Bicalutamide	AR	Hormone-related	0.0839389	0.0964609	-0.0799419	0.0182704	-0.0446355
BIX02189	MEK5, ERK5	ERK MAPK signaling	-0.099301	-0.254999	0.0221573	-0.180159	0.166132
Bleomycin	dsDNA break induction	DNA replication	0.127595	0.0296252	-0.163385	-0.0167002	0.0793735
Bleomycin (50 uM)	dsDNA break induction	DNA replication	0.313395	0.177643	-0.182072	0.0974291	0.00540088
BMS-345541	IKK1, IKK2	Other, kinases	-0.21444	-0.303088	0.0668669	-0.169735	0.14222
BMS-509744	ITK	Other	0.261896	0.175736	-0.110389	0.0816231	-0.0294505
BMS-536924	IGF1R, IR	IGFR signaling	0.0455611	0.0141886	-0.0508926	0.020812	0.0460877
BMS-754807	IGF1R, IR	IGFR signaling	0.0380529	0.105684	-0.073129	0.0141668	-0.00766101
Bortezomib	Proteasome	Protein stability and degradation	0.324578	0.11492	-0.0349842	0.139621	0.024127
Bosutinib	SRC, ABL, TEC	Other, kinases	0.126993	-0.0890531	-0.116208	-0.000416345	0.0801705
Bryostatin 1	PKC	Other, kinases	0.117804	0.139542	-0.0582196	0.0743367	-0.0823028
BX795	TBK1, PDK1 (PDPK1), IKK, AURKB, AURKC	Other	0.0739816	-0.0344743	-0.0503382	-0.0720938	0.0647885
BX-912	PDK1 (PDPK1)	PI3K/MTOR signaling	-0.201781	-0.293205	0.0823431	-0.204728	0.16777
Cabozantinib	VEGFR, MET, RET, KIT, FLT1, FLT3, FLT4, TIE2,AXL	Other, kinases	-0.0225144	-0.0729674	-0.0626154	-0.13172	0.0614766
CAY10603	HDAC1, HDAC6	Chromatin histone acetylation	-0.152777	-0.239961	0.0883837	-0.174716	0.173436
CCT007093	PPM1D	Other	0.0734962	0.0626189	-0.0420096	0.0618565	-0.0862271
CCT-018159	HSP90	Protein stability and degradation	0.122375	0.0271314	-0.133585	-0.00229013	0.00572227
Cetuximab	EGFR	EGFR signaling	0.124172	0.0896683	-0.16856	0.0642882	-0.067274
CGP-082996	CDK4	Cell cycle	0.205418	0.0366804	-0.110192	0.0330919	-0.0268494
CGP-60474	CDK1,CDK2,CDK5,CDK7,CDK9, PKC	Cell cycle	0.179381	0.0107958	-0.183569	-0.0417859	0.0870816
CHIR-99021	GSK3A, GSK3B	WNT signaling	0.218218	0.197598	-0.0369676	0.0773378	0.000241957
CI-1040	MEK1, MEK2	ERK MAPK signaling	0.216753	0.0665439	-0.133968	0.115297	0.11584
Cisplatin	DNA crosslinker	DNA replication	0.146466	0.0658403	-0.00892478	0.0942338	0.0215425
CMK	RSK2	ERK MAPK signaling	0.170838	-0.021689	-0.0506629	0.00974255	0.0552917
CP466722	ATM	Genome integrity	-0.147099	-0.244241	0.022602	-0.200372	0.157006
CP724714	ERBB2	EGFR signaling	-0.0927684	-0.0279412	-0.0708778	-0.0626904	-0.0307546
Crizotinib	MET, ALK, ROS1	RTK signaling	0.0353342	0.0335513	-0.0374081	0.035915	-0.0278619
CUDC-101	HDAC1-10, EGFR, ERBB2	Other	-0.170616	-0.28033	0.0235361	-0.206682	0.192388
CX-5461	RNA Polymerase 1	Other	-0.115806	-0.249173	0.0350221	-0.162918	0.127401
Cyclopamine	SMO	Other	0.0564303	-0.109831	-0.0773253	-0.0684595	0.0619195
Cytarabine	Antimetabolite	DNA replication	0.127675	0.0195264	-0.0837032	-0.0195461	0.0125544
Dabrafenib	BRAF	ERK MAPK signaling	0.214484	0.0969236	0.106123	0.204413	0.0715061
Dacinostat	HDAC1	Chromatin histone acetylation	-0.139179	-0.234081	-0.00204852	-0.158296	0.154952
Dactolisib	PI3K (Class 1), MTORC1, MTORC2	PI3K/MTOR signaling	0.197483	0.115605	-0.0554796	0.033216	0.0211126
Daporinad	NAMPT	Metabolism	-0.153924	-0.275426	0.166709	-0.0985331	0.127678
Dasatinib	ABL, SRC, Ephrins, PDGFR, KIT	Other	0.325222	0.121235	-0.23555	0.0351717	-0.0275634
DMOG	HIF-PH	Metabolism	0.0804245	-0.0667056	-0.101545	-0.0766031	0.0655255
Docetaxel	Microtubule stabiliser	Mitosis	0.322189	0.211742	-0.166289	0.159373	-0.0996234
Doramapimod	p38, JNK2	JNK and p38 signaling	0.141767	0.110574	-0.0552813	0.0789197	-0.0556434
Doxorubicin	Anthracycline	DNA replication	0.0395729	-0.0484938	-0.128158	-0.0800493	0.111917
EHT-1864	RAC1, RAC2, RAC3	Cytoskeleton	-0.0325187	-0.0171195	0.0705415	0.0568096	-0.0957693
Elesclomol	HSP90	Protein stability and degradation	0.230546	0.142815	-0.0400946	0.123918	-0.0866629
Embelin	XIAP	Apoptosis regulation	0.150492	0.0340708	-0.0650239	0.0376578	0.00858087
Entinostat	HDAC1, HDAC3	Chromatin histone acetylation	-0.093403	-0.166207	0.0149647	-0.102461	0.0462341
Enzastaurin	PKCB	Other, kinases	-0.065374	-0.101833	-0.102503	-0.148949	0.111389
Epothilone B	Microtubule stabiliser	Mitosis	0.122119	0.0435102	-0.185452	-0.0194384	0.0481464
Erlotinib	EGFR	EGFR signaling	0.185186	0.121096	-0.19954	0.0962108	-0.10771
Etoposide	TOP2	DNA replication	-0.0211081	-0.107976	-0.0450154	-0.0830533	0.105271
Fedratinib	JAK2	Other, kinases	-0.161301	-0.268382	0.0222677	-0.21753	0.204024
FH535	PPARgamma, PPARdelta	WNT signaling	0.150803	0.122344	-0.0158544	0.149829	-0.12011
FMK	RSK	Other, kinases	-0.00385439	-0.08287	-0.054678	-0.112692	0.0585705
Foretinib	MET, KDR, TIE2, VEGFR3/FLT4, RON, PDGFR, FGFR1, EGFR	RTK signaling	-0.00195853	-0.101289	-0.017192	-0.0852065	0.112243
FR-180204	ERK1, ERK2	ERK MAPK signaling	-0.0244367	-0.0731056	-0.0525759	-0.0901182	0.0614839
FTI-277	Farnesyl-transferase (FNTA)	Other	0.212717	0.156856	-0.13203	0.0490174	-0.0173296
Gefitinib	EGFR	EGFR signaling	0.114004	-0.0337404	-0.18803	0.0470309	0.00314061
Gemcitabine	Pyrimidine antimetabolite	DNA replication	0.068066	-0.0119181	-0.0914628	-0.0381697	0.111186
Genentech Cpd 10	AURKA, AURKB	Mitosis	-0.160516	-0.232479	0.054002	-0.184153	0.127601
GNF-2	BCR-ABL	ABL signaling	0.0250835	0.0594607	-0.104907	-0.0619724	-0.067612
GSK1070916	AURKA, AURKC	Mitosis	-0.213815	-0.276914	0.0874098	-0.202513	0.1548
GSK1904529A	IGF1R, IR	IGFR signaling	0.095832	0.122603	-0.0392431	0.0685033	-0.0829558
GSK269962A	ROCK1, ROCK2	Cytoskeleton	0.143082	0.0377688	-0.0378612	0.0213083	-0.0310571
GSK319347A	IKK	Other	0.117471	0.103359	0.0349654	0.0878177	-0.141352
GSK429286A	ROCK1, ROCK2	Cytoskeleton	-0.0438293	-0.10097	0.0868702	-0.0455665	0.0688603
GSK650394	SGK2, SGK3	Other	0.0142961	-0.0240487	-0.108551	-0.0692592	0.0464311
GSK690693	AKT1, AKT2, AKT3	PI3K/MTOR signaling	-0.20859	-0.28715	0.0864503	-0.194514	0.105163
GW-2580	CSF1R	RTK signaling	-0.0125297	0.0101245	-0.00748046	-0.0287635	0.0236765
GW441756	NTRK1	RTK signaling	0.0220166	0.0229825	-0.015814	-0.00805608	-0.0182735
GW843682X	PLK1	Cell cycle	-0.0104287	-0.144	-0.152799	-0.140671	0.0695669
HG-5-113-01	LOK, LTK, TRCB, ABL(T315I)	Other	0.0447797	-0.0717873	-0.0373369	0.0041474	0.0700523
HG-5-88-01	EGFR, ADCK4	Other, kinases	0.040695	-0.0140354	-0.0283459	0.0431175	0.0443157
HG6-64-1	BRAF	ERK MAPK signaling	0.161147	-0.074869	-0.105898	-0.0424253	0.04969
I-BET-762	BRD2, BRD3, BRD4	Chromatin other	-0.227906	-0.346504	0.0674594	-0.253124	0.21819
ICL1100013	N-myristoyltransferase 1/2	Other	0.0767128	-0.0541715	-0.0785303	-0.0100382	0.0685858
Idelalisib	PI3Kdelta	PI3K/MTOR signaling	-0.0792177	-0.206159	7.73e-05	-0.172461	0.192677
Imatinib	ABL, KIT, PDGFR	RTK signaling	-0.0121609	-0.0360896	-0.0728561	-0.0740219	-0.0449934
IOX2	EGLN1	Other	0.112567	0.116572	-0.0117148	0.0825985	-0.0586056
IPA-3	PAK1	Cytoskeleton	-0.0601574	-0.186236	0.0277848	-0.156752	0.162475
Ispinesib Mesylate	KSP	Mitosis	-0.168822	-0.25687	0.0663417	-0.167535	0.163043
JNK Inhibitor VIII	JNK	JNK and p38 signaling	0.178408	0.20638	-0.0854273	0.131578	-0.118847
JNK-9L	JNK2, JNK3	JNK and p38 signaling	0.0474361	-0.0649456	-0.0935578	-0.0454218	0.10479
JQ1	BRD2, BRD3, BRD4, BRDT	Chromatin other	-0.0312822	-0.114286	-0.0167733	-0.0565975	0.0692656
JQ12	HDAC1, HDAC2	Chromatin histone acetylation	0.0181595	-0.0976739	-0.0513353	-0.0801935	0.0745503
JW-7-24-1	LCK	Other, kinases	-0.155812	-0.258884	0.104256	-0.165455	0.153186
JW-7-52-1	MTOR	PI3K/MTOR signaling	0.172739	0.035099	-0.119864	-0.0274384	-0.0115364
KIN001-236	Angiopoietin-1 receptor	Other	-0.138076	-0.225084	0.0383275	-0.192784	0.145137
KIN001-244	PDK1 (PDPK1)	Other, kinases	-0.0966003	-0.222967	0.0697158	-0.14568	0.150532
KIN001-260	IKKB	Other	-0.138691	-0.247586	0.0719592	-0.146898	0.167024
KIN001-266	MAP3K8	Other, kinases	-0.0442796	-0.0839151	0.0355348	-0.0545407	0.112269
KIN001-270	CDK9	Cell cycle	-0.0574792	-0.124688	0.0817347	-0.0778762	0.0528518
KU-55933	ATM	Genome integrity	0.0362326	-0.0121847	-0.0133153	-0.00899237	0.0363527
Lapatinib	ERBB2, EGFR	EGFR signaling	0.103782	0.15285	-0.183435	0.0752388	-0.136057
Lenalidomide	CRBN	Protein stability and degradation	0.0811232	-0.00273065	0.0546191	0.112151	0.049811
Lestaurtinib	FLT3, JAK2, NTRK1, NTRK2, NTRK3	Other, kinases	0.0533029	-0.140308	0.0157108	-0.0339326	0.163648
LFM-A13	BTK	Other, kinases	0.17554	0.190052	-0.0468921	0.100804	-0.0523251
Linifanib	VEGFR1, VEGFR2, VEGFR3, CSF1R, FLT3, KIT	RTK signaling	-0.0446277	-0.119979	-0.0538217	-0.132149	0.0546121
Linsitinib	IGF1R	IGFR signaling	0.0229839	0.0650683	-0.0193892	0.0308774	0.0187668
Luminespib	HSP90	Protein stability and degradation	0.14823	0.0190349	-0.150179	-0.0548717	0.080674
Masitinib	KIT, PDGFRA, PDGFRB	Other, kinases	-0.119914	-0.191223	0.0667684	-0.129173	0.11539
Methotrexate	Antimetabolite	DNA replication	-0.222759	-0.354579	0.0940336	-0.18151	0.168558
MG-132	Proteasome, CAPN1	Protein stability and degradation	0.298134	0.0743371	0.0501181	0.19072	-0.0494817
Midostaurin	PKC, PPK, FLT1, c-FGR, others	Other	0.212305	0.15666	-0.154538	0.0110922	-0.0288947
Mitomycin-C	DNA crosslinker	DNA replication	-0.0370522	-0.100613	-0.137663	-0.0963119	0.0913
MK-2206	AKT1, AKT2	PI3K/MTOR signaling	-0.0395559	-0.0994462	0.0294347	-0.0617381	0.0311826
Motesanib	VEGFR, RET, KIT, PDGFR	RTK signaling	0.112565	0.0988427	-0.0283476	0.0675774	-0.0806258
MPS-1-IN-1	MPS1	Mitosis	-0.116969	-0.191893	0.0758122	-0.0327344	0.139465
Navitoclax	BCL2, BCL-XL, BCL-W	Apoptosis regulation	-0.257366	-0.321757	0.165562	-0.192279	0.125349
NG-25	TAK1, MAP4K2	Other, kinases	-0.134038	-0.28508	0.0478263	-0.195601	0.162315
Nilotinib	ABL	ABL signaling	-0.0486497	-0.12054	-0.0365708	-0.0904758	0.0345275
NPK76-II-72-1	PLK3	Cell cycle	-0.256558	-0.33105	0.109537	-0.222665	0.16495
NSC-207895	MDM4	p53 pathway	-0.0707641	-0.0974275	0.10289	-0.0467251	0.0758643
NSC-87877	SHP-1 (PTPN6), SHP-2 (PTPN11)	Other	0.11228	0.092207	0.00101858	0.0955045	-0.0393148
NU7441	DNAPK	Genome integrity	0.0973121	0.0344665	-0.0460274	0.00551277	0.0746081
Nutlin-3a (-)	MDM2	p53 pathway	0.136976	-0.0482763	0.051132	0.0360267	0.102402
NVP-BHG712	EPHB4	Other	-0.0937986	-0.260879	0.0319333	-0.156954	0.17723
NVP-TAE684	ALK	RTK signaling	0.0859987	0.0758836	-0.177986	0.0216891	-0.040762
Obatoclax Mesylate	BCL2, BCL-XL, BCL-W, MCL1	Apoptosis regulation	0.0886005	-0.0798315	-0.035359	-0.00539192	0.127115
Olaparib	PARP1, PARP2	Genome integrity	0.0965024	0.0584372	-0.0238943	0.0282359	-0.00772563
Omipalisib	PI3K (class 1), MTORC1, MTORC2	PI3K/MTOR signaling	-0.160914	-0.208462	0.011637	-0.196114	0.153237
OSI-027	MTORC1, MTORC2	PI3K/MTOR signaling	-0.164954	-0.223231	0.108243	-0.149731	0.161344
OSI-930	KIT	RTK signaling	-0.101572	-0.184702	2.84e-05	-0.130652	0.122879
OSU-03012	PDK1 (PDPK1)	Other, kinases	-0.00319488	-0.121593	-0.151566	-0.126399	0.114015
PAC-1	Procaspase-3, Procaspase-7	Apoptosis regulation	-0.133275	-0.156807	0.0153481	-0.150029	0.130918
Paclitaxel	Microtubule stabiliser	Mitosis	0.110262	-0.0167821	-0.191161	-0.0643017	0.0637017
Palbociclib	CDK4, CDK6	Cell cycle	0.168067	0.0301336	-0.054024	0.0285216	0.0287925
Parthenolide	HDAC1	Chromatin histone acetylation	0.0406016	-0.107135	-0.0262318	-0.0552134	0.0664377
Pazopanib	CSF1R, KIT, PDGFRA, PDGFRB	RTK signaling	0.0760576	0.095709	-0.0274788	0.00985596	-0.0546987
PD0325901	MEK1, MEK2	ERK MAPK signaling	0.2499	0.173202	-0.163456	0.140686	0.0559222
PD173074	FGFR1, FGFR3	RTK signaling	-0.0511396	0.0286933	0.0174159	-0.0166816	-0.00376093
Pelitinib	EGFR	EGFR signaling	-0.12212	-0.212119	-0.125671	-0.217904	0.120885
Pevonedistat	NAE	Other	0.116038	0.0830445	-0.12499	0.0117631	-0.00279987
PF-4708671	S6K1	PI3K/MTOR signaling	0.00429236	0.0316954	-0.0743412	-0.0190182	-0.0501511
PF-562271	FAK, FAK2	Cytoskeleton	0.13234	0.0560322	-0.118603	-0.00369457	0.0367475
PFI-1	BRD4	Chromatin other	0.0485092	-0.0788793	-0.0242719	-0.0185253	0.135603
PFI-3	SMARCA2, SMARCA4, PB1	Other	0.0725337	0.0372378	-0.0299482	0.0315228	-0.00211989
PHA-665752	MET	RTK signaling	0.171039	0.175909	0.0121913	0.118286	-0.0977336
PHA-793887	CDK2, CDK7, CDK5	Cell cycle	-0.258971	-0.321533	0.0314704	-0.251318	0.226966
Phenformin	Biguanide agent	Other	-0.148246	-0.277338	0.048498	-0.116494	0.0971857
PI-103	PI3Kalpha, DAPK3, CLK4, PIM3, HIPK2	PI3K/MTOR signaling	-0.158374	-0.248498	0.117782	-0.165151	0.141929
Pictilisib	PI3K (class 1)	PI3K/MTOR signaling	0.0519377	-0.0131645	-0.0357687	-0.0311287	0.0703893
PIK-93	PI3Kgamma	PI3K/MTOR signaling	-0.186661	-0.304881	0.0800375	-0.231379	0.206187
Piperlongumine	Induces reactive oxygen species	Other	0.179549	0.115942	-0.00621185	0.0544376	-0.00489601
PLX-4720	BRAF	ERK MAPK signaling	0.193842	0.111355	0.139191	0.237835	0.0401911
Ponatinib	ABL, PDGFRA, VEGFR2, FGFR1, SRC, TIE2, FLT3	RTK signaling	-0.0468305	-0.200396	-0.0537658	-0.150556	0.0818766
Pyrimethamine	Dihydrofolate reductase (DHFR)	Other	-0.0461235	-0.0290591	-0.0776905	-0.0905864	0.0741517
QL-VIII-58	MTOR, ATR	Other	0.15888	0.0595708	0.00338934	0.0192198	-0.0352486
QL-X-138	BTK	Other, kinases	-0.186902	-0.233243	0.105107	-0.189147	0.126212
QL-XI-92	DDR1	Other	-0.111464	-0.239652	0.0471598	-0.159811	0.141
QL-XII-47	BTK, BMX	Other, kinases	-0.130833	-0.140544	0.0590365	-0.138825	0.125906
QL-XII-61	BMX, BTK	Other, kinases	-0.0887544	-0.136288	0.0310832	-0.144708	0.108626
QS11	ARFGAP1	Other	-0.0268722	-0.0424121	-0.0446654	-0.0702744	0.0319434
Quizartinib	FLT3	RTK signaling	-0.0845828	-0.134044	0.00399144	-0.122492	0.0340049
Rapamycin	MTORC1	PI3K/MTOR signaling	0.0493468	-0.0409289	-0.0900143	-0.0278428	0.0444564
Refametinib	MEK1, MEK2	ERK MAPK signaling	0.268762	0.160962	-0.184094	0.127423	0.0743788
RO-3306	CDK1	Cell cycle	0.209045	0.129076	-0.0990684	0.108896	-0.0978913
rTRAIL	TRAIL receptor agonist	Apoptosis regulation	0.0730895	0.10448	-0.0982742	0.0284342	-0.0550038
Rucaparib	PARP1, PARP2	Genome integrity	0.133524	0.121536	-0.0152748	0.0855617	-0.0447613
Ruxolitinib	JAK1, JAK2	Other, kinases	-0.032759	-0.109646	-7.51e-05	-0.0417034	0.0639834
Salubrinal	EIF2A	Other	-0.00447659	-0.101406	-0.0464158	-0.0815598	0.0346743
Saracatinib	ABL, SRC	RTK signaling	0.152105	0.0615957	-0.175442	-7.57e-05	-0.0861446
SB216763	GSK3A, GSK3B	WNT signaling	0.204426	0.199014	-0.0972632	0.0590943	-0.0737582
SB505124	ALK4, ALK5	RTK signaling	0.0408597	0.0249765	0.0422096	0.0743155	-0.0218325
SB52334	ALK5	RTK signaling	-0.0136253	0.0026181	0.169001	0.0846538	-0.051813
SB590885	BRAF	ERK MAPK signaling	0.130472	0.04966	0.105438	0.196178	0.00571826
Seliciclib	CDK2, CDK7, CDK9	Cell cycle	0.0453692	0.0263648	-0.104726	-0.0177811	0.0522666
Selisistat	SIRT1	Chromatin histone acetylation	0.0740766	0.0704953	0.0682232	0.0934918	-0.0484554
Selumetinib	MEK1, MEK2	ERK MAPK signaling	0.233051	0.141768	-0.115443	0.130555	0.0546964
Sepantronium bromide	BIRC5	Apoptosis regulation	-0.00616461	-0.0312169	0.0494812	-0.0196334	0.0741246
Serdemetan	MDM2	p53 pathway	0.164795	0.0482583	-0.0407796	0.076477	-0.0401759
SGC0946	DOT1L	Chromatin histone methylation	0.102172	0.126568	-0.0120779	0.100528	-0.0191876
Shikonin	not defined	Other	0.0383318	-0.100518	0.0120393	-0.0557357	0.0780588
SL0101	RSK, AURKB, PIM1, PIM3	Other	-0.00469264	0.0726797	-0.0714329	-0.0454612	-0.0102837
SN-38	TOP1	DNA replication	0.0752824	-0.0862806	-0.0220416	-0.04541	0.12614
SNX-2112	HSP90	Protein stability and degradation	-0.129325	-0.266421	-0.0214597	-0.204574	0.22428
Sorafenib	PDGFR, KIT, VEGFR, RAF	RTK signaling	0.0160283	-0.071814	-0.152709	-0.136993	0.0327939
STF-62247	Autophagy inducer	Other	-0.0703389	-0.118986	0.0348336	-0.0818368	0.0797593
S-Trityl-L-cysteine	KIF11	Mitosis	-0.0495986	-0.174642	-0.143454	-0.191316	0.0905792
Sunitinib	PDGFR, KIT, VEGFR, FLT3, RET, CSF1R	RTK signaling	0.0349544	-0.156406	-0.221973	-0.18402	0.132097
T0901317	LXR, FXR	Other	-0.0537996	-0.172833	0.0496159	-0.0687265	0.0850046
TAK-715	p38alpha, p38beta	JNK and p38 signaling	-0.157836	-0.268691	0.0446067	-0.148823	0.150467
Talazoparib	PARP1, PARP2	Genome integrity	0.0903209	0.0332266	-0.0362518	0.00729336	0.0355446
Tamoxifen	ESR1	Hormone-related	-0.00300147	-0.0300128	-0.00726189	-0.0148613	-0.00946452
Tanespimycin	HSP90	Protein stability and degradation	0.255869	0.300236	-0.223139	0.14847	-0.173611
Temozolomide	DNA alkylating agent	DNA replication	0.0369455	-0.0281226	-0.0385482	0.0190627	0.087948
Temsirolimus	MTOR	PI3K/MTOR signaling	0.157269	0.0154257	0.0307374	0.0778477	0.052848
TGX221	PI3Kbeta	PI3K/MTOR signaling	0.273846	0.230525	-0.0950299	0.0566466	-0.0950895
Thapsigargin	SERCA	Other	0.102175	0.045464	-0.0927856	0.0129749	-0.0214066
THZ-2-102-1	CDK7	Cell cycle	-0.182409	-0.273154	0.117876	-0.161479	0.196704
THZ-2-49	CDK9	Cell cycle	-0.0739312	-0.1353	0.0355496	-0.114196	0.125406
Tipifarnib	Farnesyl-transferase (FNTA)	Other	0.0597665	-0.0249648	-0.0965854	-0.0357187	0.0516911
Tivozanib	VEGFR1, VEGFR2, VEGFR3	RTK signaling	-0.00773482	-0.0554777	0.0192148	-0.0292594	0.0168403
TL-1-85	TAK	Other, kinases	-0.110868	-0.265311	0.0443955	-0.174072	0.142017
TL-2-105	not defined	Unclassified	-0.193678	-0.19472	0.0703994	-0.175204	0.0442083
Tozasertib	AURKA, AURKB, AURKC, others	Mitosis	-0.0136762	-0.143932	-0.112378	-0.151872	0.0422935
TPCA-1	IKK2	Other, kinases	-0.145367	-0.305301	0.0579582	-0.172923	0.24069
Trametinib	MEK1, MEK2	ERK MAPK signaling	0.320545	0.191795	-0.216193	0.160662	0.0739398
Tretinoin	Retinoic acid	Other	-0.0599422	-0.1376	0.0501395	-0.0865748	0.0589303
Tubastatin A	HDAC1, HDAC6, HDAC8	Chromatin histone acetylation	-0.198052	-0.292065	0.0856791	-0.176344	0.170668
TW 37	BCL2, BCL-XL, MCL1	Apoptosis regulation	0.133358	0.0207278	0.101401	0.112463	-0.0634749
UNC0638	G9a and GLP methyltransferases	Chromatin histone methylation	-0.111988	-0.189168	0.104138	-0.0824745	0.100484
UNC1215	L3MBTL3	Chromatin other	0.0561983	0.106726	-0.0622305	0.0363852	0.0163709
Veliparib	PARP1, PARP2	Genome integrity	0.115464	0.0872819	-0.0456802	0.0791583	0.000177057
Vinblastine	Microtubule destabiliser	Mitosis	0.0918003	-0.0860068	0.0155538	0.0132773	0.0632371
Vinorelbine	Microtubule destabiliser	Mitosis	0.000226855	-0.104498	-0.0445176	-0.0612474	0.0531532
Vismodegib	SMO	Other	0.0535372	-0.0388123	-0.0107909	0.00950144	0.026844
VNLG/124	HDAC,RAR	Chromatin histone acetylation	-0.113142	-0.163074	-0.0293694	-0.173402	0.105708
Vorinostat	HDAC inhibitor Class I, IIa, IIb, IV	Chromatin histone acetylation	-0.200062	-0.347155	0.140553	-0.115254	0.188801
VX-11e	ERK2	ERK MAPK signaling	0.0261922	-0.0662189	-0.0852349	-0.0202648	0.121357
VX-702	p38	JNK and p38 signaling	0.018758	-0.007208	0.0296688	0.0150686	0.00831623
Wee1 Inhibitor	WEE1, CHEK1	Cell cycle	0.141563	0.0459908	-0.0500547	0.0688444	-0.0545833
WH-4-023	SRC, LCK	Other, kinases	0.246029	0.0999911	-0.153168	0.0217467	-0.0287852
WHI-P97	JAK3	Other, kinases	0.0666508	-0.00409343	-0.115509	-0.0199607	0.00574851
WZ-1-84	BMX	Other, kinases	0.189518	0.0577578	-0.227528	-0.0125227	0.00373929
WZ3105	SRC, ROCK2, NTRK2, FLT3, IRAK1, others	Other	-0.286679	-0.293718	0.0836673	-0.233977	0.112761
XAV939	TNKS1, TNKS2	WNT signaling	0.179488	0.181615	-0.201224	0.0344837	-0.0262152
XMD11-85h	BRSK2, FLT4, MARK4, PRKCD, RET, SPRK1	Other	0.0513191	-0.0522038	-0.0204725	-0.0276536	0.0640557
XMD13-2	RIPK1	Apoptosis regulation	-0.175181	-0.268912	0.0979276	-0.147638	0.195756
XMD14-99	ALK, CDK7, LTK, others	Other	-0.145216	-0.188775	0.0867552	-0.0802685	0.127495
XMD15-27	CAMK2	Other, kinases	-0.0387906	-0.0795946	0.0370187	-0.0421825	0.0648871
XMD8-85	ERK5, BET	Other	0.170637	-0.0739388	-0.13519	-0.0510424	0.132062
XMD8-92	MAPK7	Other, kinases	0.0641775	-0.0624525	-0.0857477	-0.069299	0.135291
Y-39983	ROCK	Cytoskeleton	-0.0803682	-0.167894	0.033112	-0.144359	0.132858
YK-4-279	RNA helicase A	Other	0.0960505	-0.00617521	-0.0532898	0.0306582	0.0317156
YM201636	PYKFYVE	Other	-0.132894	-0.201353	0.152077	-0.0894757	0.0928655
ZG-10	JNK1	JNK and p38 signaling	0.0329385	-0.101343	0.065726	-0.0353627	0.0185026
Zibotentan	Endothelin-1 receptor (EDNRA)	Other	0.0530472	0.0420741	-0.000482626	-0.00340675	-0.0226118
Z-LLNle-CHO	gamma-secretase	Other	0.185889	-0.0612289	-0.0798652	0.0125766	0.119476
ZM447439	AURKA, AURKB	Mitosis	-0.0344618	-0.152655	-0.0217733	-0.117659	0.0803603
ZSTK474	PI3K (class 1)	PI3K/MTOR signaling	-0.148327	-0.233855	0.030034	-0.186619	0.188957
